# Supplementary material for: Memory acquisition and retrieval impact different epigenetic processes that regulate gene expression
Source: BMC Genomics. 2015 May 26;16(Suppl 5):S5. doi: 10.1186/1471-2164-16-S5-S5 (PMC4460846; doi:10.1186/1471-2164-16-S5-S5)
Supplement: Additional file 3 — Genes differentially regulated in the mouse hippocampus due to circadian time. This table shows the detailed results of comparing gene expression at two times of day: CC30'(10:30 am) and CC12 (10 pm) in the mouse hippocampus. Results are provided at two different fdrs (<0.01, <0.1). Down-regulated probe-sets are highlighted in red, up-regulated ones in green. [file 1471-2164-16-S5-S5-S3.xls]

## Sheet: CC12 0.01
Genes differentially regulated between FC12 anc CC12 at FDR <0.01
DOWN				Average expression levels per time point (log2)
Affymetrix gene probeset ID	gene_assignment	NAME	logFC FC12 vs CC12	CC30	CC12
10363224	NM_021272 // Fabp7 // fatty acid binding protein 7, brain // 10 B4 // 12140 /// ENSMUST00000020024 // Fabp7 // fatty acid binding protein 7, brain // 10 B4 // 12140 /// BC057090 // Fabp7 // fatty acid binding protein 7, brain // 10 B4 // 12140	Fabp7	-0.664444	11.2222	10.5578
10467529	NM_153520 // Opalin // oligodendrocytic myelin paranodal and inner loop protein // 19 C3 // 226115 /// ENSMUST00000087176 // Opalin // oligodendrocytic myelin paranodal and inner loop protein // 19 C3 // 226115 /// BC060980 // Opalin // oligodendrocytic myelin paranodal and inner loop protein // 19 C3 // 226115	Opalin	-0.632222	7.98556	7.35333
10440417	AK140789 // 9430053O09Rik // RIKEN cDNA 9430053O09 gene // --- // 319723	9430053O09Rik	-0.551111	6.81556	6.26444
10375127	AK006938 // 1700072H12Rik // RIKEN cDNA 1700072H12 gene // --- // 73493	1700072H12Rik	-0.523333	6.17333	5.65
10481378	NR_029838 // Mir219-2 // microRNA 219-2 // --- // 723904	Mir219-2	-0.503333	6.03111	5.52778
10471058	NM_030137 // Cstad // CSA-conditional, T cell activation-dependent protein // 2 B // 78617 /// ENSMUST00000102853 // Cstad // CSA-conditional, T cell activation-dependent protein // 2 B // 78617 /// BC117017 // Cstad // CSA-conditional, T cell activation-dependent protein // 2 B // 78617	Cstad	-0.483333	7.14444	6.66111
10456329	NM_177028 // 5330437I02Rik // RIKEN cDNA 5330437I02 gene // 18 E1 // 319888 /// ENSMUST00000115097 // 5330437I02Rik // RIKEN cDNA 5330437I02 gene // 18 E1 // 319888 /// ENSMUST00000056782 // 5330437I02Rik // RIKEN cDNA 5330437I02 gene // 18 E1 // 319888 /// BC141265 // 5330437I02Rik // RIKEN cDNA 5330437I02 gene // 18 E1 // 319888 /// ENSMUST00000117694 // 5330437I02Rik // RIKEN cDNA 5330437I02 g…	5330437I02Rik	-0.433333	5.64667	5.21333
10584674	NM_023061 // Mcam // melanoma cell adhesion molecule // 9 A5.1 // 84004 /// ENSMUST00000034650 // Mcam // melanoma cell adhesion molecule // 9 A5.1 // 84004 /// BC026985 // Mcam // melanoma cell adhesion molecule // 9 A5.1 // 84004 /// ENSMUST00000098852 // Mcam // melanoma cell adhesion molecule // 9 A5.1 // 84004	Mcam	-0.397778	7.63778	7.24
10346321	ENSMUST00000097736 // Gm10561 // predicted gene 10561 // 1 C1.2 // 628004	Gm10561	-0.383333	7.36	6.97667
10415052	NM_008608 // Mmp14 // matrix metallopeptidase 14 (membrane-inserted) // 14 C2|14 12.5 cM // 17387 /// ENSMUST00000089688 // Mmp14 // matrix metallopeptidase 14 (membrane-inserted) // 14 C2|14 12.5 cM // 17387 /// BC076638 // Mmp14 // matrix metallopeptidase 14 (membrane-inserted) // 14 C2|14 12.5 cM // 17387	Mmp14	-0.358889	6.67444	6.31556
10350516	NM_011198 // Ptgs2 // prostaglandin-endoperoxide synthase 2 // 1 H1|1 76.2 cM // 19225 /// ENSMUST00000035065 // Ptgs2 // prostaglandin-endoperoxide synthase 2 // 1 H1|1 76.2 cM // 19225 /// M88242 // Ptgs2 // prostaglandin-endoperoxide synthase 2 // 1 H1|1 76.2 cM // 19225	Ptgs2	-0.348889	8.97889	8.63
10498710	NM_009738 // Bche // butyrylcholinesterase // 3 E3 // 12038 /// ENSMUST00000029367 // Bche // butyrylcholinesterase // 3 E3 // 12038 /// BC099977 // Bche // butyrylcholinesterase // 3 E3 // 12038	Bche	-0.346667	5.70222	5.35556
10493798	NM_026416 // S100a16 // S100 calcium binding protein A16 // 3 F1-F2 // 67860 /// ENSMUST00000098911 // S100a16 // S100 calcium binding protein A16 // 3 F1-F2 // 67860 /// ENSMUST00000098910 // S100a16 // S100 calcium binding protein A16 // 3 F1-F2 // 67860 /// ENSMUST00000107335 // S100a16 // S100 calcium binding protein A16 // 3 F1-F2 // 67860 /// ENSMUST00000107334 // S100a16 // S100 calcium bi…	S100a16	-0.334444	9	8.66556
10351465	BC150846 // 1700084C01Rik // RIKEN cDNA 1700084C01 gene // 1 H3 // 78465 /// NM_001033185 // 1700084C01Rik // RIKEN cDNA 1700084C01 gene // 1 H3 // 78465 /// ENSMUST00000094348 // 1700084C01Rik // RIKEN cDNA 1700084C01 gene // 1 H3 // 78465	1700084C01Rik	-0.328889	7.35667	7.02778
10538338	NM_172728 // Creb5 // cAMP responsive element binding protein 5 // 6 B3|6 25.8 cM // 231991 /// ENSMUST00000047450 // Creb5 // cAMP responsive element binding protein 5 // 6 B3|6 25.8 cM // 231991 /// BC098487 // Creb5 // cAMP responsive element binding protein 5 // 6 B3|6 25.8 cM // 231991 /// NR_015553 // 9430076C15Rik // RIKEN cDNA 9430076C15 gene // 6 B3 // 320189 /// ENSMUST00000101392 // Cr…	Creb5	-0.317778	7.01333	6.69556
10597352	NR_029823 // Mir128-2 // microRNA 128-2 // --- // 723815	Mir128-2	-0.313333	6.22111	5.90778
10474373	NM_021275 // Kcna4 // potassium voltage-gated channel, shaker-related subfamily, member 4 // 2 E|2 61.0 cM // 16492 /// ENSMUST00000037012 // Kcna4 // potassium voltage-gated channel, shaker-related subfamily, member 4 // 2 E|2 61.0 cM // 16492 /// ENSMUST00000111060 // Kcna4 // potassium voltage-gated channel, shaker-related subfamily, member 4 // 2 E|2 61.0 cM // 16492 /// BC109014 // Kcna4 // …	Kcna4	-0.307778	8.30556	7.99778
10453939	NM_010680 // Lama3 // laminin, alpha 3 // 18 A|18 3.0 cM // 16774 /// ENSMUST00000092070 // Lama3 // laminin, alpha 3 // 18 A|18 3.0 cM // 16774 /// ENSMUST00000115858 // Lama3 // laminin, alpha 3 // 18 A|18 3.0 cM // 16774 /// X84013 // Lama3 // laminin, alpha 3 // 18 A|18 3.0 cM // 16774	Lama3	-0.306667	5.94333	5.63667
10556463	NM_007489 // Arntl // aryl hydrocarbon receptor nuclear translocator-like // 7 F2-F3|7 52.0 cM // 11865 /// ENSMUST00000047321 // Arntl // aryl hydrocarbon receptor nuclear translocator-like // 7 F2-F3|7 52.0 cM // 11865 /// BC025973 // Arntl // aryl hydrocarbon receptor nuclear translocator-like // 7 F2-F3|7 52.0 cM // 11865 /// ENSMUST00000084703 // Arntl // aryl hydrocarbon receptor nuclear tr…	Arntl	-0.296667	7.57333	7.27667
10556962	NM_177697 // Vwa3a // von Willebrand factor A domain containing 3A // 7 F2 // 233813 /// ENSMUST00000033180 // Vwa3a // von Willebrand factor A domain containing 3A // 7 F2 // 233813	Vwa3a	-0.296667	6.99111	6.69444
10396476	NM_023275 // Rhoj // ras homolog gene family, member J // 12 C3 // 80837 /// ENSMUST00000055390 // Rhoj // ras homolog gene family, member J // 12 C3 // 80837 /// AF309564 // Rhoj // ras homolog gene family, member J // 12 C3 // 80837 /// ENSMUST00000118966 // Rhoj // ras homolog gene family, member J // 12 C3 // 80837 /// ENSMUST00000118602 // Rhoj // ras homolog gene family, member J // 12 C3 /…	Rhoj	-0.293333	7.37444	7.08111
10408755	NM_139063 // Muted // muted // 13 A3.3|13 21.0 cM // 17828 /// ENSMUST00000035899 // Muted // muted // 13 A3.3|13 21.0 cM // 17828 /// AF426433 // Muted // muted // 13 A3.3|13 21.0 cM // 17828 /// ENSMUST00000068627 // Muted // muted // 13 A3.3|13 21.0 cM // 17828 /// ENSMUST00000110198 // Muted // muted // 13 A3.3|13 21.0 cM // 17828	Muted	-0.285556	6.81333	6.52778
10467173	NR_029783 // Mir107 // microRNA 107 // --- // 723826	Mir107	-0.276667	6.32778	6.05111
10551393	NM_007434 // Akt2 // thymoma viral proto-oncogene 2 // 7 B1|7 6.5 cM // 11652 /// NM_001110208 // Akt2 // thymoma viral proto-oncogene 2 // 7 B1|7 6.5 cM // 11652 /// BC040377 // Akt2 // thymoma viral proto-oncogene 2 // 7 B1|7 6.5 cM // 11652 /// ENSMUST00000085917 // Akt2 // thymoma viral proto-oncogene 2 // 7 B1|7 6.5 cM // 11652	Akt2	-0.267778	9.28111	9.01333
10520362	NM_153526 // Insig1 // insulin induced gene 1 // 5 B1 // 231070 /// ENSMUST00000059155 // Insig1 // insulin induced gene 1 // 5 B1 // 231070 /// BC132167 // Insig1 // insulin induced gene 1 // 5 B1 // 231070	Insig1	-0.26	9.17889	8.91889
10401063	NM_001172104 // Zbtb25 // zinc finger and BTB domain containing 25 // 12 31.0 cM // 109929 /// NM_028356 // Zbtb25 // zinc finger and BTB domain containing 25 // 12 31.0 cM // 109929 /// ENSMUST00000070570 // Zbtb25 // zinc finger and BTB domain containing 25 // 12 31.0 cM // 109929 /// BC068249 // Zbtb25 // zinc finger and BTB domain containing 25 // 12 31.0 cM // 109929	Zbtb25	-0.253333	7.74222	7.48889
10544837	NM_025817 // 1200009O22Rik // RIKEN cDNA 1200009O22 gene // 6 B3 // 66873 /// BC043099 // 1200009O22Rik // RIKEN cDNA 1200009O22 gene // 6 B3 // 66873 /// ENSMUST00000104970 // Gm16499 // predicted gene 16499 // --- // 100049166	1200009O22Rik	-0.251111	8.03667	7.78556
10597743	NM_009987 // Cx3cr1 // chemokine (C-X3-C) receptor 1 // 9 F4 // 13051 /// BC012653 // Cx3cr1 // chemokine (C-X3-C) receptor 1 // 9 F4 // 13051	Cx3cr1	-0.251111	8.04	7.78889
10368654	NM_176968 // Nt5dc1 // 5'-nucleotidase domain containing 1 // 10 B1 // 319638 /// ENSMUST00000047885 // Nt5dc1 // 5'-nucleotidase domain containing 1 // 10 B1 // 319638 /// ENSMUST00000047773 // Col10a1 // collagen, type X, alpha 1 // 10 22.0 cM // 12813 /// BC098476 // Nt5dc1 // 5'-nucleotidase domain containing 1 // 10 B1 // 319638 /// ENSMUST00000105512 // Nt5dc1 // 5'-nucleotidase domain cont…	Nt5dc1	-0.251111	6.31889	6.06778
10494643	NM_008256 // Hmgcs2 // 3-hydroxy-3-methylglutaryl-Coenzyme A synthase 2 // 3 F2.2|3 48.0 cM // 15360 /// ENSMUST00000090746 // Hmgcs2 // 3-hydroxy-3-methylglutaryl-Coenzyme A synthase 2 // 3 F2.2|3 48.0 cM // 15360 /// ENSMUST00000120541 // Hmgcs2 // 3-hydroxy-3-methylglutaryl-Coenzyme A synthase 2 // 3 F2.2|3 48.0 cM // 15360 /// BC014714 // Hmgcs2 // 3-hydroxy-3-methylglutaryl-Coenzyme A syntha…	Hmgcs2	-0.243333	6.50778	6.26444
10393751	ENSMUST00000062283 // 2900052L18Rik // RIKEN cDNA 2900052L18 gene // 11 E2 // 76835	2900052L18Rik	-0.241111	8.13333	7.89222
10431410	NM_011161 // Mapk11 // mitogen-activated protein kinase 11 // --- // 19094 /// ENSMUST00000088823 // Mapk11 // mitogen-activated protein kinase 11 // --- // 19094 /// BC092526 // Mapk11 // mitogen-activated protein kinase 11 // --- // 19094	Mapk11	-0.24	8.39444	8.15444
10390308	NM_030220 // Sp2 // Sp2 transcription factor // 11 D // 78912 /// NM_001080964 // Sp2 // Sp2 transcription factor // 11 D // 78912 /// ENSMUST00000062652 // Sp2 // Sp2 transcription factor // 11 D // 78912 /// ENSMUST00000107624 // Sp2 // Sp2 transcription factor // 11 D // 78912 /// ENSMUST00000107626 // Sp2 // Sp2 transcription factor // 11 D // 78912 /// ENSMUST00000107623 // Sp2 // Sp2 transc…	Sp2	-0.234444	6.81667	6.58222
10347796	NM_029777 // Rhbdd1 // rhomboid domain containing 1 // 1 C5 // 76867 /// NM_001122685 // Rhbdd1 // rhomboid domain containing 1 // 1 C5 // 76867 /// ENSMUST00000027322 // Rhbdd1 // rhomboid domain containing 1 // 1 C5 // 76867 /// BC005518 // Rhbdd1 // rhomboid domain containing 1 // 1 C5 // 76867	Rhbdd1	-0.231111	6.83333	6.60222
10367746	NM_175155 // Sash1 // SAM and SH3 domain containing 1 // 10 A1 // 70097 /// ENSMUST00000015449 // Sash1 // SAM and SH3 domain containing 1 // 10 A1 // 70097	Sash1	-0.231111	8.37778	8.14667
10388902	NM_010708 // Lgals9 // lectin, galactose binding, soluble 9 // 11 B5 // 16859 /// NM_001159301 // Lgals9 // lectin, galactose binding, soluble 9 // 11 B5 // 16859 /// ENSMUST00000108269 // Lgals9 // lectin, galactose binding, soluble 9 // 11 B5 // 16859 /// ENSMUST00000108268 // Lgals9 // lectin, galactose binding, soluble 9 // 11 B5 // 16859 /// ENSMUST00000073001 // Lgals9 // lectin, galactose …	Lgals9	-0.224444	6.68111	6.45667
10425207	NM_008197 // H1f0 // H1 histone family, member 0 // 15 E1|15 46.75 cM // 14958 /// BC110361 // H1f0 // H1 histone family, member 0 // 15 E1|15 46.75 cM // 14958	H1f0	-0.22	9.47778	9.25778
10374364	NM_001110208 // Akt2 // thymoma viral proto-oncogene 2 // 7 B1|7 6.5 cM // 11652 /// NM_007434 // Akt2 // thymoma viral proto-oncogene 2 // 7 B1|7 6.5 cM // 11652 /// BC026151 // Akt2 // thymoma viral proto-oncogene 2 // 7 B1|7 6.5 cM // 11652 /// ENSMUST00000085917 // Akt2 // thymoma viral proto-oncogene 2 // 7 B1|7 6.5 cM // 11652	Akt2	-0.216667	10.3744	10.1578
10349208	NM_001077425 // Cntnap5a // contactin associated protein-like 5A // 1 E2.3 // 636808 /// ENSMUST00000043725 // Cntnap5a // contactin associated protein-like 5A // 1 E2.3 // 636808 /// ENSMUST00000094621 // Cntnap5a // contactin associated protein-like 5A // 1 E2.3 // 636808	Cntnap5a	-0.212222	8.09111	7.87889
10490653	NM_198169 // Gmeb2 // glucocorticoid modulatory element binding protein 2 // 2 H4 // 229004 /// ENSMUST00000049032 // Gmeb2 // glucocorticoid modulatory element binding protein 2 // 2 H4 // 229004 /// BC059066 // Gmeb2 // glucocorticoid modulatory element binding protein 2 // 2 H4 // 229004	Gmeb2	-0.21	7.56667	7.35667
10554349	ENSMUST00000035939 // 9330171B17Rik // RIKEN cDNA 9330171B17 gene // 7 D2 // 100034360 /// AB001435 // Kif7 // kinesin family member 7 // 7 D2 // 16576	9330171B17Rik	-0.208889	6.56667	6.35778
10474399	NM_001048139 // Bdnf // brain derived neurotrophic factor // 2 E3|2 62.0 cM // 12064 /// NM_001048142 // Bdnf // brain derived neurotrophic factor // 2 E3|2 62.0 cM // 12064 /// NM_007540 // Bdnf // brain derived neurotrophic factor // 2 E3|2 62.0 cM // 12064 /// NM_001048141 // Bdnf // brain derived neurotrophic factor // 2 E3|2 62.0 cM // 12064 /// ENSMUST00000111051 // Bdnf // brain derived ne…	Bdnf	-0.207778	6.09222	5.88444
10559312	NM_007856 // Dhcr7 // 7-dehydrocholesterol reductase // 7 F5 // 13360 /// ENSMUST00000073878 // Dhcr7 // 7-dehydrocholesterol reductase // 7 F5 // 13360 /// ENSMUST00000105905 // Dhcr7 // 7-dehydrocholesterol reductase // 7 F5 // 13360 /// AF057368 // Dhcr7 // 7-dehydrocholesterol reductase // 7 F5 // 13360	Dhcr7	-0.206667	8.07	7.86333
10521709	NM_024434 // Lap3 // leucine aminopeptidase 3 // 5 B3|5 67.0 cM // 66988 /// ENSMUST00000046122 // Lap3 // leucine aminopeptidase 3 // 5 B3|5 67.0 cM // 66988 /// AF334160 // Lap3 // leucine aminopeptidase 3 // 5 B3|5 67.0 cM // 66988	Lap3	-0.205556	9.14444	8.93889
10395719	NM_013780 // Npas3 // neuronal PAS domain protein 3 // 12 C1 // 27386 /// ENSMUST00000021396 // Npas3 // neuronal PAS domain protein 3 // 12 C1 // 27386 /// AF173871 // Npas3 // neuronal PAS domain protein 3 // 12 C1 // 27386	Npas3	-0.203333	7.13444	6.93111
10455784	NM_026240 // Gramd3 // GRAM domain containing 3 // 18 D2 // 107022 /// ENSMUST00000070166 // Gramd3 // GRAM domain containing 3 // 18 D2 // 107022 /// BC057978 // Gramd3 // GRAM domain containing 3 // 18 D2 // 107022 /// ENSMUST00000116636 // Gramd3 // GRAM domain containing 3 // 18 D2 // 107022	Gramd3	-0.2	7.96778	7.76778
10425341	NM_025609 // Tab1 // TGF-beta activated kinase 1/MAP3K7 binding protein 1 // 15 E2 // 66513 /// ENSMUST00000023050 // Tab1 // TGF-beta activated kinase 1/MAP3K7 binding protein 1 // 15 E2 // 66513 /// BC054369 // Tab1 // TGF-beta activated kinase 1/MAP3K7 binding protein 1 // 15 E2 // 66513	Tab1	-0.193333	7.50333	7.31
10537770	NM_011777 // Zyx // zyxin // 6 B2.1 // 22793 /// ENSMUST00000070635 // Zyx // zyxin // 6 B2.1 // 22793 /// BC054775 // Zyx // zyxin // 6 B2.1 // 22793 /// ENSMUST00000031890 // Zyx // zyxin // 6 B2.1 // 22793	Zyx	-0.188889	7.58222	7.39333
10541695	NM_145130 // Lpcat3 // lysophosphatidylcholine acyltransferase 3 // 6 F2|6 60.23 cM // 14792 /// ENSMUST00000004381 // Lpcat3 // lysophosphatidylcholine acyltransferase 3 // 6 F2|6 60.23 cM // 14792 /// AY028317 // Lpcat3 // lysophosphatidylcholine acyltransferase 3 // 6 F2|6 60.23 cM // 14792	Lpcat3	-0.187778	8.63556	8.44778
10540935	NM_025958 // Cand2 // cullin-associated and neddylation-dissociated 2 (putative) // 6 F1 // 67088 /// ENSMUST00000075995 // Cand2 // cullin-associated and neddylation-dissociated 2 (putative) // 6 F1 // 67088 /// BC056365 // Cand2 // cullin-associated and neddylation-dissociated 2 (putative) // 6 F1 // 67088	Cand2	-0.185556	6.21222	6.02667
10542040	NM_181402 // Parp11 // poly (ADP-ribose) polymerase family, member 11 // 6 F3 // 101187 /// ENSMUST00000039680 // Parp11 // poly (ADP-ribose) polymerase family, member 11 // 6 F3 // 101187 /// BC040269 // Parp11 // poly (ADP-ribose) polymerase family, member 11 // 6 F3 // 101187 /// ENSMUST00000112193 // Parp11 // poly (ADP-ribose) polymerase family, member 11 // 6 F3 // 101187 /// ENSMUST0000011…	Parp11	-0.182222	7.43333	7.25111
10479560	NM_001001882 // Rtel1 // regulator of telomere elongation helicase 1 // 2 H4 // 269400 /// NM_001166665 // Rtel1 // regulator of telomere elongation helicase 1 // 2 H4 // 269400 /// NM_001166666 // Rtel1 // regulator of telomere elongation helicase 1 // 2 H4 // 269400 /// NM_001166667 // Rtel1 // regulator of telomere elongation helicase 1 // 2 H4 // 269400 /// NM_001166668 // Rtel1 // regulator …	Rtel1	-0.18	7.32667	7.14667
10454235	NM_001167777 // Asxl3 // additional sex combs like 3 (Drosophila) // 18 A2 // 211961 /// ENSMUST00000120223 // Asxl3 // additional sex combs like 3 (Drosophila) // 18 A2 // 211961 /// ENSMUST00000097655 // Asxl3 // additional sex combs like 3 (Drosophila) // 18 A2 // 211961 /// ENSMUST00000062608 // Asxl3 // additional sex combs like 3 (Drosophila) // 18 A2 // 211961	Asxl3	-0.172222	7.7	7.52778
10565567	NR_015510 // 4632427E13Rik // RIKEN cDNA 4632427E13 gene // 7 E1 // 666737 /// ENSMUST00000098305 // 4632427E13Rik // RIKEN cDNA 4632427E13 gene // 7 E1 // 666737	4632427E13Rik	-0.17	9.86111	9.69111
10492826	NM_001177773 // Fbxw7 // F-box and WD-40 domain protein 7 // 3 E3.3|3 44.0 cM // 50754 /// NM_001177774 // Fbxw7 // F-box and WD-40 domain protein 7 // 3 E3.3|3 44.0 cM // 50754 /// NM_080428 // Fbxw7 // F-box and WD-40 domain protein 7 // 3 E3.3|3 44.0 cM // 50754 /// ENSMUST00000029727 // Fbxw7 // F-box and WD-40 domain protein 7 // 3 E3.3|3 44.0 cM // 50754 /// BC085184 // Fbxw7 // F-box and W…	Fbxw7	-0.166667	8.76444	8.59778
10481540	NM_001177648 // Fnbp1 // formin binding protein 1 // 2 B // 14269 /// NM_001038700 // Fnbp1 // formin binding protein 1 // 2 B // 14269 /// NM_001177649 // Fnbp1 // formin binding protein 1 // 2 B // 14269 /// NM_001177650 // Fnbp1 // formin binding protein 1 // 2 B // 14269 /// NM_019406 // Fnbp1 // formin binding protein 1 // 2 B // 14269 /// ENSMUST00000113562 // Fnbp1 // formin binding protei…	Fnbp1	-0.165556	10.1078	9.94222
10352092	NM_001012330 // Zfp238 // zinc finger protein 238 // 1 H3 // 30928 /// NM_013915 // Zfp238 // zinc finger protein 238 // 1 H3 // 30928 /// ENSMUST00000094276 // Zfp238 // zinc finger protein 238 // 1 H3 // 30928 /// ENSMUST00000077225 // Zfp238 // zinc finger protein 238 // 1 H3 // 30928 /// AF140224 // Zfp238 // zinc finger protein 238 // 1 H3 // 30928	Zfp238	-0.165556	9.82444	9.65889
10444008	NM_026712 // Zfp414 // zinc finger protein 414 // 17 B2 // 328801 /// ENSMUST00000073570 // Zfp414 // zinc finger protein 414 // 17 B2 // 328801 /// BC038913 // Zfp414 // zinc finger protein 414 // 17 B2 // 328801	Zfp414	-0.16	8.11556	7.95556
10456046	NM_001146268 // Pdgfrb // platelet derived growth factor receptor, beta polypeptide // 18 E1|18 30.0 cM // 18596 /// NM_008809 // Pdgfrb // platelet derived growth factor receptor, beta polypeptide // 18 E1|18 30.0 cM // 18596 /// ENSMUST00000025522 // Pdgfrb // platelet derived growth factor receptor, beta polypeptide // 18 E1|18 30.0 cM // 18596 /// BC055311 // Pdgfrb // platelet derived growth…	Pdgfrb	-0.154444	8.08222	7.92778
10393058	NM_008211 // H3f3b // H3 histone, family 3B // 11 E2 // 15081 /// BC021768 // H3f3b // H3 histone, family 3B // 11 E2 // 15081	H3f3b	-0.152222	10.5178	10.3656
10500896	XR_002221 // Gm6485 // predicted gene 6485 // 3 F2.2|3 // 624251	Gm6485	-0.15	10.7122	10.5622
10456317	NM_207255 // Zfp532 // zinc finger protein 532 // 18 E1 // 328977 /// ENSMUST00000049016 // Zfp532 // zinc finger protein 532 // 18 E1 // 328977 /// BC094671 // Zfp532 // zinc finger protein 532 // 18 E1 // 328977	Zfp532	-0.14	9.06	8.92
10577528	NM_001012667 // AI316807 // expressed sequence AI316807 // 8 A2 // 102032 /// NM_001146117 // AI316807 // expressed sequence AI316807 // 8 A2 // 102032 /// NM_011394 // Slc20a2 // solute carrier family 20, member 2 // 8 A2|8 9.0 cM // 20516 /// ENSMUST00000033935 // AI316807 // expressed sequence AI316807 // 8 A2 // 102032 /// ENSMUST00000067786 // Slc20a2 // solute carrier family 20, member 2 //…	AI316807	-0.13	8.78111	8.65111
10593867	NM_181074 // Lingo1 // leucine rich repeat and Ig domain containing 1 // 9 A3 // 235402 /// ENSMUST00000053568 // Lingo1 // leucine rich repeat and Ig domain containing 1 // 9 A3 // 235402 /// ENSMUST00000114247 // Lingo1 // leucine rich repeat and Ig domain containing 1 // 9 A3 // 235402 /// BC052384 // Lingo1 // leucine rich repeat and Ig domain containing 1 // 9 A3 // 235402 /// ENSMUST0000011…	Lingo1	-0.128889	9.79222	9.66333
10430280	ENSMUST00000019290 // Cacng2 // calcium channel, voltage-dependent, gamma subunit 2 // 15 E1|15 45.2 cM // 12300	Cacng2	-0.126667	9.83889	9.71222
10541191	NM_001166381 // Rad52 // RAD52 homolog (S. cerevisiae) // 6 G3|6 55.0 cM // 19365 /// NM_001166382 // Rad52 // RAD52 homolog (S. cerevisiae) // 6 G3|6 55.0 cM // 19365 /// NM_011236 // Rad52 // RAD52 homolog (S. cerevisiae) // 6 G3|6 55.0 cM // 19365 /// NM_001166383 // Rad52 // RAD52 homolog (S. cerevisiae) // 6 G3|6 55.0 cM // 19365 /// ENSMUST00000032269 // Rad52 // RAD52 homolog (S. cerevisia…	Rad52	-0.125556	8.05556	7.93
10545697	NM_013764 // Dguok // deoxyguanosine kinase // 6 C3|6 35.0 cM // 27369 /// NM_001162521 // Dguok // deoxyguanosine kinase // 6 C3|6 35.0 cM // 27369 /// ENSMUST00000014698 // Dguok // deoxyguanosine kinase // 6 C3|6 35.0 cM // 27369 /// ENSMUST00000113888 // Dguok // deoxyguanosine kinase // 6 C3|6 35.0 cM // 27369 /// U90524 // Dguok // deoxyguanosine kinase // 6 C3|6 35.0 cM // 27369 /// ENSMUS…	Dguok	-0.124444	9.23778	9.11333
10589061	NM_026378 // Dalrd3 // DALR anticodon binding domain containing 3 // 9 F2 // 67789 /// NM_031392 // Wdr6 // WD repeat domain 6 // 9 F2 // 83669 /// ENSMUST00000019183 // Dalrd3 // DALR anticodon binding domain containing 3 // 9 F2 // 67789 /// BC013483 // Dalrd3 // DALR anticodon binding domain containing 3 // 9 F2 // 67789	Dalrd3	-0.11	8.93111	8.82111
10530870	NM_007937 // Epha5 // Eph receptor A5 // 5 E1|5 43.0 cM // 13839 /// ENSMUST00000053733 // Epha5 // Eph receptor A5 // 5 E1|5 43.0 cM // 13839 /// BC057401 // Epha5 // Eph receptor A5 // 5 E1|5 43.0 cM // 13839 /// ENSMUST00000113399 // Epha5 // Eph receptor A5 // 5 E1|5 43.0 cM // 13839 /// ENSMUST00000113403 // Epha5 // Eph receptor A5 // 5 E1|5 43.0 cM // 13839 /// ENSMUST00000113398 // Epha5 …	Epha5	-0.0922222	8.98889	8.89667
10369835	NM_178621 // Phyhipl // phytanoyl-CoA hydroxylase interacting protein-like // 10 B5.3 // 70911 /// NM_001162846 // Phyhipl // phytanoyl-CoA hydroxylase interacting protein-like // 10 B5.3 // 70911 /// NM_024244 // Fam13c // family with sequence similarity 13, member C // 10 B5.2 // 71721 /// NM_001143776 // Fam13c // family with sequence similarity 13, member C // 10 B5.2 // 71721 /// NM_00114377…	Phyhipl	-0.0666667	10.9256	10.8589
UP
10359582	NM_018881 // Fmo2 // flavin containing monooxygenase 2 // 1 H1 // 55990 /// ENSMUST00000111510 // Fmo2 // flavin containing monooxygenase 2 // 1 H1 // 55990 /// ENSMUST00000045902 // Fmo2 // flavin containing monooxygenase 2 // 1 H1 // 55990 /// AF184981 // Fmo2 // flavin containing monooxygenase 2 // 1 H1 // 55990	Fmo2	1.17667	3.94556	5.12222
10584580	NR_028275 // Snord14e // small nucleolar RNA, C/D box 14E // --- // 100302594	Snord14e	1.11111	7.31889	8.43
10584576	NR_028274 // Snord14d // small nucleolar RNA, C/D box 14D // 9|9 // 100302593 /// NR_028276 // Snord14c // small nucleolar RNA, C/D box 14C // --- // 108637 /// M13967 // Hspa8 // heat shock protein 8 // 9 A5.1|9 24.0 cM // 15481	Snord14d	0.737778	8.09333	8.83111
10584578	NR_028274 // Snord14d // small nucleolar RNA, C/D box 14D // 9|9 // 100302593 /// NR_028276 // Snord14c // small nucleolar RNA, C/D box 14C // --- // 108637 /// M13967 // Hspa8 // heat shock protein 8 // 9 A5.1|9 24.0 cM // 15481	Snord14d	0.735556	8.09333	8.82889
10572271	NM_181540 // Tm6sf2 // transmembrane 6 superfamily member 2 // 8 B3.3 // 107770 /// ENSMUST00000049197 // Tm6sf2 // transmembrane 6 superfamily member 2 // 8 B3.3 // 107770 /// BC024498 // Tm6sf2 // transmembrane 6 superfamily member 2 // 8 B3.3 // 107770 /// ENSMUST00000110160 // Tm6sf2 // transmembrane 6 superfamily member 2 // 8 B3.3 // 107770	Tm6sf2	0.718889	6.48667	7.20556
10451932	NM_020568 // Plin4 // perilipin 4 // 17 D // 57435 /// ENSMUST00000002908 // Plin4 // perilipin 4 // 17 D // 57435 /// AF064748 // Plin4 // perilipin 4 // 17 D // 57435	Plin4	0.651111	5.1	5.75111
10510668	NM_033042 // Tnfrsf25 // tumor necrosis factor receptor superfamily, member 25 // 4 E1 // 85030 /// ENSMUST00000035275 // Tnfrsf25 // tumor necrosis factor receptor superfamily, member 25 // 4 E1 // 85030 /// BC017526 // Tnfrsf25 // tumor necrosis factor receptor superfamily, member 25 // 4 E1 // 85030 /// ENSMUST00000025706 // Tnfrsf25 // tumor necrosis factor receptor superfamily, member 25 // …	Tnfrsf25	0.566667	7.65667	8.22333
10544932	NM_009349 // Inmt // indolethylamine N-methyltransferase // 6 B3 // 21743 /// ENSMUST00000003569 // Inmt // indolethylamine N-methyltransferase // 6 B3 // 21743 /// BC013518 // Inmt // indolethylamine N-methyltransferase // 6 B3 // 21743	Inmt	0.53	4.7	5.23
10516064	NM_029662 // Mfsd2a // major facilitator superfamily domain containing 2A // 4 D1 // 76574 /// ENSMUST00000030408 // Mfsd2a // major facilitator superfamily domain containing 2A // 4 D1 // 76574 /// BC046793 // Mfsd2a // major facilitator superfamily domain containing 2A // 4 D1 // 76574	Mfsd2a	0.516667	8.84889	9.36556
10448471	NM_025718 // Dnase1l2 // deoxyribonuclease 1-like 2 // 17 A3.3 // 66705 /// ENSMUST00000088506 // Dnase1l2 // deoxyribonuclease 1-like 2 // 17 A3.3 // 66705 /// ENSMUST00000119932 // Dnase1l2 // deoxyribonuclease 1-like 2 // 17 A3.3 // 66705 /// BC106188 // Dnase1l2 // deoxyribonuclease 1-like 2 // 17 A3.3 // 66705	Dnase1l2	0.516667	6.00778	6.52444
10401743	NM_027744 // 4933437F05Rik // RIKEN cDNA 4933437F05 gene // 12 E // 71275 /// BC125331 // 4933437F05Rik // RIKEN cDNA 4933437F05 gene // 12 E // 71275 /// ENSMUST00000021423 // 4933437F05Rik // RIKEN cDNA 4933437F05 gene // 12 E // 71275	4933437F05Rik	0.486667	5.07444	5.56111
10494262	NM_007802 // Ctsk // cathepsin K // 3 F2.1|3 47.9 cM // 13038 /// ENSMUST00000015664 // Ctsk // cathepsin K // 3 F2.1|3 47.9 cM // 13038 /// BC046320 // Ctsk // cathepsin K // 3 F2.1|3 47.9 cM // 13038	Ctsk	0.478889	4.85333	5.33222
10439660	NM_001005854 // Gm609 // predicted gene 609 // 16 B5 // 208166 /// BC054854 // Gm609 // predicted gene 609 // 16 B5 // 208166 /// ENSMUST00000065467 // Gm609 // predicted gene 609 // 16 B5 // 208166 /// ENSMUST00000114585 // Gm609 // predicted gene 609 // 16 B5 // 208166	Gm609	0.468889	3.85556	4.32444
10606989	NM_001077364 // Tsc22d3 // TSC22 domain family, member 3 // X F1 // 14605 /// NM_010286 // Tsc22d3 // TSC22 domain family, member 3 // X F1 // 14605 /// ENSMUST00000055738 // Tsc22d3 // TSC22 domain family, member 3 // X F1 // 14605 /// ENSMUST00000112996 // Tsc22d3 // TSC22 domain family, member 3 // X F1 // 14605 /// BC028813 // Tsc22d3 // TSC22 domain family, member 3 // X F1 // 14605	Tsc22d3	0.445556	6.82778	7.27333
10561942	NM_172898 // Kirrel2 // kin of IRRE like 2 (Drosophila) // 7 B1 // 243911 /// ENSMUST00000045817 // Kirrel2 // kin of IRRE like 2 (Drosophila) // 7 B1 // 243911 /// BC052773 // Kirrel2 // kin of IRRE like 2 (Drosophila) // 7 B1 // 243911	Kirrel2	0.436667	5.95889	6.39556
10445544	NM_053250 // Crip3 // cysteine-rich protein 3 // 17 C|17 // 114570 /// NM_181664 // Crip3 // cysteine-rich protein 3 // 17 C|17 // 114570 /// ENSMUST00000113465 // Crip3 // cysteine-rich protein 3 // 17 C|17 // 114570 /// ENSMUST00000024764 // Crip3 // cysteine-rich protein 3 // 17 C|17 // 114570 /// AF367971 // Crip3 // cysteine-rich protein 3 // 17 C|17 // 114570	Crip3	0.431111	6.24889	6.68
10553092	NM_016974 // Dbp // D site albumin promoter binding protein // 7 B4|7 23.0 cM // 13170 /// NM_203280 // Sphk2 // sphingosine kinase 2 // 7 B4 // 56632 /// NM_020011 // Sphk2 // sphingosine kinase 2 // 7 B4 // 56632 /// NM_001172561 // Sphk2 // sphingosine kinase 2 // 7 B4 // 56632 /// ENSMUST00000080885 // Dbp // D site albumin promoter binding protein // 7 B4|7 23.0 cM // 13170 /// ENSMUST000001…	Dbp	0.424444	8.42222	8.84667
10427816	NM_001081064 // Pdzd2 // PDZ domain containing 2 // 15 A2 // 68070 /// ENSMUST00000075317 // Pdzd2 // PDZ domain containing 2 // 15 A2 // 68070 /// BC115886 // Pdzd2 // PDZ domain containing 2 // 15 A2 // 68070 /// ENSMUST00000096893 // Pdzd2 // PDZ domain containing 2 // 15 A2 // 68070	Pdzd2	0.42	6.76556	7.18556
10457886	ENSMUST00000068352 // Gm9960 // predicted gene 9960 // --- // 791345	Gm9960	0.41	5.67667	6.08667
10398442	NR_028265 // Mirg // miRNA containing gene // 12 F1|12 // 100040724 /// NR_029914 // Mir410 // microRNA 410 // --- // 723863	Mirg	0.408889	7.71333	8.12222
10425880	NM_146061 // Prr5 // proline rich 5 (renal) // 15 E // 109270 /// ENSMUST00000065499 // Prr5 // proline rich 5 (renal) // 15 E // 109270 /// AF482997 // Prr5 // proline rich 5 (renal) // 15 E // 109270	Prr5	0.404444	8.19111	8.59556
10576073	NM_001110100 // Banp // BTG3 associated nuclear protein // 8 E1|8 66.0 cM // 53325 /// NM_016812 // Banp // BTG3 associated nuclear protein // 8 E1|8 66.0 cM // 53325 /// ENSMUST00000026354 // Banp // BTG3 associated nuclear protein // 8 E1|8 66.0 cM // 53325 /// BC062641 // Banp // BTG3 associated nuclear protein // 8 E1|8 66.0 cM // 53325 /// BC022168 // Banp // BTG3 associated nuclear protein …	Banp	0.393333	8.35111	8.74444
10356601	NM_011066 // Per2 // period homolog 2 (Drosophila) // 1 C5 // 18627 /// ENSMUST00000069620 // Per2 // period homolog 2 (Drosophila) // 1 C5 // 18627 /// AF036893 // Per2 // period homolog 2 (Drosophila) // 1 C5 // 18627 /// BC116197 // 9830107B12Rik // RIKEN cDNA 9830107B12 gene // 17 C // 328829	Per2	0.39	7.38778	7.77778
10368556	NM_013904 // Hey2 // hairy/enhancer-of-split related with YRPW motif 2 // 10 A4 // 15214 /// ENSMUST00000019924 // Hey2 // hairy/enhancer-of-split related with YRPW motif 2 // 10 A4 // 15214 /// AF173902 // Hey2 // hairy/enhancer-of-split related with YRPW motif 2 // 10 A4 // 15214	Hey2	0.383333	6.37444	6.75778
10381603	NM_020510 // Fzd2 // frizzled homolog 2 (Drosophila) // 11 E1 // 57265 /// ENSMUST00000057893 // Fzd2 // frizzled homolog 2 (Drosophila) // 11 E1 // 57265 /// BC049774 // Fzd2 // frizzled homolog 2 (Drosophila) // 11 E1 // 57265	Fzd2	0.382222	6.66111	7.04333
10373452	BC132471 // Gm129 // predicted gene 129 // 3 F2.1 // 229599 /// NM_001033302 // Gm129 // predicted gene 129 // 3 F2.1 // 229599 /// ENSMUST00000036418 // Gm129 // predicted gene 129 // 3 F2.1 // 229599	Gm129	0.382222	7.89	8.27222
10556413	AB359922 // Micalcl // MICAL C-terminal like // --- // 70877 /// BC031386 // Micalcl // MICAL C-terminal like // --- // 70877 /// ENSMUST00000106645 // Micalcl // MICAL C-terminal like // --- // 70877 /// ENSMUST00000033033 // Micalcl // MICAL C-terminal like // --- // 70877 /// ENSMUST00000051308 // Micalcl // MICAL C-terminal like // --- // 70877	Micalcl	0.358889	5.96	6.31889
10603860	NM_008823 // Cfp // complement factor properdin // X A3|X 6.2 cM // 18636 /// ENSMUST00000001156 // Cfp // complement factor properdin // X A3|X 6.2 cM // 18636 /// BC132369 // Cfp // complement factor properdin // X A3|X 6.2 cM // 18636	Cfp	0.343333	7.48667	7.83
10358454	NM_001166409 // Rbm3 // RNA binding motif protein 3 // X A1.1|X 2.0 cM // 19652 /// NM_001166410 // Rbm3 // RNA binding motif protein 3 // X A1.1|X 2.0 cM // 19652 /// NM_001166411 // Rbm3 // RNA binding motif protein 3 // X A1.1|X 2.0 cM // 19652 /// ENSMUST00000115617 // Rbm3 // RNA binding motif protein 3 // X A1.1|X 2.0 cM // 19652 /// ENSMUST00000115621 // Rbm3 // RNA binding motif protein 3…	Rbm3	0.341111	9.83	10.1711
10398362	NR_028433 // AF357355 // snoRNA AF357355 // 12 F1 // 100303646	AF357355	0.34	8.71778	9.05778
10390498	NM_028156 // 1700001P01Rik // RIKEN cDNA 1700001P01 gene // 11 D // 72215 /// ENSMUST00000107576 // 1700001P01Rik // RIKEN cDNA 1700001P01 gene // 11 D // 72215 /// BC048607 // 1700001P01Rik // RIKEN cDNA 1700001P01 gene // 11 D // 72215 /// ENSMUST00000018687 // 1700001P01Rik // RIKEN cDNA 1700001P01 gene // 11 D // 72215	1700001P01Rik	0.334444	4.71222	5.04667
10383993	NM_134033 // Ccdc117 // coiled-coil domain containing 117 // 11 A1 // 104479 /// ENSMUST00000020776 // Ccdc117 // coiled-coil domain containing 117 // 11 A1 // 104479 /// BC034558 // Ccdc117 // coiled-coil domain containing 117 // 11 A1 // 104479	Ccdc117	0.332222	6.85667	7.18889
10556113	NM_016809 // Rbm3 // RNA binding motif protein 3 // X A1.1|X 2.0 cM // 19652 /// NM_001166409 // Rbm3 // RNA binding motif protein 3 // X A1.1|X 2.0 cM // 19652 /// NM_001166410 // Rbm3 // RNA binding motif protein 3 // X A1.1|X 2.0 cM // 19652 /// NM_001166411 // Rbm3 // RNA binding motif protein 3 // X A1.1|X 2.0 cM // 19652 /// ENSMUST00000115617 // Rbm3 // RNA binding motif protein 3 // X A1.…	Rbm3	0.332222	10.3344	10.6667
10603469	NM_001166409 // Rbm3 // RNA binding motif protein 3 // X A1.1|X 2.0 cM // 19652 /// NM_001166410 // Rbm3 // RNA binding motif protein 3 // X A1.1|X 2.0 cM // 19652 /// NM_001166411 // Rbm3 // RNA binding motif protein 3 // X A1.1|X 2.0 cM // 19652 /// NM_016809 // Rbm3 // RNA binding motif protein 3 // X A1.1|X 2.0 cM // 19652 /// ENSMUST00000115621 // Rbm3 // RNA binding motif protein 3 // X A1.…	Rbm3	0.326667	9.59667	9.92333
10453887	NM_001146287 // Cables1 // CDK5 and Abl enzyme substrate 1 // 18 A2 // 63955 /// NM_022021 // Cables1 // CDK5 and Abl enzyme substrate 1 // 18 A2 // 63955 /// ENSMUST00000046948 // Cables1 // CDK5 and Abl enzyme substrate 1 // 18 A2 // 63955 /// AF133208 // Cables1 // CDK5 and Abl enzyme substrate 1 // 18 A2 // 63955	Cables1	0.313333	6.49111	6.80444
10388532	NM_008750 // Nxn // nucleoredoxin // 11 B5|11 45.2 cM // 18230 /// ENSMUST00000021204 // Nxn // nucleoredoxin // 11 B5|11 45.2 cM // 18230 /// BC058244 // Nxn // nucleoredoxin // 11 B5|11 45.2 cM // 18230	Nxn	0.31	7.23667	7.54667
10475890	NM_008587 // Mertk // c-mer proto-oncogene tyrosine kinase // 2 F1 // 17289 /// ENSMUST00000014505 // Mertk // c-mer proto-oncogene tyrosine kinase // 2 F1 // 17289 /// U21301 // Mertk // c-mer proto-oncogene tyrosine kinase // 2 F1 // 17289	Mertk	0.306667	8.92667	9.23333
10415319	NM_001159417 // Irf9 // interferon regulatory factor 9 // 14 C3|14 21.5 cM // 16391 /// NM_001159418 // Irf9 // interferon regulatory factor 9 // 14 C3|14 21.5 cM // 16391 /// NM_008394 // Irf9 // interferon regulatory factor 9 // 14 C3|14 21.5 cM // 16391 /// ENSMUST00000053473 // Irf9 // interferon regulatory factor 9 // 14 C3|14 21.5 cM // 16391 /// BC005435 // Irf9 // interferon regulatory fa…	Irf9	0.302222	6.81889	7.12111
10462922	NM_019588 // Plce1 // phospholipase C, epsilon 1 // 19 D1 // 74055 /// ENSMUST00000025962 // Plce1 // phospholipase C, epsilon 1 // 19 D1 // 74055 /// BC138349 // Plce1 // phospholipase C, epsilon 1 // 19 D1 // 74055	Plce1	0.3	7.11889	7.41889
10566516	NM_025897 // Rrp8 // ribosomal RNA processing 8, methyltransferase, homolog (yeast) // 7 E3 // 101867 /// ENSMUST00000033179 // Rrp8 // ribosomal RNA processing 8, methyltransferase, homolog (yeast) // 7 E3 // 101867 /// BC022923 // Rrp8 // ribosomal RNA processing 8, methyltransferase, homolog (yeast) // 7 E3 // 101867 /// ENSMUST00000098148 // Rrp8 // ribosomal RNA processing 8, methyltransfera…	Rrp8	0.292222	7.03889	7.33111
10354816	NM_001042634 // Clk1 // CDC-like kinase 1 // 1 C1.3|1 30.1 cM // 12747 /// NR_027854 // Clk1 // CDC-like kinase 1 // 1 C1.3|1 30.1 cM // 12747 /// NR_027853 // Clk1 // CDC-like kinase 1 // 1 C1.3|1 30.1 cM // 12747 /// ENSMUST00000034868 // Clk1 // CDC-like kinase 1 // 1 C1.3|1 30.1 cM // 12747 /// M38381 // Clk1 // CDC-like kinase 1 // 1 C1.3|1 30.1 cM // 12747 /// ENSMUST00000027195 // Clk1 // …	Clk1	0.292222	9.01889	9.31111
10518781	NM_011067 // Per3 // period homolog 3 (Drosophila) // 4 E2 // 18628 /// ENSMUST00000103204 // Per3 // period homolog 3 (Drosophila) // 4 E2 // 18628 /// AF050182 // Per3 // period homolog 3 (Drosophila) // 4 E2 // 18628	Per3	0.286667	7.96667	8.25333
10426891	NM_027334 // Mettl7a1 // methyltransferase like 7A1 // 15 F3 // 70152 /// ENSMUST00000067752 // Mettl7a1 // methyltransferase like 7A1 // 15 F3 // 70152 /// BC055034 // Mettl7a1 // methyltransferase like 7A1 // 15 F3 // 70152 /// BC055034 // Mettl7a1 // methyltransferase like 7A1 // 15 F3 // 70152	Mettl7a1	0.284444	7.94	8.22444
10416169	NM_008145 // Gnrh1 // gonadotropin releasing hormone 1 // 14 D1 // 14714 /// ENSMUST00000015956 // Gnrh1 // gonadotropin releasing hormone 1 // 14 D1 // 14714 /// BC116897 // Gnrh1 // gonadotropin releasing hormone 1 // 14 D1 // 14714 /// ENSMUST00000111095 // Gnrh1 // gonadotropin releasing hormone 1 // 14 D1 // 14714	Gnrh1	0.277778	5.09111	5.36889
10414612	NM_001039676 // Slc39a2 // solute carrier family 39 (zinc transporter), member 2 // 14 C2 // 214922 /// ENSMUST00000047726 // Slc39a2 // solute carrier family 39 (zinc transporter), member 2 // 14 C2 // 214922 /// BC113769 // Slc39a2 // solute carrier family 39 (zinc transporter), member 2 // 14 C2 // 214922	Slc39a2	0.276667	7.66	7.93667
10489484	NM_011521 // Sdc4 // syndecan 4 // 2 H3|2 94.0 cM // 20971 /// ENSMUST00000017153 // Sdc4 // syndecan 4 // 2 H3|2 94.0 cM // 20971 /// D89571 // Sdc4 // syndecan 4 // 2 H3|2 94.0 cM // 20971	Sdc4	0.275556	8.11111	8.38667
10606257	NR_029910 // Mir384 // microRNA 384 // --- // 723861	Mir384	0.27	6.43111	6.70111
10417013	NM_008929 // Dnajc3 // DnaJ (Hsp40) homolog, subfamily C, member 3 // 14 E4 // 100037258 /// ENSMUST00000022734 // Dnajc3 // DnaJ (Hsp40) homolog, subfamily C, member 3 // 14 E4 // 100037258 /// U28423 // Dnajc3 // DnaJ (Hsp40) homolog, subfamily C, member 3 // 14 E4 // 100037258	Dnajc3	0.256667	7.86333	8.12
10417034	NM_008929 // Dnajc3 // DnaJ (Hsp40) homolog, subfamily C, member 3 // 14 E4 // 100037258 /// ENSMUST00000022734 // Dnajc3 // DnaJ (Hsp40) homolog, subfamily C, member 3 // 14 E4 // 100037258 /// U28423 // Dnajc3 // DnaJ (Hsp40) homolog, subfamily C, member 3 // 14 E4 // 100037258	Dnajc3	0.256667	7.86333	8.12
10573626	NM_173866 // Gpt2 // glutamic pyruvate transaminase (alanine aminotransferase) 2 // 8 C3 // 108682 /// ENSMUST00000034136 // Gpt2 // glutamic pyruvate transaminase (alanine aminotransferase) 2 // 8 C3 // 108682 /// BC034219 // Gpt2 // glutamic pyruvate transaminase (alanine aminotransferase) 2 // 8 C3 // 108682	Gpt2	0.256667	8.37667	8.63333
10449452	NM_010220 // Fkbp5 // FK506 binding protein 5 // 17 A3.3|17 13.0 cM // 14229 /// ENSMUST00000079413 // Fkbp5 // FK506 binding protein 5 // 17 A3.3|17 13.0 cM // 14229 /// ENSMUST00000114792 // Fkbp5 // FK506 binding protein 5 // 17 A3.3|17 13.0 cM // 14229 /// ENSMUST00000062167 // Fkbp5 // FK506 binding protein 5 // 17 A3.3|17 13.0 cM // 14229 /// BC015260 // Fkbp5 // FK506 binding protein 5 // …	Fkbp5	0.253333	7.24222	7.49556
10363350	NM_011030 // P4ha1 // procollagen-proline, 2-oxoglutarate 4-dioxygenase (proline 4-hydroxylase), alpha 1 polypeptide // 10 B4 // 18451 /// ENSMUST00000009789 // P4ha1 // procollagen-proline, 2-oxoglutarate 4-dioxygenase (proline 4-hydroxylase), alpha 1 polypeptide // 10 B4 // 18451 /// BC009654 // P4ha1 // procollagen-proline, 2-oxoglutarate 4-dioxygenase (proline 4-hydroxylase), alpha 1 polypept…	P4ha1	0.247778	9.00556	9.25333
10507594	NM_011400 // Slc2a1 // solute carrier family 2 (facilitated glucose transporter), member 1 // 4 D2.1|4 52.0 cM // 20525 /// ENSMUST00000030398 // Slc2a1 // solute carrier family 2 (facilitated glucose transporter), member 1 // 4 D2.1|4 52.0 cM // 20525 /// M23384 // Slc2a1 // solute carrier family 2 (facilitated glucose transporter), member 1 // 4 D2.1|4 52.0 cM // 20525	Slc2a1	0.246667	10.3956	10.6422
10521111	NM_008010 // Fgfr3 // fibroblast growth factor receptor 3 // 5 B|5 20.0 cM // 14184 /// NM_001163215 // Fgfr3 // fibroblast growth factor receptor 3 // 5 B|5 20.0 cM // 14184 /// NM_001163216 // Fgfr3 // fibroblast growth factor receptor 3 // 5 B|5 20.0 cM // 14184 /// NM_001163217 // Fgfr3 // fibroblast growth factor receptor 3 // 5 B|5 20.0 cM // 14184 /// ENSMUST00000067150 // Fgfr3 // fibrobl…	Fgfr3	0.246667	8.45444	8.70111
10352914	NR_015566 // A330023F24Rik // RIKEN cDNA A330023F24 gene // --- // 320977	A330023F24Rik	0.243333	8.51778	8.76111
10533323	NM_172126 // Adam1a // a disintegrin and metallopeptidase domain 1a // 5 F|5 65.0 cM // 280668 /// ENSMUST00000100757 // Adam1a // a disintegrin and metallopeptidase domain 1a // 5 F|5 65.0 cM // 280668 /// BC052093 // Adam1a // a disintegrin and metallopeptidase domain 1a // 5 F|5 65.0 cM // 280668	Adam1a	0.235556	6.71667	6.95222
10372121	NM_001033332 // Tmtc3 // transmembrane and tetratricopeptide repeat containing 3 // 10 D1 // 237500 /// NM_001110013 // Tmtc3 // transmembrane and tetratricopeptide repeat containing 3 // 10 D1 // 237500 /// ENSMUST00000099318 // Tmtc3 // transmembrane and tetratricopeptide repeat containing 3 // 10 D1 // 237500 /// ENSMUST00000058154 // Tmtc3 // transmembrane and tetratricopeptide repeat contain…	Tmtc3	0.227778	7.41778	7.64556
10494574	NM_182997 // Prkab2 // protein kinase, AMP-activated, beta 2 non-catalytic subunit // 3 F2.2 // 108097 /// ENSMUST00000045743 // Prkab2 // protein kinase, AMP-activated, beta 2 non-catalytic subunit // 3 F2.2 // 108097 /// BC060228 // Prkab2 // protein kinase, AMP-activated, beta 2 non-catalytic subunit // 3 F2.2 // 108097	Prkab2	0.226667	7.54556	7.77222
10606102	NM_008832 // Phka1 // phosphorylase kinase alpha 1 // X D|X 39.0 cM // 18679 /// NM_173021 // Phka1 // phosphorylase kinase alpha 1 // X D|X 39.0 cM // 18679 /// ENSMUST00000052012 // Phka1 // phosphorylase kinase alpha 1 // X D|X 39.0 cM // 18679 /// ENSMUST00000043596 // Phka1 // phosphorylase kinase alpha 1 // X D|X 39.0 cM // 18679 /// ENSMUST00000122022 // Phka1 // phosphorylase kinase alpha…	Phka1	0.224444	7.87778	8.10222
10567316	NM_172476 // Tmc7 // transmembrane channel-like gene family 7 // 7 F2 // 209760 /// ENSMUST00000044195 // Tmc7 // transmembrane channel-like gene family 7 // 7 F2 // 209760 /// AY263161 // Tmc7 // transmembrane channel-like gene family 7 // 7 F2 // 209760	Tmc7	0.216667	7.44778	7.66444
10410039	NM_008957 // Ptch1 // patched homolog 1 // 13 B3|13 36.0 cM // 19206 /// ENSMUST00000021921 // Ptch1 // patched homolog 1 // 13 B3|13 36.0 cM // 19206 /// U46155 // Ptch1 // patched homolog 1 // 13 B3|13 36.0 cM // 19206	Ptch1	0.214444	8.49889	8.71333
10548996	NM_030687 // Slco1a4 // solute carrier organic anion transporter family, member 1a4 // 6 G2 // 28250 /// ENSMUST00000032364 // Slco1a4 // solute carrier organic anion transporter family, member 1a4 // 6 G2 // 28250 /// AB031814 // Slco1a4 // solute carrier organic anion transporter family, member 1a4 // 6 G2 // 28250	Slco1a4	0.211111	8.38111	8.59222
10541785	NM_016845 // Acrbp // proacrosin binding protein // 6 F2 // 54137 /// NM_001127340 // Acrbp // proacrosin binding protein // 6 F2 // 54137 /// ENSMUST00000088294 // Acrbp // proacrosin binding protein // 6 F2 // 54137 /// ENSMUST00000112414 // Acrbp // proacrosin binding protein // 6 F2 // 54137 /// D17573 // Acrbp // proacrosin binding protein // 6 F2 // 54137 /// BC061122 // Ing4 // inhibitor o…	Acrbp	0.203333	7.12556	7.32889
10550574	NM_032418 // Dmpk // dystrophia myotonica-protein kinase // 7 A3|7 4.0 cM // 13400 /// ENSMUST00000032568 // Dmpk // dystrophia myotonica-protein kinase // 7 A3|7 4.0 cM // 13400 /// BC075715 // Dmpk // dystrophia myotonica-protein kinase // 7 A3|7 4.0 cM // 13400 /// BC024150 // Dmpk // dystrophia myotonica-protein kinase // 7 A3|7 4.0 cM // 13400 /// ENSMUST00000108472 // Dmpk // dystrophia myo…	Dmpk	0.202222	7.79889	8.00111
10511588	NM_177861 // Tmem67 // transmembrane protein 67 // 4 A1 // 329795 /// ENSMUST00000050686 // Tmem67 // transmembrane protein 67 // 4 A1 // 329795 /// ENSMUST00000108293 // Tmem67 // transmembrane protein 67 // 4 A1 // 329795 /// ENSMUST00000108291 // Tmem67 // transmembrane protein 67 // 4 A1 // 329795	Tmem67	0.196667	7.40667	7.60333
10551770	NM_013705 // Zfp30 // zinc finger protein 30 // 7 B1|7 7.0 cM // 22693 /// ENSMUST00000032803 // Zfp30 // zinc finger protein 30 // 7 B1|7 7.0 cM // 22693 /// BC049120 // Zfp30 // zinc finger protein 30 // 7 B1|7 7.0 cM // 22693 /// ENSMUST00000122387 // Zfp30 // zinc finger protein 30 // 7 B1|7 7.0 cM // 22693	Zfp30	0.196667	7.25889	7.45556
10441280	NM_144789 // Prdm15 // PR domain containing 15 // 16 C4 // 114604 /// ENSMUST00000121584 // Prdm15 // PR domain containing 15 // 16 C4 // 114604 /// ENSMUST00000095849 // Prdm15 // PR domain containing 15 // 16 C4 // 114604 /// BC046433 // Prdm15 // PR domain containing 15 // 16 C4 // 114604 /// ENSMUST00000113740 // Prdm15 // PR domain containing 15 // 16 C4 // 114604 /// ENSMUST00000119200 // P…	Prdm15	0.194444	7.41111	7.60556
10516910	NM_175306 // Phactr4 // phosphatase and actin regulator 4 // 4 D2.3 // 100169 /// NM_001161797 // Phactr4 // phosphatase and actin regulator 4 // 4 D2.3 // 100169 /// ENSMUST00000102568 // Phactr4 // phosphatase and actin regulator 4 // 4 D2.3 // 100169 /// ENSMUST00000084170 // Phactr4 // phosphatase and actin regulator 4 // 4 D2.3 // 100169 /// BC075672 // Phactr4 // phosphatase and actin regul…	Phactr4	0.193333	6.48444	6.67778
10542738	ENSMUST00000111704 // Rassf8 // Ras association (RalGDS/AF-6) domain family (N-terminal) member 8 // 6 G3 // 71323 /// BC025009 // Rassf8 // Ras association (RalGDS/AF-6) domain family (N-terminal) member 8 // 6 G3 // 71323	Rassf8	0.192222	8.14556	8.33778
10411306	NM_012048 // Polk // polymerase (DNA directed), kappa // 13 D1 // 27015 /// ENSMUST00000022172 // Polk // polymerase (DNA directed), kappa // 13 D1 // 27015 /// AF163571 // Polk // polymerase (DNA directed), kappa // 13 D1 // 27015 /// ENSMUST00000091387 // Polk // polymerase (DNA directed), kappa // 13 D1 // 27015 /// ENSMUST00000091386 // Polk // polymerase (DNA directed), kappa // 13 D1 // 270…	Polk	0.188889	7.12889	7.31778
10345230	NM_008999 // Rab23 // RAB23, member RAS oncogene family // 1 B|1 18.5 cM // 19335 /// NM_001159729 // Rab23 // RAB23, member RAS oncogene family // 1 B|1 18.5 cM // 19335 /// ENSMUST00000088287 // Rab23 // RAB23, member RAS oncogene family // 1 B|1 18.5 cM // 19335 /// ENSMUST00000115174 // Rab23 // RAB23, member RAS oncogene family // 1 B|1 18.5 cM // 19335 /// BC025578 // Rab23 // RAB23, member…	Rab23	0.186667	7.85444	8.04111
10436941	NM_080456 // Mrps6 // mitochondrial ribosomal protein S6 // 16 C4 // 121022 /// NM_017391 // Slc5a3 // solute carrier family 5 (inositol transporters), member 3 // 16 C4 // 53881 /// ENSMUST00000047429 // Mrps6 // mitochondrial ribosomal protein S6 // 16 C4 // 121022 /// ENSMUST00000113975 // Slc5a3 // solute carrier family 5 (inositol transporters), member 3 // 16 C4 // 53881 /// AY061856 // Mrp…	Mrps6	0.186667	7.97444	8.16111
10389581	NM_001005341 // Ypel2 // yippee-like 2 (Drosophila) // 11 C // 77864 /// ENSMUST00000018571 // Ypel2 // yippee-like 2 (Drosophila) // 11 C // 77864 /// BC121190 // Ypel2 // yippee-like 2 (Drosophila) // 11 C // 77864	Ypel2	0.185556	7.85889	8.04444
10344750	NM_133220 // Sgk3 // serum/glucocorticoid regulated kinase 3 // 1 A2|1 7.5 cM // 170755 /// NM_177547 // Sgk3 // serum/glucocorticoid regulated kinase 3 // 1 A2|1 7.5 cM // 170755 /// NM_001037759 // Sgk3 // serum/glucocorticoid regulated kinase 3 // 1 A2|1 7.5 cM // 170755 /// ENSMUST00000097826 // Sgk3 // serum/glucocorticoid regulated kinase 3 // 1 A2|1 7.5 cM // 170755 /// AF312007 // Sgk3 //…	Sgk3	0.181111	7.03778	7.21889
10375820	NM_007714 // Clk4 // CDC like kinase 4 // 11 B1.3 // 12750 /// ENSMUST00000093132 // Clk4 // CDC like kinase 4 // 11 B1.3 // 12750 /// BC012675 // Clk4 // CDC like kinase 4 // 11 B1.3 // 12750 /// ENSMUST00000020652 // Clk4 // CDC like kinase 4 // 11 B1.3 // 12750 /// ENSMUST00000109113 // Clk4 // CDC like kinase 4 // 11 B1.3 // 12750 /// ENSMUST00000109114 // Clk4 // CDC like kinase 4 // 11 B1.3…	Clk4	0.18	9.11889	9.29889
10475199	NM_001177792 // Snap23 // synaptosomal-associated protein 23 // 2 E5|2 61.8 cM // 20619 /// NM_009222 // Snap23 // synaptosomal-associated protein 23 // 2 E5|2 61.8 cM // 20619 /// NM_001177793 // Snap23 // synaptosomal-associated protein 23 // 2 E5|2 61.8 cM // 20619 /// ENSMUST00000110711 // Snap23 // synaptosomal-associated protein 23 // 2 E5|2 61.8 cM // 20619 /// ENSMUST00000028743 // Snap23…	Snap23	0.18	9.18222	9.36222
10345037	NM_028829 // Paqr8 // progestin and adipoQ receptor family member VIII // 1 A5 // 74229 /// ENSMUST00000068880 // Paqr8 // progestin and adipoQ receptor family member VIII // 1 A5 // 74229 /// BC059813 // Paqr8 // progestin and adipoQ receptor family member VIII // 1 A5 // 74229	Paqr8	0.175556	9.55556	9.73111
10437160	NM_011809 // Ets2 // E26 avian leukemia oncogene 2, 3' domain // 16 C3-qter|16 69.6 cM // 23872 /// ENSMUST00000023612 // Ets2 // E26 avian leukemia oncogene 2, 3' domain // 16 C3-qter|16 69.6 cM // 23872 /// BC005504 // Ets2 // E26 avian leukemia oncogene 2, 3' domain // 16 C3-qter|16 69.6 cM // 23872	Ets2	0.175556	9.08	9.25556
10470446	NM_011305 // Rxra // retinoid X receptor alpha // 2 A3|2 17.0 cM // 20181 /// ENSMUST00000077257 // Rxra // retinoid X receptor alpha // 2 A3|2 17.0 cM // 20181 /// BC138800 // Rxra // retinoid X receptor alpha // 2 A3|2 17.0 cM // 20181 /// BC138802 // Rxra // retinoid X receptor alpha // 2 A3|2 17.0 cM // 20181 /// M84817 // Rxra // retinoid X receptor alpha // 2 A3|2 17.0 cM // 20181 /// U7768…	Rxra	0.174444	7.26556	7.44
10545897	NM_028099 // Dusp11 // dual specificity phosphatase 11 (RNA/RNP complex 1-interacting) // 6 C3 // 72102 /// ENSMUST00000032071 // Dusp11 // dual specificity phosphatase 11 (RNA/RNP complex 1-interacting) // 6 C3 // 72102 /// BC067028 // Dusp11 // dual specificity phosphatase 11 (RNA/RNP complex 1-interacting) // 6 C3 // 72102	Dusp11	0.173333	8.66889	8.84222
10511510	NM_001159595 // Ints8 // integrator complex subunit 8 // 4 A1 // 72656 /// NM_178112 // Ints8 // integrator complex subunit 8 // 4 A1 // 72656 /// ENSMUST00000108319 // Ints8 // integrator complex subunit 8 // 4 A1 // 72656 /// ENSMUST00000044616 // Ints8 // integrator complex subunit 8 // 4 A1 // 72656 /// BC049092 // Ints8 // integrator complex subunit 8 // 4 A1 // 72656 /// ENSMUST00000108318 …	Ints8	0.164444	7.93444	8.09889
10393309	NM_026364 // Prpsap1 // phosphoribosyl pyrophosphate synthetase-associated protein 1 // 11 E2 // 67763 /// ENSMUST00000106391 // Prpsap1 // phosphoribosyl pyrophosphate synthetase-associated protein 1 // 11 E2 // 67763 /// ENSMUST00000021153 // Prpsap1 // phosphoribosyl pyrophosphate synthetase-associated protein 1 // 11 E2 // 67763 /// BC029621 // Prpsap1 // phosphoribosyl pyrophosphate syntheta…	Prpsap1	0.161111	8.94444	9.10556
10396205	NM_001081195 // Arid4a // AT rich interactive domain 4A (RBP1-like) // 12 C3 // 238247 /// ENSMUST00000046305 // Arid4a // AT rich interactive domain 4A (RBP1-like) // 12 C3 // 238247 /// ENSMUST00000058026 // Arid4a // AT rich interactive domain 4A (RBP1-like) // 12 C3 // 238247 /// BC158109 // Arid4a // AT rich interactive domain 4A (RBP1-like) // 12 C3 // 238247 /// ENSMUST00000082246 // Arid4…	Arid4a	0.16	7.79667	7.95667
10417912	NM_030180 // Usp54 // ubiquitin specific peptidase 54 // 14 A3 // 78787 /// ENSMUST00000022356 // Usp54 // ubiquitin specific peptidase 54 // 14 A3 // 78787 /// ENSMUST00000035340 // Usp54 // ubiquitin specific peptidase 54 // 14 A3 // 78787 /// BC117844 // Usp54 // ubiquitin specific peptidase 54 // 14 A3 // 78787 /// ENSMUST00000112526 // Usp54 // ubiquitin specific peptidase 54 // 14 A3 // 787…	Usp54	0.16	8.94778	9.10778
10417920	NM_030180 // Usp54 // ubiquitin specific peptidase 54 // 14 A3 // 78787 /// ENSMUST00000035340 // Usp54 // ubiquitin specific peptidase 54 // 14 A3 // 78787 /// ENSMUST00000022356 // Usp54 // ubiquitin specific peptidase 54 // 14 A3 // 78787 /// ENSMUST00000053416 // Usp54 // ubiquitin specific peptidase 54 // 14 A3 // 78787 /// ENSMUST00000112526 // Usp54 // ubiquitin specific peptidase 54 // 14…	Usp54	0.155556	7.89444	8.05
10432162	BC003301 // 2310037I24Rik // RIKEN cDNA 2310037I24 gene // 15 F2 // 69612 /// BC083325 // 2310037I24Rik // RIKEN cDNA 2310037I24 gene // 15 F2 // 69612 /// BC092275 // 2310037I24Rik // RIKEN cDNA 2310037I24 gene // 15 F2 // 69612 /// ENSMUST00000023727 // 2310037I24Rik // RIKEN cDNA 2310037I24 gene // 15 F2 // 69612 /// BC145047 // 2310037I24Rik // RIKEN cDNA 2310037I24 gene // 15 F2 // 69612 ///…	2310037I24Rik	0.15	8.46	8.61
10361075	NM_001081259 // Mfsd7b // major facilitator superfamily domain containing 7B // 1 H6 // 226844 /// ENSMUST00000085635 // Mfsd7b // major facilitator superfamily domain containing 7B // 1 H6 // 226844 /// BC010797 // Mfsd7b // major facilitator superfamily domain containing 7B // 1 H6 // 226844	Mfsd7b	0.148889	8.20444	8.35333
10405693	NM_029653 // Dapk1 // death associated protein kinase 1 // 13 B2|13 40.0 cM // 69635 /// NM_134062 // Dapk1 // death associated protein kinase 1 // 13 B2|13 40.0 cM // 69635 /// ENSMUST00000077453 // Dapk1 // death associated protein kinase 1 // 13 B2|13 40.0 cM // 69635 /// ENSMUST00000044083 // Dapk1 // death associated protein kinase 1 // 13 B2|13 40.0 cM // 69635 /// AY245541 // Dapk1 // deat…	Dapk1	0.141111	9.76333	9.90444
10439583	NM_001159419 // Sidt1 // SID1 transmembrane family, member 1 // 16 B4 // 320007 /// NM_198034 // Sidt1 // SID1 transmembrane family, member 1 // 16 B4 // 320007 /// ENSMUST00000047446 // Sidt1 // SID1 transmembrane family, member 1 // 16 B4 // 320007 /// BC079584 // Sidt1 // SID1 transmembrane family, member 1 // 16 B4 // 320007	Sidt1	0.138889	8.94778	9.08667
10554142	BC083325 // 2310037I24Rik // RIKEN cDNA 2310037I24 gene // 15 F2 // 69612 /// BC092275 // 2310037I24Rik // RIKEN cDNA 2310037I24 gene // 15 F2 // 69612 /// ENSMUST00000023727 // 2310037I24Rik // RIKEN cDNA 2310037I24 gene // 15 F2 // 69612 /// BC145047 // 2310037I24Rik // RIKEN cDNA 2310037I24 gene // 15 F2 // 69612 /// ENSMUST00000116400 // 2310037I24Rik // RIKEN cDNA 2310037I24 gene // 15 F2 //…	2310037I24Rik	0.135556	8.40111	8.53667
10378902	NM_001024205 // Nufip2 // nuclear fragile X mental retardation protein interacting protein 2 // 11 B5 // 68564 /// ENSMUST00000100802 // Nufip2 // nuclear fragile X mental retardation protein interacting protein 2 // 11 B5 // 68564 /// ENSMUST00000036677 // Nufip2 // nuclear fragile X mental retardation protein interacting protein 2 // 11 B5 // 68564	Nufip2	0.132222	9.21	9.34222
10561170	NM_053208 // Egln2 // EGL nine homolog 2 (C. elegans) // 7 A3|7 7.0 cM // 112406 /// ENSMUST00000080058 // Egln2 // EGL nine homolog 2 (C. elegans) // 7 A3|7 7.0 cM // 112406 /// ENSMUST00000108382 // Egln2 // EGL nine homolog 2 (C. elegans) // 7 A3|7 7.0 cM // 112406 /// BC086764 // Egln2 // EGL nine homolog 2 (C. elegans) // 7 A3|7 7.0 cM // 112406	Egln2	0.112222	8.15556	8.26778
10575598	NM_133206 // Znrf1 // zinc and ring finger 1 // 8 E1 // 170737 /// NM_001168621 // Znrf1 // zinc and ring finger 1 // 8 E1 // 170737 /// NM_001168622 // Znrf1 // zinc and ring finger 1 // 8 E1 // 170737 /// NM_001168623 // Znrf1 // zinc and ring finger 1 // 8 E1 // 170737 /// ENSMUST00000095176 // Znrf1 // zinc and ring finger 1 // 8 E1 // 170737 /// BC086770 // Znrf1 // zinc and ring finger 1 //…	Znrf1	0.0966667	10.1844	10.2811

## Sheet: CC12 0.1
Genes differentially regulated between FC12 and CC12 at FDR <0.1
DOWN				Average expression levels per time point (log2)
Affymetrix gene probeset ID	gene_assignment	NAME	logFC FC12 vs CC12	CC30	CC12
10363224	NM_021272 // Fabp7 // fatty acid binding protein 7, brain // 10 B4 // 12140 /// ENSMUST00000020024 // Fabp7 // fatty acid binding protein 7, brain // 10 B4 // 12140 /// BC057090 // Fabp7 // fatty acid binding protein 7, brain // 10 B4 // 12140	Fabp7	-0.664444	11.2222	10.555
10467529	NM_153520 // Opalin // oligodendrocytic myelin paranodal and inner loop protein // 19 C3 // 226115 /// ENSMUST00000087176 // Opalin // oligodendrocytic myelin paranodal and inner loop protein // 19 C3 // 226115 /// BC060980 // Opalin // oligodendrocytic myelin paranodal and inner loop protein // 19 C3 // 226115	Opalin	-0.632222	7.98556	7.3925
10440417	AK140789 // 9430053O09Rik // RIKEN cDNA 9430053O09 gene // --- // 319723	9430053O09Rik	-0.551111	6.81556	6.24625
10375127	AK006938 // 1700072H12Rik // RIKEN cDNA 1700072H12 gene // --- // 73493	1700072H12Rik	-0.523333	6.17333	5.65125
10481378	NR_029838 // Mir219-2 // microRNA 219-2 // --- // 723904	Mir219-2	-0.503333	6.03111	5.51375
10471058	NM_030137 // Cstad // CSA-conditional, T cell activation-dependent protein // 2 B // 78617 /// ENSMUST00000102853 // Cstad // CSA-conditional, T cell activation-dependent protein // 2 B // 78617 /// BC117017 // Cstad // CSA-conditional, T cell activation-dependent protein // 2 B // 78617	Cstad	-0.483333	7.14444	6.665
10456329	NM_177028 // 5330437I02Rik // RIKEN cDNA 5330437I02 gene // 18 E1 // 319888 /// ENSMUST00000115097 // 5330437I02Rik // RIKEN cDNA 5330437I02 gene // 18 E1 // 319888 /// ENSMUST00000056782 // 5330437I02Rik // RIKEN cDNA 5330437I02 gene // 18 E1 // 319888 /// BC141265 // 5330437I02Rik // RIKEN cDNA 5330437I02 gene // 18 E1 // 319888 /// ENSMUST00000117694 // 5330437I02Rik // RIKEN cDNA 5330437I02 g…	5330437I02Rik	-0.433333	5.64667	5.21375
10584674	NM_023061 // Mcam // melanoma cell adhesion molecule // 9 A5.1 // 84004 /// ENSMUST00000034650 // Mcam // melanoma cell adhesion molecule // 9 A5.1 // 84004 /// BC026985 // Mcam // melanoma cell adhesion molecule // 9 A5.1 // 84004 /// ENSMUST00000098852 // Mcam // melanoma cell adhesion molecule // 9 A5.1 // 84004	Mcam	-0.397778	7.63778	7.255
10346321	ENSMUST00000097736 // Gm10561 // predicted gene 10561 // 1 C1.2 // 628004	Gm10561	-0.383333	7.36	6.98125
10382321	NM_008425 // Kcnj2 // potassium inwardly-rectifying channel, subfamily J, member 2 // 11 E2|11 68.0 cM // 16518 /// ENSMUST00000042970 // Kcnj2 // potassium inwardly-rectifying channel, subfamily J, member 2 // 11 E2|11 68.0 cM // 16518 /// BC137841 // Kcnj2 // potassium inwardly-rectifying channel, subfamily J, member 2 // 11 E2|11 68.0 cM // 16518	Kcnj2	-0.37	5.83667	5.45
10540523	NM_144799 // Lmcd1 // LIM and cysteine-rich domains 1 // 6 E3 // 30937 /// ENSMUST00000032376 // Lmcd1 // LIM and cysteine-rich domains 1 // 6 E3 // 30937 /// BC019124 // Lmcd1 // LIM and cysteine-rich domains 1 // 6 E3 // 30937 /// ENSMUST00000089151 // Lmcd1 // LIM and cysteine-rich domains 1 // 6 E3 // 30937	Lmcd1	-0.365556	6.59889	6.22625
10415052	NM_008608 // Mmp14 // matrix metallopeptidase 14 (membrane-inserted) // 14 C2|14 12.5 cM // 17387 /// ENSMUST00000089688 // Mmp14 // matrix metallopeptidase 14 (membrane-inserted) // 14 C2|14 12.5 cM // 17387 /// BC076638 // Mmp14 // matrix metallopeptidase 14 (membrane-inserted) // 14 C2|14 12.5 cM // 17387	Mmp14	-0.358889	6.67444	6.325
10369388	NM_029770 // Unc5b // unc-5 homolog B (C. elegans) // 10 B4|10 32.0 cM // 107449 /// ENSMUST00000077925 // Unc5b // unc-5 homolog B (C. elegans) // 10 B4|10 32.0 cM // 107449 /// BC057560 // Unc5b // unc-5 homolog B (C. elegans) // 10 B4|10 32.0 cM // 107449 /// ENSMUST00000105458 // Unc5b // unc-5 homolog B (C. elegans) // 10 B4|10 32.0 cM // 107449	Unc5b	-0.354444	6.79	6.46375
10350516	NM_011198 // Ptgs2 // prostaglandin-endoperoxide synthase 2 // 1 H1|1 76.2 cM // 19225 /// ENSMUST00000035065 // Ptgs2 // prostaglandin-endoperoxide synthase 2 // 1 H1|1 76.2 cM // 19225 /// M88242 // Ptgs2 // prostaglandin-endoperoxide synthase 2 // 1 H1|1 76.2 cM // 19225	Ptgs2	-0.348889	8.97889	8.645
10404059	NM_015786 // Hist1h1c // histone cluster 1, H1c // 13 A2-A3 // 50708 /// ENSMUST00000040914 // Hist1h1c // histone cluster 1, H1c // 13 A2-A3 // 50708 /// BC089604 // Hist1h1c // histone cluster 1, H1c // 13 A2-A3 // 50708 /// BC089604 // Hist1h1c // histone cluster 1, H1c // 13 A2-A3 // 50708	Hist1h1c	-0.347778	7.78222	7.4475
10498710	NM_009738 // Bche // butyrylcholinesterase // 3 E3 // 12038 /// ENSMUST00000029367 // Bche // butyrylcholinesterase // 3 E3 // 12038 /// BC099977 // Bche // butyrylcholinesterase // 3 E3 // 12038	Bche	-0.346667	5.70222	5.36375
10432675	ENSMUST00000089252 // I730030J21Rik // RIKEN cDNA I730030J21 gene // --- // 619313	I730030J21Rik	-0.338889	5.37556	5.0275
10493798	NM_026416 // S100a16 // S100 calcium binding protein A16 // 3 F1-F2 // 67860 /// ENSMUST00000098911 // S100a16 // S100 calcium binding protein A16 // 3 F1-F2 // 67860 /// ENSMUST00000098910 // S100a16 // S100 calcium binding protein A16 // 3 F1-F2 // 67860 /// ENSMUST00000107335 // S100a16 // S100 calcium binding protein A16 // 3 F1-F2 // 67860 /// ENSMUST00000107334 // S100a16 // S100 calcium bi…	S100a16	-0.334444	9	8.6775
10462630	NM_001114339 // Pank1 // pantothenate kinase 1 // 19 G1-G3|19 // 75735 /// ENSMUST00000036584 // Pank1 // pantothenate kinase 1 // 19 G1-G3|19 // 75735 /// AF347700 // Pank1 // pantothenate kinase 1 // 19 G1-G3|19 // 75735	Pank1	-0.331111	5.75889	5.43375
10351465	BC150846 // 1700084C01Rik // RIKEN cDNA 1700084C01 gene // 1 H3 // 78465 /// NM_001033185 // 1700084C01Rik // RIKEN cDNA 1700084C01 gene // 1 H3 // 78465 /// ENSMUST00000094348 // 1700084C01Rik // RIKEN cDNA 1700084C01 gene // 1 H3 // 78465	1700084C01Rik	-0.328889	7.35667	7.03125
10358515	NM_001024720 // Hmcn1 // hemicentin 1 // 1 G1 // 545370 /// ENSMUST00000077512 // Hmcn1 // hemicentin 1 // 1 G1 // 545370 /// ENSMUST00000074783 // Hmcn1 // hemicentin 1 // 1 G1 // 545370	Hmcn1	-0.325556	5.35	5.0075
10538338	NM_172728 // Creb5 // cAMP responsive element binding protein 5 // 6 B3|6 25.8 cM // 231991 /// ENSMUST00000047450 // Creb5 // cAMP responsive element binding protein 5 // 6 B3|6 25.8 cM // 231991 /// BC098487 // Creb5 // cAMP responsive element binding protein 5 // 6 B3|6 25.8 cM // 231991 /// NR_015553 // 9430076C15Rik // RIKEN cDNA 9430076C15 gene // 6 B3 // 320189 /// ENSMUST00000101392 // Cr…	Creb5	-0.317778	7.01333	6.70125
10352969	NM_010342 // Npbwr1 // neuropeptides B/W receptor 1 // 1 A1 // 226304 /// ENSMUST00000044180 // Npbwr1 // neuropeptides B/W receptor 1 // 1 A1 // 226304	Npbwr1	-0.316667	6.72556	6.4025
10489870	XM_983885 // Gm11472 // predicted gene 11472 // 2 H3 // 668950	Gm11472	-0.314444	4.83556	4.49375
10358529	NM_001024720 // Hmcn1 // hemicentin 1 // 1 G1 // 545370 /// ENSMUST00000074783 // Hmcn1 // hemicentin 1 // 1 G1 // 545370	Hmcn1	-0.313333	5.74889	5.43125
10597352	NR_029823 // Mir128-2 // microRNA 128-2 // --- // 723815	Mir128-2	-0.313333	6.22111	5.89375
10474373	NM_021275 // Kcna4 // potassium voltage-gated channel, shaker-related subfamily, member 4 // 2 E|2 61.0 cM // 16492 /// ENSMUST00000037012 // Kcna4 // potassium voltage-gated channel, shaker-related subfamily, member 4 // 2 E|2 61.0 cM // 16492 /// ENSMUST00000111060 // Kcna4 // potassium voltage-gated channel, shaker-related subfamily, member 4 // 2 E|2 61.0 cM // 16492 /// BC109014 // Kcna4 // …	Kcna4	-0.307778	8.30556	7.99625
10358577	NM_001024720 // Hmcn1 // hemicentin 1 // 1 G1 // 545370 /// ENSMUST00000074783 // Hmcn1 // hemicentin 1 // 1 G1 // 545370	Hmcn1	-0.307778	6.20111	5.86875
10453939	NM_010680 // Lama3 // laminin, alpha 3 // 18 A|18 3.0 cM // 16774 /// ENSMUST00000092070 // Lama3 // laminin, alpha 3 // 18 A|18 3.0 cM // 16774 /// ENSMUST00000115858 // Lama3 // laminin, alpha 3 // 18 A|18 3.0 cM // 16774 /// X84013 // Lama3 // laminin, alpha 3 // 18 A|18 3.0 cM // 16774	Lama3	-0.306667	5.94333	5.61875
10591164	NM_028935 // Zfp558 // zinc finger protein 558 // 9 A3 // 72230	Zfp558	-0.298889	5.46222	5.16125
10486403	NM_177845 // Pla2g4e // phospholipase A2, group IVE // 2 E5 // 329502 /// ENSMUST00000090071 // Pla2g4e // phospholipase A2, group IVE // 2 E5 // 329502 /// AB195277 // Pla2g4e // phospholipase A2, group IVE // 2 E5 // 329502	Pla2g4e	-0.298889	5.76	5.47
10569494	NM_023680 // Tnfrsf22 // tumor necrosis factor receptor superfamily, member 22 // 7 F5|7 69.57 cM // 79202 /// ENSMUST00000084396 // Tnfrsf22 // tumor necrosis factor receptor superfamily, member 22 // 7 F5|7 69.57 cM // 79202 /// AY165626 // Tnfrsf22 // tumor necrosis factor receptor superfamily, member 22 // 7 F5|7 69.57 cM // 79202 /// ENSMUST00000075588 // Tnfrsf22 // tumor necrosis factor re…	Tnfrsf22	-0.297778	5.90444	5.61875
10556463	NM_007489 // Arntl // aryl hydrocarbon receptor nuclear translocator-like // 7 F2-F3|7 52.0 cM // 11865 /// ENSMUST00000047321 // Arntl // aryl hydrocarbon receptor nuclear translocator-like // 7 F2-F3|7 52.0 cM // 11865 /// BC025973 // Arntl // aryl hydrocarbon receptor nuclear translocator-like // 7 F2-F3|7 52.0 cM // 11865 /// ENSMUST00000084703 // Arntl // aryl hydrocarbon receptor nuclear tr…	Arntl	-0.296667	7.57333	7.2825
10556962	NM_177697 // Vwa3a // von Willebrand factor A domain containing 3A // 7 F2 // 233813 /// ENSMUST00000033180 // Vwa3a // von Willebrand factor A domain containing 3A // 7 F2 // 233813	Vwa3a	-0.296667	6.99111	6.69875
10468307	XM_894271 // Gm6970 // predicted gene 6970 // 19 C3 // 629389 /// XM_904098 // LOC630555 // similar to Histone H1.5 (H1 VAR.5) (H1b) // --- // 630555	Gm6970	-0.296667	5.34222	5.03875
10595298	NM_001081243 // Filip1 // filamin A interacting protein 1 // 9 E2 // 70598 /// ENSMUST00000093811 // Filip1 // filamin A interacting protein 1 // 9 E2 // 70598 /// BC125581 // Filip1 // filamin A interacting protein 1 // 9 E2 // 70598	Filip1	-0.295556	6.62	6.34
10406928	NM_008533 // Cd180 // CD180 antigen // 13 D1 // 17079 /// ENSMUST00000022124 // Cd180 // CD180 antigen // 13 D1 // 17079 /// D37797 // Cd180 // CD180 antigen // 13 D1 // 17079	Cd180	-0.294444	6.63889	6.37375
10569618	NM_178642 // Ano1 // anoctamin 1, calcium activated chloride channel // 7 F5 // 101772 /// ENSMUST00000118556 // Ano1 // anoctamin 1, calcium activated chloride channel // 7 F5 // 101772 /// ENSMUST00000033393 // Ano1 // anoctamin 1, calcium activated chloride channel // 7 F5 // 101772 /// BC062959 // Ano1 // anoctamin 1, calcium activated chloride channel // 7 F5 // 101772 /// ENSMUST00000121758…	Ano1	-0.294444	5.55111	5.30875
10396476	NM_023275 // Rhoj // ras homolog gene family, member J // 12 C3 // 80837 /// ENSMUST00000055390 // Rhoj // ras homolog gene family, member J // 12 C3 // 80837 /// AF309564 // Rhoj // ras homolog gene family, member J // 12 C3 // 80837 /// ENSMUST00000118966 // Rhoj // ras homolog gene family, member J // 12 C3 // 80837 /// ENSMUST00000118602 // Rhoj // ras homolog gene family, member J // 12 C3 /…	Rhoj	-0.293333	7.37444	7.08125
10512022	ENSMUST00000102975 // Mobkl2b // MOB1, Mps One Binder kinase activator-like 2B (yeast) // 4 A5|4 42.6 cM // 214944 /// ENSMUST00000098156 // Mobkl2b // MOB1, Mps One Binder kinase activator-like 2B (yeast) // 4 A5|4 42.6 cM // 214944	Mobkl2b	-0.292222	7.18778	6.92
10413255	NM_183389 // Duxbl // double homeobox B-like // 14 A3 // 278672 /// NM_001177538 // Gm10394 // predicted gene 10394 // 14 A3|14 // 100039227 /// BC055782 // Duxbl // double homeobox B-like // 14 A3 // 278672 /// EU257807 // Gm10394 // predicted gene 10394 // 14 A3|14 // 100039227 /// ENSMUST00000112340 // Duxbl // double homeobox B-like // 14 A3 // 278672	Duxbl	-0.288889	5.53333	5.25625
10413265	NM_183389 // Duxbl // double homeobox B-like // 14 A3 // 278672 /// NM_001177538 // Gm10394 // predicted gene 10394 // 14 A3|14 // 100039227 /// BC055782 // Duxbl // double homeobox B-like // 14 A3 // 278672 /// EU257807 // Gm10394 // predicted gene 10394 // 14 A3|14 // 100039227 /// ENSMUST00000112340 // Duxbl // double homeobox B-like // 14 A3 // 278672	Duxbl	-0.288889	5.53333	5.25625
10424392	NR_030696 // 9930014A18Rik // RIKEN cDNA 9930014A18 gene // 15 D1 // 320469 /// ENSMUST00000058584 // 9930014A18Rik // RIKEN cDNA 9930014A18 gene // 15 D1 // 320469	9930014A18Rik	-0.287778	5.25	4.96625
10408755	NM_139063 // Muted // muted // 13 A3.3|13 21.0 cM // 17828 /// ENSMUST00000035899 // Muted // muted // 13 A3.3|13 21.0 cM // 17828 /// AF426433 // Muted // muted // 13 A3.3|13 21.0 cM // 17828 /// ENSMUST00000068627 // Muted // muted // 13 A3.3|13 21.0 cM // 17828 /// ENSMUST00000110198 // Muted // muted // 13 A3.3|13 21.0 cM // 17828	Muted	-0.285556	6.81333	6.53625
10380712	NM_146026 // Prr15l // proline rich 15-like // 11 D // 217138 /// ENSMUST00000107636 // Prr15l // proline rich 15-like // 11 D // 217138 /// ENSMUST00000054311 // Prr15l // proline rich 15-like // 11 D // 217138 /// ENSMUST00000107633 // Prr15l // proline rich 15-like // 11 D // 217138 /// BC022765 // Prr15l // proline rich 15-like // 11 D // 217138 /// ENSMUST00000062172 // Prr15l // proline ric…	Prr15l	-0.284444	4.46667	4.1675
10345548	XR_032810 // Vwa3b // von Willebrand factor A domain containing 3B // 1 B // 70853	Vwa3b	-0.28	7.3	7.02375
10558655	NM_146934 // Olfr46 // olfactory receptor 46 // 7 F5 // 18345 /// NM_001011867 // Olfr538 // olfactory receptor 538 // 7 F5 // 258201 /// ENSMUST00000072655 // Olfr46 // olfactory receptor 46 // 7 F5 // 18345 /// ENSMUST00000084457 // Olfr538 // olfactory receptor 538 // 7 F5 // 258201 /// BC108947 // Olfr46 // olfactory receptor 46 // 7 F5 // 18345 /// NM_146962 // Olfr541 // olfactory receptor …	Olfr46	-0.278889	7.72222	7.4575
10467173	NR_029783 // Mir107 // microRNA 107 // --- // 723826	Mir107	-0.276667	6.32778	6.0175
10358399	NM_153171 // Rgs13 // regulator of G-protein signaling 13 // 1 F|1 78.0 cM // 246709 /// ENSMUST00000111941 // Rgs13 // regulator of G-protein signaling 13 // 1 F|1 78.0 cM // 246709 /// ENSMUST00000052375 // Rgs13 // regulator of G-protein signaling 13 // 1 F|1 78.0 cM // 246709 /// AF498319 // Rgs13 // regulator of G-protein signaling 13 // 1 F|1 78.0 cM // 246709	Rgs13	-0.276667	4.33889	4.07
10512024	NM_178061 // Mobkl2b // MOB1, Mps One Binder kinase activator-like 2B (yeast) // 4 A5|4 42.6 cM // 214944 /// ENSMUST00000102975 // Mobkl2b // MOB1, Mps One Binder kinase activator-like 2B (yeast) // 4 A5|4 42.6 cM // 214944 /// BC020028 // Mobkl2b // MOB1, Mps One Binder kinase activator-like 2B (yeast) // 4 A5|4 42.6 cM // 214944	Mobkl2b	-0.274444	6.84111	6.57125
10558666	NM_146961 // Olfr539 // olfactory receptor 539 // --- // 258963 /// ENSMUST00000078967 // Olfr539 // olfactory receptor 539 // --- // 258963	Olfr539	-0.274444	6.53556	6.27625
10580765	NM_026385 // Pllp // plasma membrane proteolipid // 8 C5 // 67801 /// ENSMUST00000034227 // Pllp // plasma membrane proteolipid // 8 C5 // 67801 /// BC024534 // Pllp // plasma membrane proteolipid // 8 C5 // 67801	Pllp	-0.273333	8.53333	8.29125
10365170	NR_030677 // BC025920 // zinc finger protein pseudogene // 10 C1 // 268319 /// ENSMUST00000119492 // BC025920 // zinc finger protein pseudogene // 10 C1 // 268319 /// ENSMUST00000099442 // BC025920 // zinc finger protein pseudogene // 10 C1 // 268319 /// ENSMUST00000119753 // BC025920 // zinc finger protein pseudogene // 10 C1 // 268319 /// ENSMUST00000121138 // BC025920 // zinc finger protein ps…	BC025920	-0.271111	6.08333	5.80875
10354247	NM_010212 // Fhl2 // four and a half LIM domains 2 // 1 B // 14200 /// ENSMUST00000008280 // Fhl2 // four and a half LIM domains 2 // 1 B // 14200 /// BC021468 // Fhl2 // four and a half LIM domains 2 // 1 B // 14200	Fhl2	-0.271111	7.79889	7.54375
10379117	ENSMUST00000046361 // BC030499 // cDNA sequence BC030499 // 11 B5 // 216976 /// BC059191 // BC030499 // cDNA sequence BC030499 // 11 B5 // 216976	BC030499	-0.27	6.87	6.605
10551393	NM_007434 // Akt2 // thymoma viral proto-oncogene 2 // 7 B1|7 6.5 cM // 11652 /// NM_001110208 // Akt2 // thymoma viral proto-oncogene 2 // 7 B1|7 6.5 cM // 11652 /// BC040377 // Akt2 // thymoma viral proto-oncogene 2 // 7 B1|7 6.5 cM // 11652 /// ENSMUST00000085917 // Akt2 // thymoma viral proto-oncogene 2 // 7 B1|7 6.5 cM // 11652	Akt2	-0.267778	9.28111	9.0275
10416004	NM_199029 // Zfp395 // zinc finger protein 395 // 14 D1 // 380912	Zfp395	-0.263333	4.14556	3.91875
10518524	AK034787 // Ubiad1 // UbiA prenyltransferase domain containing 1 // 4 E1 // 71707	Ubiad1	-0.261111	5.74333	5.455
10577782	NM_001081187 // Htra4 // HtrA serine peptidase 4 // 8 A2 // 330723 /// ENSMUST00000084031 // Htra4 // HtrA serine peptidase 4 // 8 A2 // 330723 /// BC132380 // Htra4 // HtrA serine peptidase 4 // 8 A2 // 330723	Htra4	-0.26	7.73556	7.5025
10538187	NM_053110 // Gpnmb // glycoprotein (transmembrane) nmb // 6 B2.3|6 21.0 cM // 93695 /// ENSMUST00000031840 // Gpnmb // glycoprotein (transmembrane) nmb // 6 B2.3|6 21.0 cM // 93695 /// BC026375 // Gpnmb // glycoprotein (transmembrane) nmb // 6 B2.3|6 21.0 cM // 93695	Gpnmb	-0.26	6.65111	6.38375
10520362	NM_153526 // Insig1 // insulin induced gene 1 // 5 B1 // 231070 /// ENSMUST00000059155 // Insig1 // insulin induced gene 1 // 5 B1 // 231070 /// BC132167 // Insig1 // insulin induced gene 1 // 5 B1 // 231070	Insig1	-0.26	9.17889	8.92875
10360139	NM_001033039 // Klhdc9 // kelch domain containing 9 // 1 H3|1 93.3 cM // 68874 /// ENSMUST00000061878 // Klhdc9 // kelch domain containing 9 // 1 H3|1 93.3 cM // 68874 /// BC141196 // Klhdc9 // kelch domain containing 9 // 1 H3|1 93.3 cM // 68874	Klhdc9	-0.258889	6.11111	5.855
10408212	NM_001177653 // Hist1h2be // histone cluster 1, H2be // 13 A2-A3 // 319179 /// NM_178194 // Hist1h2be // histone cluster 1, H2be // 13 A2-A3 // 319179 /// NM_015787 // Hist1h1e // histone cluster 1, H1e // 13 A3.1 // 50709 /// ENSMUST00000062045 // Hist1h1e // histone cluster 1, H1e // 13 A3.1 // 50709 /// BC089600 // Hist1h1e // histone cluster 1, H1e // 13 A3.1 // 50709 /// BC069889 // Hist1h2b…	Hist1h2be	-0.257778	7.14667	6.8825
10588263	NM_033314 // Slco2a1 // solute carrier organic anion transporter family, member 2a1 // 9 F1|9 51.0 cM // 24059 /// ENSMUST00000035148 // Slco2a1 // solute carrier organic anion transporter family, member 2a1 // 9 F1|9 51.0 cM // 24059 /// AF323958 // Slco2a1 // solute carrier organic anion transporter family, member 2a1 // 9 F1|9 51.0 cM // 24059 /// ENSMUST00000112818 // Slco2a1 // solute carrie…	Slco2a1	-0.257778	6.33	6.10875
10358541	NM_001024720 // Hmcn1 // hemicentin 1 // 1 G1 // 545370 /// ENSMUST00000074783 // Hmcn1 // hemicentin 1 // 1 G1 // 545370	Hmcn1	-0.257778	5.96222	5.6975
10558657	NM_001011867 // Olfr538 // olfactory receptor 538 // 7 F5 // 258201 /// NM_146934 // Olfr46 // olfactory receptor 46 // 7 F5 // 18345 /// ENSMUST00000084457 // Olfr538 // olfactory receptor 538 // 7 F5 // 258201 /// ENSMUST00000072655 // Olfr46 // olfactory receptor 46 // 7 F5 // 18345 /// BC108947 // Olfr46 // olfactory receptor 46 // 7 F5 // 18345 /// ENSMUST00000097963 // GA_x5J8B7TT63N-1148-8…	Olfr538	-0.254444	7.58667	7.3525
10349340	NM_207233 // C1ql2 // complement component 1, q subcomponent-like 2 // 1 E2.3 // 226359 /// ENSMUST00000037286 // C1ql2 // complement component 1, q subcomponent-like 2 // 1 E2.3 // 226359 /// BC040774 // C1ql2 // complement component 1, q subcomponent-like 2 // 1 E2.3 // 226359	C1ql2	-0.254444	8.30111	8.0625
10401063	NM_001172104 // Zbtb25 // zinc finger and BTB domain containing 25 // 12 31.0 cM // 109929 /// NM_028356 // Zbtb25 // zinc finger and BTB domain containing 25 // 12 31.0 cM // 109929 /// ENSMUST00000070570 // Zbtb25 // zinc finger and BTB domain containing 25 // 12 31.0 cM // 109929 /// BC068249 // Zbtb25 // zinc finger and BTB domain containing 25 // 12 31.0 cM // 109929	Zbtb25	-0.253333	7.74222	7.48375
10413243	NM_183389 // Duxbl // double homeobox B-like // 14 A3 // 278672 /// NM_001177538 // Gm10394 // predicted gene 10394 // 14 A3|14 // 100039227 /// BC055782 // Duxbl // double homeobox B-like // 14 A3 // 278672 /// EU257807 // Gm10394 // predicted gene 10394 // 14 A3|14 // 100039227 /// ENSMUST00000112340 // Duxbl // double homeobox B-like // 14 A3 // 278672	Duxbl	-0.252222	5.60333	5.37125
10544837	NM_025817 // 1200009O22Rik // RIKEN cDNA 1200009O22 gene // 6 B3 // 66873 /// BC043099 // 1200009O22Rik // RIKEN cDNA 1200009O22 gene // 6 B3 // 66873 /// ENSMUST00000104970 // Gm16499 // predicted gene 16499 // --- // 100049166	1200009O22Rik	-0.251111	8.03667	7.80375
10463121	NM_028319 // Zfp518 // zinc finger protein 518 // 19 D1|19 // 72672 /// ENSMUST00000050092 // Zfp518 // zinc finger protein 518 // 19 D1|19 // 72672 /// BC138382 // Zfp518 // zinc finger protein 518 // 19 D1|19 // 72672	Zfp518	-0.251111	6.78778	6.52
10597743	NM_009987 // Cx3cr1 // chemokine (C-X3-C) receptor 1 // 9 F4 // 13051 /// BC012653 // Cx3cr1 // chemokine (C-X3-C) receptor 1 // 9 F4 // 13051	Cx3cr1	-0.251111	8.04	7.80125
10368654	NM_176968 // Nt5dc1 // 5'-nucleotidase domain containing 1 // 10 B1 // 319638 /// ENSMUST00000047885 // Nt5dc1 // 5'-nucleotidase domain containing 1 // 10 B1 // 319638 /// ENSMUST00000047773 // Col10a1 // collagen, type X, alpha 1 // 10 22.0 cM // 12813 /// BC098476 // Nt5dc1 // 5'-nucleotidase domain containing 1 // 10 B1 // 319638 /// ENSMUST00000105512 // Nt5dc1 // 5'-nucleotidase domain cont…	Nt5dc1	-0.251111	6.31889	6.0775
10421697	BC116748 // 9030625A04Rik // RIKEN cDNA 9030625A04 gene // 14 D3 // 210808 /// NM_172488 // 9030625A04Rik // RIKEN cDNA 9030625A04 gene // 14 D3 // 210808 /// ENSMUST00000062789 // 9030625A04Rik // RIKEN cDNA 9030625A04 gene // 14 D3 // 210808	9030625A04Rik	-0.248889	6.71333	6.47125
10368997	AK048022 // C130030K03Rik // RIKEN cDNA C130030K03 gene // --- // 320644	C130030K03Rik	-0.248889	7.82667	7.5725
10558649	NM_146934 // Olfr46 // olfactory receptor 46 // 7 F5 // 18345 /// NM_001011867 // Olfr538 // olfactory receptor 538 // 7 F5 // 258201 /// ENSMUST00000072655 // Olfr46 // olfactory receptor 46 // 7 F5 // 18345 /// ENSMUST00000084457 // Olfr538 // olfactory receptor 538 // 7 F5 // 258201 /// BC108947 // Olfr46 // olfactory receptor 46 // 7 F5 // 18345 /// ENSMUST00000097963 // GA_x5J8B7TT63N-1148-8…	Olfr46	-0.247778	7.56222	7.33
10363170	NM_001163833 // Msl3l2 // male-specific lethal 3-like 2 (Drosophila) // 10 B3 // 73390 /// ENSMUST00000063138 // Msl3l2 // male-specific lethal 3-like 2 (Drosophila) // 10 B3 // 73390 /// BC037487 // Msl3l2 // male-specific lethal 3-like 2 (Drosophila) // 10 B3 // 73390	Msl3l2	-0.246667	6.12889	5.92
10554160	ENSMUST00000098370 // Gm10618 // predicted gene 10618 // --- // 100038684	Gm10618	-0.246667	5.5	5.25125
10455146	ENSMUST00000097608 // 3222401L13Rik // RIKEN cDNA 3222401L13 gene // 18 B3 // 320513	3222401L13Rik	-0.245556	5.82889	5.6
10426284	NM_013455 // Acr // acrosin prepropeptide // 15 E-F|15 48.6 cM // 11434 /// ENSMUST00000023295 // Acr // acrosin prepropeptide // 15 E-F|15 48.6 cM // 11434 /// D00754 // Acr // acrosin prepropeptide // 15 E-F|15 48.6 cM // 11434	Acr	-0.244444	6.18	5.91875
10494643	NM_008256 // Hmgcs2 // 3-hydroxy-3-methylglutaryl-Coenzyme A synthase 2 // 3 F2.2|3 48.0 cM // 15360 /// ENSMUST00000090746 // Hmgcs2 // 3-hydroxy-3-methylglutaryl-Coenzyme A synthase 2 // 3 F2.2|3 48.0 cM // 15360 /// ENSMUST00000120541 // Hmgcs2 // 3-hydroxy-3-methylglutaryl-Coenzyme A synthase 2 // 3 F2.2|3 48.0 cM // 15360 /// BC014714 // Hmgcs2 // 3-hydroxy-3-methylglutaryl-Coenzyme A syntha…	Hmgcs2	-0.243333	6.50778	6.2625
10393751	ENSMUST00000062283 // 2900052L18Rik // RIKEN cDNA 2900052L18 gene // 11 E2 // 76835	2900052L18Rik	-0.241111	8.13333	7.88875
10600317	NM_008106 // Opn1mw // opsin 1 (cone pigments), medium-wave-sensitive (color blindness, deutan) // X A7.3 // 14539 /// ENSMUST00000033771 // Opn1mw // opsin 1 (cone pigments), medium-wave-sensitive (color blindness, deutan) // X A7.3 // 14539 /// BC014826 // Opn1mw // opsin 1 (cone pigments), medium-wave-sensitive (color blindness, deutan) // X A7.3 // 14539 /// ENSMUST00000101457 // Opn1mw // op…	Opn1mw	-0.241111	4.97444	4.7375
10414081	NM_181529 // Syt15 // synaptotagmin XV // 14 B // 319508 /// NM_176931 // Syt15 // synaptotagmin XV // 14 B // 319508 /// ENSMUST00000035351 // Syt15 // synaptotagmin XV // 14 B // 319508 /// ENSMUST00000119693 // Syt15 // synaptotagmin XV // 14 B // 319508 /// BC139313 // Syt15 // synaptotagmin XV // 14 B // 319508	Syt15	-0.241111	5.61556	5.38125
10475941	NM_178404 // Zc3h6 // zinc finger CCCH type containing 6 // 2 F1 // 78751 /// ENSMUST00000110320 // Zc3h6 // zinc finger CCCH type containing 6 // 2 F1 // 78751 /// BC058173 // Zc3h6 // zinc finger CCCH type containing 6 // 2 F1 // 78751 /// ENSMUST00000110319 // Zc3h6 // zinc finger CCCH type containing 6 // 2 F1 // 78751	Zc3h6	-0.241111	7.23667	7.0125
10429029	NM_009623 // Adcy8 // adenylate cyclase 8 // 15 D1|15 37.5 cM // 11514 /// ENSMUST00000023007 // Adcy8 // adenylate cyclase 8 // 15 D1|15 37.5 cM // 11514 /// U85021 // Adcy8 // adenylate cyclase 8 // 15 D1|15 37.5 cM // 11514	Adcy8	-0.241111	8.06444	7.80875
10447697	NR_027881 // 6530411M01Rik // RIKEN cDNA 6530411M01 gene // --- // 67791 /// ENSMUST00000097416 // 6530411M01Rik // RIKEN cDNA 6530411M01 gene // --- // 67791	6530411M01Rik	-0.24	6.03	5.7975
10431410	NM_011161 // Mapk11 // mitogen-activated protein kinase 11 // --- // 19094 /// ENSMUST00000088823 // Mapk11 // mitogen-activated protein kinase 11 // --- // 19094 /// BC092526 // Mapk11 // mitogen-activated protein kinase 11 // --- // 19094	Mapk11	-0.24	8.39444	8.155
10492682	NM_133187 // Fam198b // family with sequence similarity 198, member B // 3 E3 // 68659 /// ENSMUST00000118853 // Fam198b // family with sequence similarity 198, member B // 3 E3 // 68659 /// ENSMUST00000029567 // Fam198b // family with sequence similarity 198, member B // 3 E3 // 68659 /// EU797522 // Fam198b // family with sequence similarity 198, member B // 3 E3 // 68659	Fam198b	-0.238889	5.77889	5.51875
10488522	NM_207204 // Ninl // ninein-like // 2 G3 // 78177 /// ENSMUST00000109896 // Ninl // ninein-like // 2 G3 // 78177 /// BC067071 // Ninl // ninein-like // 2 G3 // 78177 /// ENSMUST00000109894 // Ninl // ninein-like // 2 G3 // 78177 /// ENSMUST00000089169 // Ninl // ninein-like // 2 G3 // 78177 /// ENSMUST00000099238 // Ninl // ninein-like // 2 G3 // 78177 /// ENSMUST00000109893 // Ninl // ninein-lik…	Ninl	-0.238889	5.2	4.9575
10460237	NM_019449 // Unc93b1 // unc-93 homolog B1 (C. elegans) // 19 A // 54445 /// NM_001161428 // Unc93b1 // unc-93 homolog B1 (C. elegans) // 19 A // 54445 /// ENSMUST00000041089 // Unc93b1 // unc-93 homolog B1 (C. elegans) // 19 A // 54445 /// BC018388 // Unc93b1 // unc-93 homolog B1 (C. elegans) // 19 A // 54445	Unc93b1	-0.235556	6.52	6.30875
10358531	NM_001024720 // Hmcn1 // hemicentin 1 // 1 G1 // 545370 /// ENSMUST00000074783 // Hmcn1 // hemicentin 1 // 1 G1 // 545370	Hmcn1	-0.235556	6.03333	5.7825
10390308	NM_030220 // Sp2 // Sp2 transcription factor // 11 D // 78912 /// NM_001080964 // Sp2 // Sp2 transcription factor // 11 D // 78912 /// ENSMUST00000062652 // Sp2 // Sp2 transcription factor // 11 D // 78912 /// ENSMUST00000107624 // Sp2 // Sp2 transcription factor // 11 D // 78912 /// ENSMUST00000107626 // Sp2 // Sp2 transcription factor // 11 D // 78912 /// ENSMUST00000107623 // Sp2 // Sp2 transc…	Sp2	-0.234444	6.81667	6.56125
10567725	NM_001081329 // Zkscan2 // zinc finger with KRAB and SCAN domains 2 // 7 F3 // 210162 /// ENSMUST00000042470 // Zkscan2 // zinc finger with KRAB and SCAN domains 2 // 7 F3 // 210162 /// BC028272 // Zkscan2 // zinc finger with KRAB and SCAN domains 2 // 7 F3 // 210162	Zkscan2	-0.233333	7.44889	7.1825
10507479	NM_026837 // Tmem53 // transmembrane protein 53 // 4 D1 // 68777 /// ENSMUST00000062824 // Tmem53 // transmembrane protein 53 // 4 D1 // 68777 /// BC019937 // Tmem53 // transmembrane protein 53 // 4 D1 // 68777 /// BC020121 // Tmem53 // transmembrane protein 53 // 4 D1 // 68777 /// ENSMUST00000106434 // Tmem53 // transmembrane protein 53 // 4 D1 // 68777 /// ENSMUST00000106433 // Tmem53 // transm…	Tmem53	-0.233333	6.07222	5.85375
10578493	NM_126166 // Tlr3 // toll-like receptor 3 // 8 B2 // 142980 /// ENSMUST00000034056 // Tlr3 // toll-like receptor 3 // 8 B2 // 142980 /// BC099937 // Tlr3 // toll-like receptor 3 // 8 B2 // 142980	Tlr3	-0.233333	7.10778	6.87625
10527332	NM_016789 // Nptx2 // neuronal pentraxin 2 // 5 G2|5 82.0 cM // 53324 /// ENSMUST00000071782 // Nptx2 // neuronal pentraxin 2 // 5 G2|5 82.0 cM // 53324 /// BC026054 // Nptx2 // neuronal pentraxin 2 // 5 G2|5 82.0 cM // 53324	Nptx2	-0.233333	7.49	7.2875
10384780	NM_025923 // Fancl // Fanconi anemia, complementation group L // 11 A2-A3 // 67030 /// AF513619 // Fancl // Fanconi anemia, complementation group L // 11 A2-A3 // 67030	Fancl	-0.232222	7.63889	7.39
10347796	NM_029777 // Rhbdd1 // rhomboid domain containing 1 // 1 C5 // 76867 /// NM_001122685 // Rhbdd1 // rhomboid domain containing 1 // 1 C5 // 76867 /// ENSMUST00000027322 // Rhbdd1 // rhomboid domain containing 1 // 1 C5 // 76867 /// BC005518 // Rhbdd1 // rhomboid domain containing 1 // 1 C5 // 76867	Rhbdd1	-0.231111	6.83333	6.615
10556487	---		-0.231111	6.91778	6.6975
10367746	NM_175155 // Sash1 // SAM and SH3 domain containing 1 // 10 A1 // 70097 /// ENSMUST00000015449 // Sash1 // SAM and SH3 domain containing 1 // 10 A1 // 70097	Sash1	-0.231111	8.37778	8.16375
10532896	NM_181075 // 2610524H06Rik // RIKEN cDNA 2610524H06 gene // 5 F // 330173 /// BC096574 // 2610524H06Rik // RIKEN cDNA 2610524H06 gene // 5 F // 330173	2610524H06Rik	-0.23	8.48	8.2475
10532281	NM_001104625 // Vmn2r14 // vomeronasal 2, receptor 14 // 5 F // 231591	Vmn2r14	-0.23	3.56889	3.3425
10568982	NM_001001180 // BC066028 // cDNA sequence BC066028 // 7 F5 // 407812 /// ENSMUST00000106052 // BC066028 // cDNA sequence BC066028 // 7 F5 // 407812 /// BC066028 // BC066028 // cDNA sequence BC066028 // 7 F5 // 407812 /// ENSMUST00000080651 // BC066028 // cDNA sequence BC066028 // 7 F5 // 407812	BC066028	-0.23	7.57111	7.33125
10541885	NM_011324 // Scnn1a // sodium channel, nonvoltage-gated 1 alpha // 6 F3|6 60.6 cM // 20276 /// ENSMUST00000081440 // Scnn1a // sodium channel, nonvoltage-gated 1 alpha // 6 F3|6 60.6 cM // 20276 /// AF112185 // Scnn1a // sodium channel, nonvoltage-gated 1 alpha // 6 F3|6 60.6 cM // 20276	Scnn1a	-0.228889	6.63889	6.41125
10519203	NM_001033394 // Tmem88b // transmembrane protein 88B // 4 E2 // 320587 /// ENSMUST00000097742 // Tmem88b // transmembrane protein 88B // 4 E2 // 320587 /// BC147318 // Tmem88b // transmembrane protein 88B // 4 E2 // 320587	Tmem88b	-0.226667	7.87333	7.67875
10436823	NM_016967 // Olig2 // oligodendrocyte transcription factor 2 // 16 C3.3|16 63.0 cM // 50913 /// ENSMUST00000035608 // Olig2 // oligodendrocyte transcription factor 2 // 16 C3.3|16 63.0 cM // 50913 /// AB038697 // Olig2 // oligodendrocyte transcription factor 2 // 16 C3.3|16 63.0 cM // 50913	Olig2	-0.226667	7.48222	7.2575
10379200	NM_008759 // Sebox // SEBOX homeobox // 11 B5|11 45.0 cM // 18292 /// ENSMUST00000001130 // Sebox // SEBOX homeobox // 11 B5|11 45.0 cM // 18292 /// BC098184 // Sebox // SEBOX homeobox // 11 B5|11 45.0 cM // 18292	Sebox	-0.225556	5.37778	5.155
10388902	NM_010708 // Lgals9 // lectin, galactose binding, soluble 9 // 11 B5 // 16859 /// NM_001159301 // Lgals9 // lectin, galactose binding, soluble 9 // 11 B5 // 16859 /// ENSMUST00000108269 // Lgals9 // lectin, galactose binding, soluble 9 // 11 B5 // 16859 /// ENSMUST00000108268 // Lgals9 // lectin, galactose binding, soluble 9 // 11 B5 // 16859 /// ENSMUST00000073001 // Lgals9 // lectin, galactose …	Lgals9	-0.224444	6.68111	6.45875
10362767	NM_138315 // Mical1 // microtubule associated monoxygenase, calponin and LIM domain containing 1 // 10 B1-B2 // 171580 /// NM_001164433 // Mical1 // microtubule associated monoxygenase, calponin and LIM domain containing 1 // 10 B1-B2 // 171580 /// ENSMUST00000119962 // Mical1 // microtubule associated monoxygenase, calponin and LIM domain containing 1 // 10 B1-B2 // 171580 /// ENSMUST00000019967…	Mical1	-0.222222	5.80778	5.58875
10372781	NM_028679 // Irak3 // interleukin-1 receptor-associated kinase 3 // 10 D2 // 73914 /// ENSMUST00000020448 // Irak3 // interleukin-1 receptor-associated kinase 3 // 10 D2 // 73914 /// BC120829 // Irak3 // interleukin-1 receptor-associated kinase 3 // 10 D2 // 73914	Irak3	-0.222222	5.45111	5.2275
10574057	NR_029552 // Mir138-2 // microRNA 138-2 // --- // 723956	Mir138-2	-0.221111	8.36222	8.1725
10427908	ENSMUST00000067671 // Gm9948 // predicted gene 9948 // --- // 791293	Gm9948	-0.221111	4.87778	4.64375
10385883	NM_019723 // Slc22a21 // solute carrier family 22 (organic cation transporter), member 21 // 11 B1.3 // 56517 /// ENSMUST00000076493 // Slc22a21 // solute carrier family 22 (organic cation transporter), member 21 // 11 B1.3 // 56517 /// AB018436 // Slc22a21 // solute carrier family 22 (organic cation transporter), member 21 // 11 B1.3 // 56517	Slc22a21	-0.221111	5.29111	5.06
10425207	NM_008197 // H1f0 // H1 histone family, member 0 // 15 E1|15 46.75 cM // 14958 /// BC110361 // H1f0 // H1 histone family, member 0 // 15 E1|15 46.75 cM // 14958	H1f0	-0.22	9.47778	9.2525
10607183	NM_178358 // Lhfpl1 // lipoma HMGIC fusion partner-like 1 // X F2 // 237091 /// BC051434 // Lhfpl1 // lipoma HMGIC fusion partner-like 1 // X F2 // 237091	Lhfpl1	-0.22	4.14	3.91
10345556	XR_032810 // Vwa3b // von Willebrand factor A domain containing 3B // 1 B // 70853	Vwa3b	-0.218889	6.32444	6.12375
10572445	NM_153074 // Lrrc25 // leucine rich repeat containing 25 // 8 B3.3 // 211228 /// ENSMUST00000052437 // Lrrc25 // leucine rich repeat containing 25 // 8 B3.3 // 211228 /// BC137696 // Lrrc25 // leucine rich repeat containing 25 // 8 B3.3 // 211228	Lrrc25	-0.218889	3.74	3.525
10374364	NM_001110208 // Akt2 // thymoma viral proto-oncogene 2 // 7 B1|7 6.5 cM // 11652 /// NM_007434 // Akt2 // thymoma viral proto-oncogene 2 // 7 B1|7 6.5 cM // 11652 /// BC026151 // Akt2 // thymoma viral proto-oncogene 2 // 7 B1|7 6.5 cM // 11652 /// ENSMUST00000085917 // Akt2 // thymoma viral proto-oncogene 2 // 7 B1|7 6.5 cM // 11652	Akt2	-0.216667	10.3744	10.1687
10440238	NM_178925 // Nsun3 // NOL1/NOP2/Sun domain family member 3 // 16 C1.3 // 106338 /// ENSMUST00000063089 // Nsun3 // NOL1/NOP2/Sun domain family member 3 // 16 C1.3 // 106338 /// BC125628 // Nsun3 // NOL1/NOP2/Sun domain family member 3 // 16 C1.3 // 106338	Nsun3	-0.216667	8.41111	8.21
10574480	NM_053070 // Car7 // carbonic anhydrase 7 // 8 D1 // 12354 /// ENSMUST00000056051 // Car7 // carbonic anhydrase 7 // 8 D1 // 12354 /// BC094913 // Car7 // carbonic anhydrase 7 // 8 D1 // 12354	Car7	-0.216667	7.65333	7.44625
10601598	BC027572 // 3110007F17Rik // RIKEN cDNA 3110007F17 gene // X E3 // 73061 /// ENSMUST00000113345 // 3110007F17Rik // RIKEN cDNA 3110007F17 gene // X E3 // 73061 /// ENSMUST00000113348 // 3110007F17Rik // RIKEN cDNA 3110007F17 gene // X E3 // 73061 /// ENSMUST00000087632 // Gm6604 // predicted gene 6604 // X E3 // 625591 /// ENSMUST00000113347 // 3110007F17Rik // RIKEN cDNA 3110007F17 gene // X E3 …	3110007F17Rik	-0.213333	4.57556	4.3575
10437639	NM_007929 // Emp2 // epithelial membrane protein 2 // 16 A1|16 2.4 cM // 13731 /// ENSMUST00000078357 // Emp2 // epithelial membrane protein 2 // 16 A1|16 2.4 cM // 13731 /// BC041670 // Emp2 // epithelial membrane protein 2 // 16 A1|16 2.4 cM // 13731 /// ENSMUST00000065091 // Emp2 // epithelial membrane protein 2 // 16 A1|16 2.4 cM // 13731	Emp2	-0.213333	8.06222	7.8425
10583286	NM_010287 // Gpr83 // G protein-coupled receptor 83 // 9 A2-A3|9 2.0 cM // 14608 /// ENSMUST00000034408 // Gpr83 // G protein-coupled receptor 83 // 9 A2-A3|9 2.0 cM // 14608 /// M80481 // Gpr83 // G protein-coupled receptor 83 // 9 A2-A3|9 2.0 cM // 14608 /// ENSMUST00000115626 // Gpr83 // G protein-coupled receptor 83 // 9 A2-A3|9 2.0 cM // 14608 /// ENSMUST00000115625 // Gpr83 // G protein-cou…	Gpr83	-0.213333	7.71778	7.5225
10349208	NM_001077425 // Cntnap5a // contactin associated protein-like 5A // 1 E2.3 // 636808 /// ENSMUST00000043725 // Cntnap5a // contactin associated protein-like 5A // 1 E2.3 // 636808 /// ENSMUST00000094621 // Cntnap5a // contactin associated protein-like 5A // 1 E2.3 // 636808	Cntnap5a	-0.212222	8.09111	7.87
10523060	ENSMUST00000068250 // Gm9958 // predicted gene 9958 // --- // 791294	Gm9958	-0.212222	6.15556	5.92
10553471	NM_172901 // 4933405O20Rik // RIKEN cDNA 4933405O20 gene // 7 B5 // 243996 /// BC060958 // 4933405O20Rik // RIKEN cDNA 4933405O20 gene // 7 B5 // 243996	4933405O20Rik	-0.212222	6.44667	6.2275
10564618	NM_001162532 // Fam174b // family with sequence similarity 174, member B // --- // 100038347 /// ENSMUST00000107456 // Fam174b // family with sequence similarity 174, member B // --- // 100038347 /// BC110691 // Fam174b // family with sequence similarity 174, member B // --- // 100038347	Fam174b	-0.212222	7.28222	7.07
10348070	NM_010880 // Ncl // nucleolin // 1 D|1 48.4 cM // 17975 /// AF318184 // Ncl // nucleolin // 1 D|1 48.4 cM // 17975 /// NR_015507 // C130036L24Rik // RIKEN cDNA C130036L24 gene // --- // 319336	Ncl	-0.211111	6.27333	6.055
10349319	NM_001012322 // Sctr // secretin receptor // 1 E2.3 // 319229 /// ENSMUST00000072886 // Sctr // secretin receptor // 1 E2.3 // 319229 /// BC089355 // Sctr // secretin receptor // 1 E2.3 // 319229 /// ENSMUST00000097613 // Sctr // secretin receptor // 1 E2.3 // 319229	Sctr	-0.21	5.09444	4.865
10510129	NM_011303 // Dhrs3 // dehydrogenase/reductase (SDR family) member 3 // 4 E1 // 20148 /// NM_001172424 // Dhrs3 // dehydrogenase/reductase (SDR family) member 3 // 4 E1 // 20148 /// ENSMUST00000084184 // Dhrs3 // dehydrogenase/reductase (SDR family) member 3 // 4 E1 // 20148 /// X95281 // Dhrs3 // dehydrogenase/reductase (SDR family) member 3 // 4 E1 // 20148 /// ENSMUST00000105745 // Dhrs3 // deh…	Dhrs3	-0.21	7.53444	7.33
10490653	NM_198169 // Gmeb2 // glucocorticoid modulatory element binding protein 2 // 2 H4 // 229004 /// ENSMUST00000049032 // Gmeb2 // glucocorticoid modulatory element binding protein 2 // 2 H4 // 229004 /// BC059066 // Gmeb2 // glucocorticoid modulatory element binding protein 2 // 2 H4 // 229004	Gmeb2	-0.21	7.56667	7.3575
10574259	NM_018882 // Gpr56 // G protein-coupled receptor 56 // 8 D1|8 45.0 cM // 14766 /// ENSMUST00000093271 // Gpr56 // G protein-coupled receptor 56 // 8 D1|8 45.0 cM // 14766 /// AF166382 // Gpr56 // G protein-coupled receptor 56 // 8 D1|8 45.0 cM // 14766	Gpr56	-0.21	9.89889	9.695
10516776	ENSMUST00000070532 // Fabp3 // fatty acid binding protein 3, muscle and heart // 4 D2.2|4 61.0 cM // 14077 /// ENSMUST00000097865 // Gm10570 // predicted gene 10570 // --- // 100038640	Fabp3	-0.208889	5.60222	5.39375
10509218	NM_009557 // Zfp46 // zinc finger protein 46 // 4 D3|4 65.9 cM // 22704 /// ENSMUST00000069195 // Zfp46 // zinc finger protein 46 // 4 D3|4 65.9 cM // 22704 /// M98502 // Zfp46 // zinc finger protein 46 // 4 D3|4 65.9 cM // 22704 /// ENSMUST00000097841 // Zfp46 // zinc finger protein 46 // 4 D3|4 65.9 cM // 22704	Zfp46	-0.208889	6.50556	6.3
10554349	ENSMUST00000035939 // 9330171B17Rik // RIKEN cDNA 9330171B17 gene // 7 D2 // 100034360 /// AB001435 // Kif7 // kinesin family member 7 // 7 D2 // 16576	9330171B17Rik	-0.208889	6.56667	6.3625
10601595	BC027572 // 3110007F17Rik // RIKEN cDNA 3110007F17 gene // X E3 // 73061 /// ENSMUST00000113348 // 3110007F17Rik // RIKEN cDNA 3110007F17 gene // X E3 // 73061 /// ENSMUST00000113345 // 3110007F17Rik // RIKEN cDNA 3110007F17 gene // X E3 // 73061 /// ENSMUST00000087632 // Gm6604 // predicted gene 6604 // X E3 // 625591 /// ENSMUST00000113343 // 3110007F17Rik // RIKEN cDNA 3110007F17 gene // X E3 …	3110007F17Rik	-0.207778	4.59667	4.38625
10474399	NM_001048139 // Bdnf // brain derived neurotrophic factor // 2 E3|2 62.0 cM // 12064 /// NM_001048142 // Bdnf // brain derived neurotrophic factor // 2 E3|2 62.0 cM // 12064 /// NM_007540 // Bdnf // brain derived neurotrophic factor // 2 E3|2 62.0 cM // 12064 /// NM_001048141 // Bdnf // brain derived neurotrophic factor // 2 E3|2 62.0 cM // 12064 /// ENSMUST00000111051 // Bdnf // brain derived ne…	Bdnf	-0.207778	6.09222	5.89
10487040	NM_007993 // Fbn1 // fibrillin 1 // 2 F|2 71.0 cM // 14118 /// ENSMUST00000103234 // Fbn1 // fibrillin 1 // 2 F|2 71.0 cM // 14118 /// ENSMUST00000028633 // Fbn1 // fibrillin 1 // 2 F|2 71.0 cM // 14118 /// AF007248 // Fbn1 // fibrillin 1 // 2 F|2 71.0 cM // 14118 /// ENSMUST00000066157 // Gm9913 // predicted gene 9913 // --- // 100036535	Fbn1	-0.206667	6.64333	6.44625
10559312	NM_007856 // Dhcr7 // 7-dehydrocholesterol reductase // 7 F5 // 13360 /// ENSMUST00000073878 // Dhcr7 // 7-dehydrocholesterol reductase // 7 F5 // 13360 /// ENSMUST00000105905 // Dhcr7 // 7-dehydrocholesterol reductase // 7 F5 // 13360 /// AF057368 // Dhcr7 // 7-dehydrocholesterol reductase // 7 F5 // 13360	Dhcr7	-0.206667	8.07	7.8725
10521709	NM_024434 // Lap3 // leucine aminopeptidase 3 // 5 B3|5 67.0 cM // 66988 /// ENSMUST00000046122 // Lap3 // leucine aminopeptidase 3 // 5 B3|5 67.0 cM // 66988 /// AF334160 // Lap3 // leucine aminopeptidase 3 // 5 B3|5 67.0 cM // 66988	Lap3	-0.205556	9.14444	8.935
10521085	ENSMUST00000065707 // Gm9903 // predicted gene 9903 // 5 B2|5 // 433873	Gm9903	-0.204444	5.46889	5.295
10522465	NR_031758 // Snora26 // small nucleolar RNA, H/ACA box 26 // 5 C3.3 // 100313943 /// NR_015531 // 2700023E23Rik // RIKEN cDNA 2700023E23 gene // 5 C3.3 // 70036 /// ENSMUST00000066220 // 2700023E23Rik // RIKEN cDNA 2700023E23 gene // 5 C3.3 // 70036	Snora26	-0.204444	5.17667	4.9825
10395719	NM_013780 // Npas3 // neuronal PAS domain protein 3 // 12 C1 // 27386 /// ENSMUST00000021396 // Npas3 // neuronal PAS domain protein 3 // 12 C1 // 27386 /// AF173871 // Npas3 // neuronal PAS domain protein 3 // 12 C1 // 27386	Npas3	-0.203333	7.13444	6.93625
10384020	NM_017401 // Polm // polymerase (DNA directed), mu // 11 A1 // 54125 /// ENSMUST00000109837 // Polm // polymerase (DNA directed), mu // 11 A1 // 54125 /// ENSMUST00000020767 // Polm // polymerase (DNA directed), mu // 11 A1 // 54125 /// AF176098 // Polm // polymerase (DNA directed), mu // 11 A1 // 54125	Polm	-0.203333	6.3	6.0775
10436692	ENSMUST00000099574 // Gm10791 // predicted gene 10791 // --- // 100038614	Gm10791	-0.203333	5.46444	5.28
10565840	NM_016720 // Neu3 // neuraminidase 3 // --- // 50877 /// ENSMUST00000036331 // Neu3 // neuraminidase 3 // --- // 50877 /// AB026842 // Neu3 // neuraminidase 3 // --- // 50877	Neu3	-0.203333	5.33111	5.12875
10455784	NM_026240 // Gramd3 // GRAM domain containing 3 // 18 D2 // 107022 /// ENSMUST00000070166 // Gramd3 // GRAM domain containing 3 // 18 D2 // 107022 /// BC057978 // Gramd3 // GRAM domain containing 3 // 18 D2 // 107022 /// ENSMUST00000116636 // Gramd3 // GRAM domain containing 3 // 18 D2 // 107022	Gramd3	-0.2	7.96778	7.77
10491877	NM_028667 // D3Ertd751e // DNA segment, Chr 3, ERATO Doi 751, expressed // 3 C // 73852 /// NM_001099785 // D3Ertd751e // DNA segment, Chr 3, ERATO Doi 751, expressed // 3 C // 73852 /// NM_027271 // D3Ertd751e // DNA segment, Chr 3, ERATO Doi 751, expressed // 3 C // 73852 /// ENSMUST00000108065 // D3Ertd751e // DNA segment, Chr 3, ERATO Doi 751, expressed // 3 C // 73852 /// ENSMUST00000026868 …	D3Ertd751e	-0.198889	6.21889	6.03
10596718	NM_023805 // Slc38a3 // solute carrier family 38, member 3 // 9 F1|9 63.0 cM // 76257 /// ENSMUST00000010208 // Slc38a3 // solute carrier family 38, member 3 // 9 F1|9 63.0 cM // 76257 /// BC054846 // Slc38a3 // solute carrier family 38, member 3 // 9 F1|9 63.0 cM // 76257	Slc38a3	-0.198889	9.63111	9.445
10359225	BC099580 // 1700057K13Rik // RIKEN cDNA 1700057K13 gene // 1 G3 // 73435 /// BC115790 // 1700057K13Rik // RIKEN cDNA 1700057K13 gene // 1 G3 // 73435 /// ENSMUST00000118207 // 1700057K13Rik // RIKEN cDNA 1700057K13 gene // 1 G3 // 73435 /// ENSMUST00000027884 // 1700057K13Rik // RIKEN cDNA 1700057K13 gene // 1 G3 // 73435 /// ENSMUST00000121911 // 1700057K13Rik // RIKEN cDNA 1700057K13 gene // 1 …	1700057K13Rik	-0.198889	5.21333	5.02375
10458843	NM_018744 // Sema6a // sema domain, transmembrane domain (TM), and cytoplasmic domain, (semaphorin) 6A // 18 C // 20358 /// ENSMUST00000019791 // Sema6a // sema domain, transmembrane domain (TM), and cytoplasmic domain, (semaphorin) 6A // 18 C // 20358 /// BC059238 // Sema6a // sema domain, transmembrane domain (TM), and cytoplasmic domain, (semaphorin) 6A // 18 C // 20358 /// ENSMUST00000115449 …	Sema6a	-0.197778	9.15222	8.97625
10498871	NM_027495 // Tmem144 // transmembrane protein 144 // 3 F1 // 70652 /// ENSMUST00000029568 // Tmem144 // transmembrane protein 144 // 3 F1 // 70652 /// BC018493 // Tmem144 // transmembrane protein 144 // 3 F1 // 70652	Tmem144	-0.196667	8.01667	7.84625
10484503	NM_001033346 // Lrrc55 // leucine rich repeat containing 55 // 2 D // 241528 /// ENSMUST00000111601 // Lrrc55 // leucine rich repeat containing 55 // 2 D // 241528 /// ENSMUST00000099930 // Lrrc55 // leucine rich repeat containing 55 // 2 D // 241528 /// BC141221 // Lrrc55 // leucine rich repeat containing 55 // 2 D // 241528	Lrrc55	-0.196667	7.31111	7.10125
10563355	NM_019934 // Sec1 // secretory blood group 1 // 7 B4|7 23.2 cM // 56546 /// NM_001033356 // Ntn5 // netrin 5 // 7 B4 // 243967 /// ENSMUST00000040636 // Sec1 // secretory blood group 1 // 7 B4|7 23.2 cM // 56546 /// AF113532 // Sec1 // secretory blood group 1 // 7 B4|7 23.2 cM // 56546 /// BC150901 // Ntn5 // netrin 5 // 7 B4 // 243967	Sec1	-0.196667	5.80111	5.6
10464128	NM_007611 // Casp7 // caspase 7 // 19 D2|19 50.0 cM // 12369 /// ENSMUST00000026062 // Casp7 // caspase 7 // 19 D2|19 50.0 cM // 12369 /// Y13088 // Casp7 // caspase 7 // 19 D2|19 50.0 cM // 12369	Casp7	-0.196667	5.17667	4.99125
10352448	NM_022019 // Dusp10 // dual specificity phosphatase 10 // 1 H5 // 63953 /// ENSMUST00000048655 // Dusp10 // dual specificity phosphatase 10 // 1 H5 // 63953 /// BC025066 // Dusp10 // dual specificity phosphatase 10 // 1 H5 // 63953	Dusp10	-0.194444	7.03222	6.85125
10543466	NM_010338 // Gpr37 // G protein-coupled receptor 37 // 6 A3.1|6 7.2 cM // 14763 /// ENSMUST00000054867 // Gpr37 // G protein-coupled receptor 37 // 6 A3.1|6 7.2 cM // 14763 /// AJ223305 // Gpr37 // G protein-coupled receptor 37 // 6 A3.1|6 7.2 cM // 14763 /// ENSMUST00000115332 // Gpr37 // G protein-coupled receptor 37 // 6 A3.1|6 7.2 cM // 14763	Gpr37	-0.194444	9.12556	8.95375
10604451	NM_145951 // Enox2 // ecto-NOX disulfide-thiol exchanger 2 // X A4-A5 // 209224 /// ENSMUST00000114914 // Enox2 // ecto-NOX disulfide-thiol exchanger 2 // X A4-A5 // 209224 /// ENSMUST00000114918 // Enox2 // ecto-NOX disulfide-thiol exchanger 2 // X A4-A5 // 209224 /// ENSMUST00000033437 // Enox2 // ecto-NOX disulfide-thiol exchanger 2 // X A4-A5 // 209224 /// BC025915 // Enox2 // ecto-NOX disulf…	Enox2	-0.194444	6.37333	6.18875
10533026	NM_031869 // Prkab1 // protein kinase, AMP-activated, beta 1 non-catalytic subunit // --- // 19079 /// ENSMUST00000031486 // Prkab1 // protein kinase, AMP-activated, beta 1 non-catalytic subunit // --- // 19079 /// ENSMUST00000111999 // Prkab1 // protein kinase, AMP-activated, beta 1 non-catalytic subunit // --- // 19079 /// BC016398 // Prkab1 // protein kinase, AMP-activated, beta 1 non-catalyti…	Prkab1	-0.194444	7.75556	7.5725
10425341	NM_025609 // Tab1 // TGF-beta activated kinase 1/MAP3K7 binding protein 1 // 15 E2 // 66513 /// ENSMUST00000023050 // Tab1 // TGF-beta activated kinase 1/MAP3K7 binding protein 1 // 15 E2 // 66513 /// BC054369 // Tab1 // TGF-beta activated kinase 1/MAP3K7 binding protein 1 // 15 E2 // 66513	Tab1	-0.193333	7.50333	7.3125
10370037	NM_008606 // Mmp11 // matrix metallopeptidase 11 // 10 C1|10 40.9 cM // 17385 /// ENSMUST00000000924 // Mmp11 // matrix metallopeptidase 11 // 10 C1|10 40.9 cM // 17385 /// ENSMUST00000120281 // Mmp11 // matrix metallopeptidase 11 // 10 C1|10 40.9 cM // 17385 /// BC052854 // Mmp11 // matrix metallopeptidase 11 // 10 C1|10 40.9 cM // 17385	Mmp11	-0.193333	4.95333	4.745
10361270	NM_010778 // Cd46 // CD46 antigen, complement regulatory protein // 1 H6|1 106.6 cM // 17221 /// ENSMUST00000016637 // Cd46 // CD46 antigen, complement regulatory protein // 1 H6|1 106.6 cM // 17221 /// AB022600 // Cd46 // CD46 antigen, complement regulatory protein // 1 H6|1 106.6 cM // 17221 /// ENSMUST00000110814 // Cd46 // CD46 antigen, complement regulatory protein // 1 H6|1 106.6 cM // 17221	Cd46	-0.193333	6.96889	6.765
10379190	NM_011707 // Vtn // vitronectin // 11 B5|11 45.09 cM // 22370 /// ENSMUST00000017488 // Vtn // vitronectin // 11 B5|11 45.09 cM // 22370 /// BC012690 // Vtn // vitronectin // 11 B5|11 45.09 cM // 22370	Vtn	-0.191111	9.60222	9.41125
10406982	NM_001081020 // Adamts6 // a disintegrin-like and metallopeptidase (reprolysin type) with thrombospondin type 1 motif, 6 // 13 D1 // 108154 /// ENSMUST00000065766 // Adamts6 // a disintegrin-like and metallopeptidase (reprolysin type) with thrombospondin type 1 motif, 6 // 13 D1 // 108154 /// ENSMUST00000043424 // Adamts6 // a disintegrin-like and metallopeptidase (reprolysin type) with thrombosp…	Adamts6	-0.191111	6.22111	6.03875
10462501	NR_033198 // 2700046G09Rik // RIKEN cDNA 2700046G09 gene // 19 C1 // 67188 /// ENSMUST00000025824 // 2700046G09Rik // RIKEN cDNA 2700046G09 gene // 19 C1 // 67188	2700046G09Rik	-0.19	6.64444	6.4575
10387807	NM_001177601 // 0610010K14Rik // RIKEN cDNA 0610010K14 gene // 11 B3 // 104457 /// NM_145758 // 0610010K14Rik // RIKEN cDNA 0610010K14 gene // 11 B3 // 104457 /// NM_026757 // 0610010K14Rik // RIKEN cDNA 0610010K14 gene // 11 B3 // 104457 /// NM_001177603 // 0610010K14Rik // RIKEN cDNA 0610010K14 gene // 11 B3 // 104457 /// NM_001177606 // 0610010K14Rik // RIKEN cDNA 0610010K14 gene // 11 B3 // 1…	0610010K14Rik	-0.188889	8.14333	7.98625
10414728	ENSMUST00000103609 // Gm7174 // predicted gene 7174 // 14 C2 // 636127	Gm7174	-0.188889	3.58222	3.39375
10537770	NM_011777 // Zyx // zyxin // 6 B2.1 // 22793 /// ENSMUST00000070635 // Zyx // zyxin // 6 B2.1 // 22793 /// BC054775 // Zyx // zyxin // 6 B2.1 // 22793 /// ENSMUST00000031890 // Zyx // zyxin // 6 B2.1 // 22793	Zyx	-0.188889	7.58222	7.395
10458033	NM_133774 // Stard4 // StAR-related lipid transfer (START) domain containing 4 // 18 B1 // 170459 /// ENSMUST00000025236 // Stard4 // StAR-related lipid transfer (START) domain containing 4 // 18 B1 // 170459 /// BC005642 // Stard4 // StAR-related lipid transfer (START) domain containing 4 // 18 B1 // 170459 /// ENSMUST00000119991 // Stard4 // StAR-related lipid transfer (START) domain containing…	Stard4	-0.187778	5.82556	5.64875
10345558	BC050813 // Vwa3b // von Willebrand factor A domain containing 3B // 1 B // 70853	Vwa3b	-0.187778	6.19	6.015
10591763	NM_145612 // Zfp810 // zinc finger protein 810 // 9 A3 // 235050 /// ENSMUST00000086278 // Zfp810 // zinc finger protein 810 // 9 A3 // 235050 /// BC005471 // Zfp810 // zinc finger protein 810 // 9 A3 // 235050	Zfp810	-0.187778	7.19889	7.0125
10541695	NM_145130 // Lpcat3 // lysophosphatidylcholine acyltransferase 3 // 6 F2|6 60.23 cM // 14792 /// ENSMUST00000004381 // Lpcat3 // lysophosphatidylcholine acyltransferase 3 // 6 F2|6 60.23 cM // 14792 /// AY028317 // Lpcat3 // lysophosphatidylcholine acyltransferase 3 // 6 F2|6 60.23 cM // 14792	Lpcat3	-0.187778	8.63556	8.4475
10352777	NM_009579 // Slc30a1 // solute carrier family 30 (zinc transporter), member 1 // 1 H6|1 106.0 cM // 22782 /// ENSMUST00000044954 // Slc30a1 // solute carrier family 30 (zinc transporter), member 1 // 1 H6|1 106.0 cM // 22782 /// BC052166 // Slc30a1 // solute carrier family 30 (zinc transporter), member 1 // 1 H6|1 106.0 cM // 22782 /// ENSMUST00000069573 // 1700034H15Rik // RIKEN cDNA 1700034H15 …	Slc30a1	-0.186667	6.85667	6.685
10578916	NM_025436 // Sc4mol // sterol-C4-methyl oxidase-like // 8 B3.1 // 66234 /// ENSMUST00000034015 // Sc4mol // sterol-C4-methyl oxidase-like // 8 B3.1 // 66234 /// BC006802 // Sc4mol // sterol-C4-methyl oxidase-like // 8 B3.1 // 66234	Sc4mol	-0.185556	9.17	8.99125
10444016	NM_001002842 // Pram1 // PML-RAR alpha-regulated adaptor molecule 1 // 17 B1 // 378460 /// NR_028279 // Pram1 // PML-RAR alpha-regulated adaptor molecule 1 // 17 B1 // 378460 /// ENSMUST00000052079 // Pram1 // PML-RAR alpha-regulated adaptor molecule 1 // 17 B1 // 378460 /// AY665714 // Pram1 // PML-RAR alpha-regulated adaptor molecule 1 // 17 B1 // 378460 /// ENSMUST00000116619 // Pram1 // PML-R…	Pram1	-0.185556	4.73889	4.5475
10540935	NM_025958 // Cand2 // cullin-associated and neddylation-dissociated 2 (putative) // 6 F1 // 67088 /// ENSMUST00000075995 // Cand2 // cullin-associated and neddylation-dissociated 2 (putative) // 6 F1 // 67088 /// BC056365 // Cand2 // cullin-associated and neddylation-dissociated 2 (putative) // 6 F1 // 67088	Cand2	-0.185556	6.21222	6.02875
10572949	NM_001083906 // Nr3c2 // nuclear receptor subfamily 3, group C, member 2 // 8 C1|8 35.0 cM // 110784 /// ENSMUST00000109913 // Nr3c2 // nuclear receptor subfamily 3, group C, member 2 // 8 C1|8 35.0 cM // 110784 /// ENSMUST00000109912 // Nr3c2 // nuclear receptor subfamily 3, group C, member 2 // 8 C1|8 35.0 cM // 110784 /// ENSMUST00000109915 // Nr3c2 // nuclear receptor subfamily 3, group C, me…	Nr3c2	-0.184444	9.90889	9.73625
10597949	NM_011731 // Slc6a20b // solute carrier family 6 (neurotransmitter transporter), member 20B // 9 F|9 70.9 cM // 22599 /// ENSMUST00000026273 // Slc6a20b // solute carrier family 6 (neurotransmitter transporter), member 20B // 9 F|9 70.9 cM // 22599 /// BC013484 // Slc6a20b // solute carrier family 6 (neurotransmitter transporter), member 20B // 9 F|9 70.9 cM // 22599	Slc6a20b	-0.184444	4.60556	4.40625
10428443	NM_026200 // Kcnv1 // potassium channel, subfamily V, member 1 // 15 D1 // 67498 /// ENSMUST00000022967 // Kcnv1 // potassium channel, subfamily V, member 1 // 15 D1 // 67498 /// BC128477 // Kcnv1 // potassium channel, subfamily V, member 1 // 15 D1 // 67498	Kcnv1	-0.184444	9.05111	8.87875
10488382	NM_010740 // Cd93 // CD93 antigen // 2 G3|2 84.0 cM // 17064 /// ENSMUST00000099269 // Cd93 // CD93 antigen // 2 G3|2 84.0 cM // 17064 /// AF081789 // Cd93 // CD93 antigen // 2 G3|2 84.0 cM // 17064	Cd93	-0.183333	6.14778	5.95625
10521907	NM_001145433 // 1810013D10Rik // RIKEN cDNA 1810013D10 gene // 5 C1 // 66278 /// ENSMUST00000121042 // 1810013D10Rik // RIKEN cDNA 1810013D10 gene // 5 C1 // 66278 /// ENSMUST00000073903 // 1810013D10Rik // RIKEN cDNA 1810013D10 gene // 5 C1 // 66278 /// AK007474 // 1810013D10Rik // RIKEN cDNA 1810013D10 gene // 5 C1 // 66278 /// AK156339 // 1810013D10Rik // RIKEN cDNA 1810013D10 gene // 5 C1 // …	1810013D10Rik	-0.183333	8.17333	8.015
10542040	NM_181402 // Parp11 // poly (ADP-ribose) polymerase family, member 11 // 6 F3 // 101187 /// ENSMUST00000039680 // Parp11 // poly (ADP-ribose) polymerase family, member 11 // 6 F3 // 101187 /// BC040269 // Parp11 // poly (ADP-ribose) polymerase family, member 11 // 6 F3 // 101187 /// ENSMUST00000112193 // Parp11 // poly (ADP-ribose) polymerase family, member 11 // 6 F3 // 101187 /// ENSMUST0000011…	Parp11	-0.182222	7.43333	7.2625
10435617	NM_001042499 // Rabl3 // RAB, member of RAS oncogene family-like 3 // 16 B3 // 67657 /// ENSMUST00000023524 // Rabl3 // RAB, member of RAS oncogene family-like 3 // 16 B3 // 67657 /// BC050194 // Rabl3 // RAB, member of RAS oncogene family-like 3 // 16 B3 // 67657	Rabl3	-0.182222	7.56667	7.3925
10558661	NM_146964 // Olfr61 // olfactory receptor 61 // 7 F5 // 18362 /// ENSMUST00000084456 // Olfr61 // olfactory receptor 61 // 7 F5 // 18362 /// BC119308 // Olfr61 // olfactory receptor 61 // 7 F5 // 18362	Olfr61	-0.181111	5.89111	5.7175
10392221	NM_008816 // Pecam1 // platelet/endothelial cell adhesion molecule 1 // 11 E1 // 18613 /// NM_001032378 // Pecam1 // platelet/endothelial cell adhesion molecule 1 // 11 E1 // 18613 /// ENSMUST00000080853 // Pecam1 // platelet/endothelial cell adhesion molecule 1 // 11 E1 // 18613 /// ENSMUST00000103069 // Pecam1 // platelet/endothelial cell adhesion molecule 1 // 11 E1 // 18613 /// BC008519 // Pe…	Pecam1	-0.181111	6.72556	6.545
10586110	NM_001033175 // Cln6 // ceroid-lipofuscinosis, neuronal 6 // 9 B // 76524 /// ENSMUST00000034776 // Cln6 // ceroid-lipofuscinosis, neuronal 6 // 9 B // 76524 /// BC144722 // Cln6 // ceroid-lipofuscinosis, neuronal 6 // 9 B // 76524	Cln6	-0.18	8.49778	8.32625
10479560	NM_001001882 // Rtel1 // regulator of telomere elongation helicase 1 // 2 H4 // 269400 /// NM_001166665 // Rtel1 // regulator of telomere elongation helicase 1 // 2 H4 // 269400 /// NM_001166666 // Rtel1 // regulator of telomere elongation helicase 1 // 2 H4 // 269400 /// NM_001166667 // Rtel1 // regulator of telomere elongation helicase 1 // 2 H4 // 269400 /// NM_001166668 // Rtel1 // regulator …	Rtel1	-0.18	7.32667	7.15
10408767	NM_134060 // Slc35b3 // solute carrier family 35, member B3 // 13 A3.3 // 108652 /// NM_001170430 // Slc35b3 // solute carrier family 35, member B3 // 13 A3.3 // 108652 /// NM_001170431 // Slc35b3 // solute carrier family 35, member B3 // 13 A3.3 // 108652 /// ENSMUST00000021870 // Slc35b3 // solute carrier family 35, member B3 // 13 A3.3 // 108652 /// BC006881 // Slc35b3 // solute carrier family…	Slc35b3	-0.18	6.57111	6.39875
10486710	NM_177846 // Lcmt2 // leucine carboxyl methyltransferase 2 // 2 E5 // 329504 /// ENSMUST00000110674 // Lcmt2 // leucine carboxyl methyltransferase 2 // 2 E5 // 329504 /// ENSMUST00000099486 // Lcmt2 // leucine carboxyl methyltransferase 2 // 2 E5 // 329504	Lcmt2	-0.18	8.27222	8.11
10595094	NM_027150 // 2310046A06Rik // RIKEN cDNA 2310046A06 gene // 9 E1 // 69642 /// ENSMUST00000034910 // 2310046A06Rik // RIKEN cDNA 2310046A06 gene // 9 E1 // 69642 /// BC089626 // 2310046A06Rik // RIKEN cDNA 2310046A06 gene // 9 E1 // 69642 /// ENSMUST00000093816 // 2310046A06Rik // RIKEN cDNA 2310046A06 gene // 9 E1 // 69642	2310046A06Rik	-0.178889	9.23556	9.05125
10377010	NM_001040026 // Sco1 // SCO cytochrome oxidase deficient homolog 1 (yeast) // 11 B3|11 33.0 cM // 52892 /// ENSMUST00000092996 // Sco1 // SCO cytochrome oxidase deficient homolog 1 (yeast) // 11 B3|11 33.0 cM // 52892 /// BC139008 // Sco1 // SCO cytochrome oxidase deficient homolog 1 (yeast) // 11 B3|11 33.0 cM // 52892 /// ENSMUST00000108690 // Sco1 // SCO cytochrome oxidase deficient homolog 1 …	Sco1	-0.177778	6.07	5.90875
10436788	NM_015755 // Hunk // hormonally upregulated Neu-associated kinase // 16 C3.3|16 58.0 cM // 26559 /// ENSMUST00000065856 // Hunk // hormonally upregulated Neu-associated kinase // 16 C3.3|16 58.0 cM // 26559 /// AF167987 // Hunk // hormonally upregulated Neu-associated kinase // 16 C3.3|16 58.0 cM // 26559	Hunk	-0.177778	8.26444	8.10875
10360920	NM_009367 // Tgfb2 // transforming growth factor, beta 2 // 1 H5|1 101.5 cM // 21808 /// ENSMUST00000045288 // Tgfb2 // transforming growth factor, beta 2 // 1 H5|1 101.5 cM // 21808 /// BC011170 // Tgfb2 // transforming growth factor, beta 2 // 1 H5|1 101.5 cM // 21808 /// ENSMUST00000085692 // Tgfb2 // transforming growth factor, beta 2 // 1 H5|1 101.5 cM // 21808	Tgfb2	-0.177778	8.82667	8.665
10541494	NM_024277 // Rps27a // ribosomal protein S27A // 11 A3.3 // 78294 /// NM_001033865 // Rps27a // ribosomal protein S27A // 11 A3.3 // 78294 /// BC081446 // Rps27a // ribosomal protein S27A // 11 A3.3 // 78294	Rps27a	-0.177778	8.27889	8.10375
10376326	NM_019440 // Irgm2 // immunity-related GTPase family M member 2 // 11 B1.3 // 54396 /// NM_018738 // Igtp // interferon gamma induced GTPase // 11 B1.3|11 32.0 cM // 16145 /// ENSMUST00000108836 // Irgm2 // immunity-related GTPase family M member 2 // 11 B1.3 // 54396 /// ENSMUST00000094169 // Irgm2 // immunity-related GTPase family M member 2 // 11 B1.3 // 54396 /// ENSMUST00000035266 // Igtp //…	Irgm2	-0.177778	5.37889	5.18375
10365219	DQ459435 // Gm4924 // predicted gene 4924 // 10 C1 // 237412 /// ENSMUST00000105311 // Gm4924 // predicted gene 4924 // 10 C1 // 237412	Gm4924	-0.177778	8.18333	7.99625
10377612	NR_033133 // Plscr3 // phospholipid scramblase 3 // 11 B3|11 43.0 cM // 70310 /// NM_023564 // Plscr3 // phospholipid scramblase 3 // 11 B3|11 43.0 cM // 70310 /// NM_001168497 // Plscr3 // phospholipid scramblase 3 // 11 B3|11 43.0 cM // 70310 /// NM_031880 // Tnk1 // tyrosine kinase, non-receptor, 1 // 11 B3 // 83813 /// ENSMUST00000019605 // Plscr3 // phospholipid scramblase 3 // 11 B3|11 43.0…	Plscr3	-0.176667	7.13667	6.98
10507840	NM_013905 // Heyl // hairy/enhancer-of-split related with YRPW motif-like // 4 D2.2 // 56198 /// ENSMUST00000040821 // Heyl // hairy/enhancer-of-split related with YRPW motif-like // 4 D2.2 // 56198 /// AF172288 // Heyl // hairy/enhancer-of-split related with YRPW motif-like // 4 D2.2 // 56198	Heyl	-0.176667	5.9	5.72
10591094	NM_001080814 // Fat3 // FAT tumor suppressor homolog 3 (Drosophila) // 9 A2 // 270120 /// ENSMUST00000082170 // Fat3 // FAT tumor suppressor homolog 3 (Drosophila) // 9 A2 // 270120 /// BC117744 // Fat3 // FAT tumor suppressor homolog 3 (Drosophila) // 9 A2 // 270120 /// ENSMUST00000098977 // Fat3 // FAT tumor suppressor homolog 3 (Drosophila) // 9 A2 // 270120	Fat3	-0.176667	7.67111	7.5025
10496405	NM_177860 // Gm5105 // predicted gene 5105 // 3 G3|3 // 329763 /// ENSMUST00000053318 // Gm5105 // predicted gene 5105 // 3 G3|3 // 329763	Gm5105	-0.175556	5.52	5.35
10508974	NM_133880 // Pafah2 // platelet-activating factor acetylhydrolase 2 // 4 D3 // 100163 /// ENSMUST00000039233 // Pafah2 // platelet-activating factor acetylhydrolase 2 // 4 D3 // 100163 /// ENSMUST00000105869 // Pafah2 // platelet-activating factor acetylhydrolase 2 // 4 D3 // 100163 /// BC025495 // Pafah2 // platelet-activating factor acetylhydrolase 2 // 4 D3 // 100163 /// ENSMUST00000105870 // …	Pafah2	-0.174444	5.91667	5.75375
10512739	NM_011728 // Xpa // xeroderma pigmentosum, complementation group A // 4 C2|4 21.5 cM // 22590 /// NM_001033201 // Ncbp1 // nuclear cap binding protein subunit 1 // 4 B1 // 433702 /// ENSMUST00000030013 // Xpa // xeroderma pigmentosum, complementation group A // 4 C2|4 21.5 cM // 22590 /// BC029241 // Xpa // xeroderma pigmentosum, complementation group A // 4 C2|4 21.5 cM // 22590 /// ENSMUST00000…	Xpa	-0.174444	7.35333	7.18875
10530406	NM_008066 // Gabra2 // gamma-aminobutyric acid (GABA) A receptor, subunit alpha 2 // 5 C3.1|5 40.0 cM // 14395 /// M86567 // Gabra2 // gamma-aminobutyric acid (GABA) A receptor, subunit alpha 2 // 5 C3.1|5 40.0 cM // 14395	Gabra2	-0.174444	9.68	9.49125
10435305	NM_001145884 // Itgb5 // integrin beta 5 // 16 B3 // 16419 /// NM_010580 // Itgb5 // integrin beta 5 // 16 B3 // 16419 /// ENSMUST00000115028 // Itgb5 // integrin beta 5 // 16 B3 // 16419 /// ENSMUST00000069345 // Itgb5 // integrin beta 5 // 16 B3 // 16419 /// AF043256 // Itgb5 // integrin beta 5 // 16 B3 // 16419	Itgb5	-0.174444	8.02667	7.8525
10469954	NM_177344 // Tmem203 // transmembrane protein 203 // 2 A3 // 227615 /// ENSMUST00000104998 // Tmem203 // transmembrane protein 203 // 2 A3 // 227615 /// BC022606 // Tmem203 // transmembrane protein 203 // 2 A3 // 227615	Tmem203	-0.174444	8.66222	8.49125
10399038	NM_001004066 // Zfp386 // zinc finger protein 386 (Kruppel-like) // 12 F2 // 56220 /// NM_019565 // Zfp386 // zinc finger protein 386 (Kruppel-like) // 12 F2 // 56220 /// ENSMUST00000073551 // Zfp386 // zinc finger protein 386 (Kruppel-like) // 12 F2 // 56220 /// AK220544 // Zfp386 // zinc finger protein 386 (Kruppel-like) // 12 F2 // 56220 /// ENSMUST00000077866 // Zfp386 // zinc finger protein …	Zfp386	-0.173333	7.59556	7.415
10408525	NR_029439 // 1700018A04Rik // RIKEN cDNA 1700018A04 gene // 13 A3.2 // 71307 /// ENSMUST00000042083 // 1700018A04Rik // RIKEN cDNA 1700018A04 gene // 13 A3.2 // 71307	1700018A04Rik	-0.173333	3.93778	3.76125
10480224	NM_010067 // Trdmt1 // tRNA aspartic acid methyltransferase 1 // 2 A1 // 13434 /// BC087892 // Trdmt1 // tRNA aspartic acid methyltransferase 1 // 2 A1 // 13434	Trdmt1	-0.173333	7.43333	7.25875
10548729	NM_026345 // Mansc1 // MANSC domain containing 1 // 6 G1 // 67729 /// ENSMUST00000047443 // Mansc1 // MANSC domain containing 1 // 6 G1 // 67729 /// BC039930 // Mansc1 // MANSC domain containing 1 // 6 G1 // 67729	Mansc1	-0.172222	7.61778	7.4475
10425852	NM_133167 // Parvb // parvin, beta // 15 E3 // 170736 /// ENSMUST00000023072 // Parvb // parvin, beta // 15 E3 // 170736 /// AF237770 // Parvb // parvin, beta // 15 E3 // 170736	Parvb	-0.172222	7.45556	7.29
10399691	NM_010496 // Id2 // inhibitor of DNA binding 2 // 12 B|12 7.0 cM // 15902 /// ENSMUST00000020974 // Id2 // inhibitor of DNA binding 2 // 12 B|12 7.0 cM // 15902 /// BC006921 // Id2 // inhibitor of DNA binding 2 // 12 B|12 7.0 cM // 15902	Id2	-0.172222	10.7911	10.6275
10454235	NM_001167777 // Asxl3 // additional sex combs like 3 (Drosophila) // 18 A2 // 211961 /// ENSMUST00000120223 // Asxl3 // additional sex combs like 3 (Drosophila) // 18 A2 // 211961 /// ENSMUST00000097655 // Asxl3 // additional sex combs like 3 (Drosophila) // 18 A2 // 211961 /// ENSMUST00000062608 // Asxl3 // additional sex combs like 3 (Drosophila) // 18 A2 // 211961	Asxl3	-0.172222	7.7	7.52
10410709	NM_178916 // Rfesd // Rieske (Fe-S) domain containing // 13 C1 // 218341 /// NM_001131068 // Rfesd // Rieske (Fe-S) domain containing // 13 C1 // 218341 /// NM_001131069 // Rfesd // Rieske (Fe-S) domain containing // 13 C1 // 218341 /// ENSMUST00000050997 // Rfesd // Rieske (Fe-S) domain containing // 13 C1 // 218341 /// BC030381 // Rfesd // Rieske (Fe-S) domain containing // 13 C1 // 218341	Rfesd	-0.171111	7.54444	7.35625
10443482	NM_030561 // BC004004 // cDNA sequence BC004004 // 17 B1 // 80748 /// ENSMUST00000064709 // BC004004 // cDNA sequence BC004004 // 17 B1 // 80748 /// ENSMUST00000120346 // BC004004 // cDNA sequence BC004004 // 17 B1 // 80748 /// BC058575 // BC004004 // cDNA sequence BC004004 // 17 B1 // 80748 /// ENSMUST00000064683 // BC004004 // cDNA sequence BC004004 // 17 B1 // 80748	BC004004	-0.171111	7.76333	7.59375
10565567	NR_015510 // 4632427E13Rik // RIKEN cDNA 4632427E13 gene // 7 E1 // 666737 /// ENSMUST00000098305 // 4632427E13Rik // RIKEN cDNA 4632427E13 gene // 7 E1 // 666737	4632427E13Rik	-0.17	9.86111	9.69875
10377560	NM_026991 // Sat2 // spermidine/spermine N1-acetyl transferase 2 // 11 B4 // 69215 /// ENSMUST00000108656 // Sat2 // spermidine/spermine N1-acetyl transferase 2 // 11 B4 // 69215 /// ENSMUST00000092969 // Sat2 // spermidine/spermine N1-acetyl transferase 2 // 11 B4 // 69215 /// BC061227 // Sat2 // spermidine/spermine N1-acetyl transferase 2 // 11 B4 // 69215	Sat2	-0.17	8.12111	7.9475
10578069	NM_153116 // Gtpbp10 // GTP-binding protein 10 (putative) // 5 A1 // 207704 /// BC034507 // Gtpbp10 // GTP-binding protein 10 (putative) // 5 A1 // 207704 /// ENSMUST00000088842 // Gtpbp10 // GTP-binding protein 10 (putative) // 5 A1 // 207704 /// ENSMUST00000119521 // Gtpbp10 // GTP-binding protein 10 (putative) // 5 A1 // 207704	Gtpbp10	-0.17	6.9	6.73625
10457536	ENSMUST00000118525 // Ankrd29 // ankyrin repeat domain 29 // 18 A1 // 225187 /// ENSMUST00000122408 // Ankrd29 // ankyrin repeat domain 29 // 18 A1 // 225187 /// ENSMUST00000080906 // Ankrd29 // ankyrin repeat domain 29 // 18 A1 // 225187	Ankrd29	-0.17	8.22778	8.07375
10542857	NM_178797 // Far2 // fatty acyl CoA reductase 2 // 6 G3 // 330450 /// ENSMUST00000111607 // Far2 // fatty acyl CoA reductase 2 // 6 G3 // 330450 /// BC055759 // Far2 // fatty acyl CoA reductase 2 // 6 G3 // 330450 /// ENSMUST00000032443 // Far2 // fatty acyl CoA reductase 2 // 6 G3 // 330450	Far2	-0.168889	8.66556	8.4925
10396472	NM_198866 // Dbpht2 // DNA binding protein with his-thr domain // 12 C3 // 386753 /// ENSMUST00000072100 // Dbpht2 // DNA binding protein with his-thr domain // 12 C3 // 386753 /// AF547221 // Dbpht2 // DNA binding protein with his-thr domain // 12 C3 // 386753	Dbpht2	-0.168889	9.51778	9.34125
10363773	NM_001081347 // Rhobtb1 // Rho-related BTB domain containing 1 // 10 B5.1 // 69288 /// ENSMUST00000020101 // Rhobtb1 // Rho-related BTB domain containing 1 // 10 B5.1 // 69288 /// BC099973 // Rhobtb1 // Rho-related BTB domain containing 1 // 10 B5.1 // 69288 /// ENSMUST00000067908 // Rhobtb1 // Rho-related BTB domain containing 1 // 10 B5.1 // 69288	Rhobtb1	-0.167778	6.11778	5.95625
10357965	NM_001033409 // Lgr6 // leucine-rich repeat-containing G protein-coupled receptor 6 // 1 E4 // 329252 /// ENSMUST00000044828 // Lgr6 // leucine-rich repeat-containing G protein-coupled receptor 6 // 1 E4 // 329252 /// BC141210 // Lgr6 // leucine-rich repeat-containing G protein-coupled receptor 6 // 1 E4 // 329252	Lgr6	-0.167778	5.55556	5.3775
10380189	NM_001039684 // Mks1 // Meckel syndrome, type 1 // 11 C // 380718 /// ENSMUST00000038196 // Mks1 // Meckel syndrome, type 1 // 11 C // 380718 /// DQ177342 // Mks1 // Meckel syndrome, type 1 // 11 C // 380718	Mks1	-0.167778	5.80556	5.635
10405851	ENSMUST00000099425 // Gm10775 // predicted gene 10775 // 13 B3|13 // 100038683	Gm10775	-0.166667	4.88556	4.71875
10379363	NM_001029856 // Atad5 // ATPase family, AAA domain containing 5 // 11 B5 // 237877 /// ENSMUST00000108239 // Atad5 // ATPase family, AAA domain containing 5 // 11 B5 // 237877 /// ENSMUST00000017694 // Atad5 // ATPase family, AAA domain containing 5 // 11 B5 // 237877 /// AY557610 // Atad5 // ATPase family, AAA domain containing 5 // 11 B5 // 237877	Atad5	-0.166667	5.48778	5.32
10500808	NM_133859 // Olfml3 // olfactomedin-like 3 // 3 F2.2 // 99543 /// ENSMUST00000029440 // Olfml3 // olfactomedin-like 3 // 3 F2.2 // 99543 /// BC005485 // Olfml3 // olfactomedin-like 3 // 3 F2.2 // 99543 /// ENSMUST00000106853 // Olfml3 // olfactomedin-like 3 // 3 F2.2 // 99543	Olfml3	-0.166667	8.94111	8.76625
10438702	NM_145933 // St6gal1 // beta galactoside alpha 2,6 sialyltransferase 1 // 16 B1|16 15.5 cM // 20440 /// ENSMUST00000023601 // St6gal1 // beta galactoside alpha 2,6 sialyltransferase 1 // 16 B1|16 15.5 cM // 20440 /// BC106179 // BC106179 // cDNA sequence BC106179 // 16 B1 // 320099 /// BC092222 // St6gal1 // beta galactoside alpha 2,6 sialyltransferase 1 // 16 B1|16 15.5 cM // 20440 /// ENSMUST00…	St6gal1	-0.166667	4.86222	4.70875
10499652	ENSMUST00000038450 // 4632404H12Rik // RIKEN cDNA 4632404H12 gene // 3 F1 // 74034 /// BC106127 // 4632404H12Rik // RIKEN cDNA 4632404H12 gene // 3 F1 // 74034 /// BC063049 // 4632404H12Rik // RIKEN cDNA 4632404H12 gene // 3 F1 // 74034	4632404H12Rik	-0.166667	8.02667	7.87125
10568374	NM_177001 // 9130023H24Rik // RIKEN cDNA 9130023H24 gene // 7 F3 // 100043133 /// NM_146205 // Armc5 // armadillo repeat containing 5 // 7 F3 // 233912 /// ENSMUST00000078816 // 9130023H24Rik // RIKEN cDNA 9130023H24 gene // 7 F3 // 100043133	9130023H24Rik	-0.166667	6.26889	6.095
10492826	NM_001177773 // Fbxw7 // F-box and WD-40 domain protein 7 // 3 E3.3|3 44.0 cM // 50754 /// NM_001177774 // Fbxw7 // F-box and WD-40 domain protein 7 // 3 E3.3|3 44.0 cM // 50754 /// NM_080428 // Fbxw7 // F-box and WD-40 domain protein 7 // 3 E3.3|3 44.0 cM // 50754 /// ENSMUST00000029727 // Fbxw7 // F-box and WD-40 domain protein 7 // 3 E3.3|3 44.0 cM // 50754 /// BC085184 // Fbxw7 // F-box and W…	Fbxw7	-0.166667	8.76444	8.59
10481540	NM_001177648 // Fnbp1 // formin binding protein 1 // 2 B // 14269 /// NM_001038700 // Fnbp1 // formin binding protein 1 // 2 B // 14269 /// NM_001177649 // Fnbp1 // formin binding protein 1 // 2 B // 14269 /// NM_001177650 // Fnbp1 // formin binding protein 1 // 2 B // 14269 /// NM_019406 // Fnbp1 // formin binding protein 1 // 2 B // 14269 /// ENSMUST00000113562 // Fnbp1 // formin binding protei…	Fnbp1	-0.165556	10.1078	9.9525
10352092	NM_001012330 // Zfp238 // zinc finger protein 238 // 1 H3 // 30928 /// NM_013915 // Zfp238 // zinc finger protein 238 // 1 H3 // 30928 /// ENSMUST00000094276 // Zfp238 // zinc finger protein 238 // 1 H3 // 30928 /// ENSMUST00000077225 // Zfp238 // zinc finger protein 238 // 1 H3 // 30928 /// AF140224 // Zfp238 // zinc finger protein 238 // 1 H3 // 30928	Zfp238	-0.165556	9.82444	9.655
10573939	NM_173014 // Lpcat2 // lysophosphatidylcholine acyltransferase 2 // 8 C5 // 270084 /// ENSMUST00000046290 // Lpcat2 // lysophosphatidylcholine acyltransferase 2 // 8 C5 // 270084 /// AB244716 // Lpcat2 // lysophosphatidylcholine acyltransferase 2 // 8 C5 // 270084	Lpcat2	-0.165556	8.08889	7.94
10403396	NM_052977 // Adarb2 // adenosine deaminase, RNA-specific, B2 // 13 A1 // 94191 /// ENSMUST00000064473 // Adarb2 // adenosine deaminase, RNA-specific, B2 // 13 A1 // 94191 /// BC052426 // Adarb2 // adenosine deaminase, RNA-specific, B2 // 13 A1 // 94191	Adarb2	-0.165556	7.73667	7.5775
10592763	NM_178420 // Nlrx1 // NLR family member X1 // 9 A5.2 // 270151 /// NM_001163743 // Nlrx1 // NLR family member X1 // 9 A5.2 // 270151 /// NM_001163742 // Nlrx1 // NLR family member X1 // 9 A5.2 // 270151 /// ENSMUST00000034621 // Nlrx1 // NLR family member X1 // 9 A5.2 // 270151 /// BC050054 // Nlrx1 // NLR family member X1 // 9 A5.2 // 270151	Nlrx1	-0.165556	6.34111	6.18375
10601588	BC027572 // 3110007F17Rik // RIKEN cDNA 3110007F17 gene // X E3 // 73061 /// ENSMUST00000113348 // 3110007F17Rik // RIKEN cDNA 3110007F17 gene // X E3 // 73061 /// ENSMUST00000113345 // 3110007F17Rik // RIKEN cDNA 3110007F17 gene // X E3 // 73061 /// ENSMUST00000113343 // 3110007F17Rik // RIKEN cDNA 3110007F17 gene // X E3 // 73061 /// ENSMUST00000087632 // Gm6604 // predicted gene 6604 // X E3 /…	3110007F17Rik	-0.165556	6.08111	5.915
10355500	NM_010518 // Igfbp5 // insulin-like growth factor binding protein 5 // 1 C3|1 36.1 cM // 16011 /// ENSMUST00000027377 // Igfbp5 // insulin-like growth factor binding protein 5 // 1 C3|1 36.1 cM // 16011 /// L12447 // Igfbp5 // insulin-like growth factor binding protein 5 // 1 C3|1 36.1 cM // 16011	Igfbp5	-0.164444	9.12778	8.97
10558653	NM_001011867 // Olfr538 // olfactory receptor 538 // 7 F5 // 258201 /// NM_146934 // Olfr46 // olfactory receptor 46 // 7 F5 // 18345 /// ENSMUST00000084457 // Olfr538 // olfactory receptor 538 // 7 F5 // 258201 /// ENSMUST00000072655 // Olfr46 // olfactory receptor 46 // 7 F5 // 18345 /// BC108947 // Olfr46 // olfactory receptor 46 // 7 F5 // 18345 /// BC108947 // Olfr46 // olfactory receptor 46…	Olfr538	-0.164444	7.51556	7.37
10389775	NM_008796 // Pctp // phosphatidylcholine transfer protein // 11 C|11 52.0 cM // 18559 /// ENSMUST00000020864 // Pctp // phosphatidylcholine transfer protein // 11 C|11 52.0 cM // 18559 /// AF151639 // Pctp // phosphatidylcholine transfer protein // 11 C|11 52.0 cM // 18559	Pctp	-0.164444	5.47111	5.30375
10419073	NM_145928 // Tspan14 // tetraspanin 14 // 14 B|14 14.5 cM // 52588 /// ENSMUST00000047652 // Tspan14 // tetraspanin 14 // 14 B|14 14.5 cM // 52588 /// BC024611 // Tspan14 // tetraspanin 14 // 14 B|14 14.5 cM // 52588	Tspan14	-0.164444	8.44556	8.3
10574423	ENSMUST00000064349 // A330008L17Rik // RIKEN cDNA A330008L17 gene // 8 D1 // 234624	A330008L17Rik	-0.163333	7.38111	7.205
10411274	NM_029210 // Sv2c // synaptic vesicle glycoprotein 2c // 13 D1 // 75209 /// ENSMUST00000055677 // Sv2c // synaptic vesicle glycoprotein 2c // 13 D1 // 75209 /// BC132111 // Sv2c // synaptic vesicle glycoprotein 2c // 13 D1 // 75209	Sv2c	-0.163333	8.11	7.95
10519942	ENSMUST00000088514 // Magi2 // membrane associated guanylate kinase, WW and PDZ domain containing 2 // 5 A3 // 50791	Magi2	-0.163333	7.42556	7.2575
10384829	NM_001033865 // Rps27a // ribosomal protein S27A // 11 A3.3 // 78294 /// NM_024277 // Rps27a // ribosomal protein S27A // 11 A3.3 // 78294 /// BC081446 // Rps27a // ribosomal protein S27A // 11 A3.3 // 78294	Rps27a	-0.163333	7.46444	7.30625
10346224	NM_001142647 // Tmem194b // transmembrane protein 194B // 1 C1.1 // 227094 /// NR_024590 // Tmem194b // transmembrane protein 194B // 1 C1.1 // 227094 /// ENSMUST00000087708 // Tmem194b // transmembrane protein 194B // 1 C1.1 // 227094	Tmem194b	-0.162222	6.51444	6.33625
10398286	NR_029771 // Mir342 // microRNA 342 // --- // 723909	Mir342	-0.161111	6.27556	6.11375
10485718	NM_001128103 // Ano3 // anoctamin 3 // 2 E3|2 // 228432 /// NM_001081556 // Ano3 // anoctamin 3 // 2 E3|2 // 228432 /// ENSMUST00000099623 // Ano3 // anoctamin 3 // 2 E3|2 // 228432 /// ENSMUST00000111019 // Ano3 // anoctamin 3 // 2 E3|2 // 228432 /// ENSMUST00000111017 // Muc15 // mucin 15 // 2 E3 // 269328 /// ENSMUST00000099622 // Ano3 // anoctamin 3 // 2 E3|2 // 228432	Ano3	-0.161111	8.91333	8.75625
10554863	NM_001040085 // Sytl2 // synaptotagmin-like 2 // 7 E1 // 83671 /// NM_031394 // Sytl2 // synaptotagmin-like 2 // 7 E1 // 83671 /// NM_001040086 // Sytl2 // synaptotagmin-like 2 // 7 E1 // 83671 /// NM_001040087 // Sytl2 // synaptotagmin-like 2 // 7 E1 // 83671 /// NM_001040088 // Sytl2 // synaptotagmin-like 2 // 7 E1 // 83671 /// ENSMUST00000107211 // Sytl2 // synaptotagmin-like 2 // 7 E1 // 8367…	Sytl2	-0.16	7.85111	7.7025
10511136	NM_178699 // B930041F14Rik // RIKEN cDNA B930041F14 gene // 4 E2 // 230991 /// BC147231 // B930041F14Rik // RIKEN cDNA B930041F14 gene // 4 E2 // 230991 /// ENSMUST00000099265 // B930041F14Rik // RIKEN cDNA B930041F14 gene // 4 E2 // 230991	B930041F14Rik	-0.16	8.68222	8.5325
10566454	NM_028444 // Prkcdbp // protein kinase C, delta binding protein // 7 F1 // 109042 /// ENSMUST00000047040 // Prkcdbp // protein kinase C, delta binding protein // 7 F1 // 109042 /// BC009660 // Prkcdbp // protein kinase C, delta binding protein // 7 F1 // 109042	Prkcdbp	-0.16	8.32889	8.18875
10585194	NM_008360 // Il18 // interleukin 18 // 9 A5.3|9 29.0 cM // 16173 /// ENSMUST00000059081 // Il18 // interleukin 18 // 9 A5.3|9 29.0 cM // 16173 /// D49949 // Il18 // interleukin 18 // 9 A5.3|9 29.0 cM // 16173	Il18	-0.16	7.37444	7.22125
10444008	NM_026712 // Zfp414 // zinc finger protein 414 // 17 B2 // 328801 /// ENSMUST00000073570 // Zfp414 // zinc finger protein 414 // 17 B2 // 328801 /// BC038913 // Zfp414 // zinc finger protein 414 // 17 B2 // 328801	Zfp414	-0.16	8.11556	7.95875
10384656	NM_016888 // B3gnt2 // UDP-GlcNAc:betaGal beta-1,3-N-acetylglucosaminyltransferase 2 // 11 A3.2|11 12.0 cM // 53625 /// NM_001169114 // B3gnt2 // UDP-GlcNAc:betaGal beta-1,3-N-acetylglucosaminyltransferase 2 // 11 A3.2|11 12.0 cM // 53625 /// ENSMUST00000062844 // B3gnt2 // UDP-GlcNAc:betaGal beta-1,3-N-acetylglucosaminyltransferase 2 // 11 A3.2|11 12.0 cM // 53625 /// ENSMUST00000055549 // B3gnt…	B3gnt2	-0.158889	6.52333	6.37
10591608	NM_177030 // Dock6 // dedicator of cytokinesis 6 // 9 A3 // 319899 /// ENSMUST00000034728 // Dock6 // dedicator of cytokinesis 6 // 9 A3 // 319899 /// ENSMUST00000086329 // Dock6 // dedicator of cytokinesis 6 // 9 A3 // 319899 /// ENSMUST00000049745 // Dock6 // dedicator of cytokinesis 6 // 9 A3 // 319899 /// AK129348 // Dock6 // dedicator of cytokinesis 6 // 9 A3 // 319899 /// AK010755 // Dock6 …	Dock6	-0.158889	7.18111	7.05125
10495675	NM_010171 // F3 // coagulation factor III // 3 G1|3 50.0 cM // 14066 /// ENSMUST00000029771 // F3 // coagulation factor III // 3 G1|3 50.0 cM // 14066 /// M26071 // F3 // coagulation factor III // 3 G1|3 50.0 cM // 14066 /// ENSMUST00000090417 // F3 // coagulation factor III // 3 G1|3 50.0 cM // 14066	F3	-0.158889	8.46222	8.3075
10470775	NM_207298 // Cercam // cerebral endothelial cell adhesion molecule // 2 B|2 19.0 cM // 99151 /// ENSMUST00000047521 // Cercam // cerebral endothelial cell adhesion molecule // 2 B|2 19.0 cM // 99151 /// BC138847 // Cercam // cerebral endothelial cell adhesion molecule // 2 B|2 19.0 cM // 99151 /// ENSMUST00000047607 // 2600006K01Rik // RIKEN cDNA 2600006K01 gene // 2 B // 70319	Cercam	-0.157778	6.23222	6.075
10591754	NM_181419 // Zfp599 // zinc finger protein 599 // 9 A3 // 235048 /// ENSMUST00000086281 // Zfp599 // zinc finger protein 599 // 9 A3 // 235048 /// BC050092 // Zfp599 // zinc finger protein 599 // 9 A3 // 235048 /// ENSMUST00000086280 // Zfp599 // zinc finger protein 599 // 9 A3 // 235048	Zfp599	-0.157778	6.89778	6.74
10524052	NM_054071 // Fgfrl1 // fibroblast growth factor receptor-like 1 // --- // 116701 /// NM_001164259 // Fgfrl1 // fibroblast growth factor receptor-like 1 // --- // 116701 /// ENSMUST00000013633 // Fgfrl1 // fibroblast growth factor receptor-like 1 // --- // 116701 /// ENSMUST00000112560 // Fgfrl1 // fibroblast growth factor receptor-like 1 // --- // 116701 /// AF321300 // Fgfrl1 // fibroblast growt…	Fgfrl1	-0.157778	7.57	7.4325
10389894	NM_029600 // Abcc3 // ATP-binding cassette, sub-family C (CFTR/MRP), member 3 // 11 D // 76408 /// ENSMUST00000021231 // Abcc3 // ATP-binding cassette, sub-family C (CFTR/MRP), member 3 // 11 D // 76408 /// AY841885 // Abcc3 // ATP-binding cassette, sub-family C (CFTR/MRP), member 3 // 11 D // 76408 /// ENSMUST00000107806 // Abcc3 // ATP-binding cassette, sub-family C (CFTR/MRP), member 3 // 11 D…	Abcc3	-0.156667	4.97	4.8025
10592515	NM_176860 // Ubash3b // ubiquitin associated and SH3 domain containing, B // 9 A5.1 // 72828 /// ENSMUST00000044155 // Ubash3b // ubiquitin associated and SH3 domain containing, B // 9 A5.1 // 72828 /// BC053436 // Ubash3b // ubiquitin associated and SH3 domain containing, B // 9 A5.1 // 72828	Ubash3b	-0.156667	7.73222	7.58
10455826	NM_001001979 // Megf10 // multiple EGF-like-domains 10 // 18 D3 // 70417 /// ENSMUST00000075770 // Megf10 // multiple EGF-like-domains 10 // 18 D3 // 70417 /// ENSMUST00000115370 // Megf10 // multiple EGF-like-domains 10 // 18 D3 // 70417 /// BC075647 // Megf10 // multiple EGF-like-domains 10 // 18 D3 // 70417	Megf10	-0.156667	7.48556	7.345
10568948	NM_183147 // Sprn // shadow of prion protein // 7 F4 // 212518 /// NM_199301 // Mtg1 // mitochondrial GTPase 1 homolog (S. cerevisiae) // 7 F4 // 212508 /// ENSMUST00000059241 // Sprn // shadow of prion protein // 7 F4 // 212518 /// ENSMUST00000036977 // Mtg1 // mitochondrial GTPase 1 homolog (S. cerevisiae) // 7 F4 // 212508 /// BC056484 // Sprn // shadow of prion protein // 7 F4 // 212518	Sprn	-0.155556	9.48333	9.345
10583759	NM_001164614 // Ccdc159 // coiled-coil domain containing 159 // 9 A4 // 67119 /// NM_025977 // Ccdc159 // coiled-coil domain containing 159 // 9 A4 // 67119 /// ENSMUST00000006403 // Ccdc159 // coiled-coil domain containing 159 // 9 A4 // 67119 /// BC120702 // Ccdc159 // coiled-coil domain containing 159 // 9 A4 // 67119	Ccdc159	-0.155556	8.27444	8.1125
10524034	NM_008325 // Idua // iduronidase, alpha-L- // 5 E5|5 57.0 cM // 15932 /// ENSMUST00000112563 // Idua // iduronidase, alpha-L- // 5 E5|5 57.0 cM // 15932 /// L34111 // Idua // iduronidase, alpha-L- // 5 E5|5 57.0 cM // 15932 /// BC057935 // Idua // iduronidase, alpha-L- // 5 E5|5 57.0 cM // 15932 /// ENSMUST00000045900 // Idua // iduronidase, alpha-L- // 5 E5|5 57.0 cM // 15932 /// ENSMUST00000119…	Idua	-0.155556	7.75667	7.60875
10461558	NM_023044 // Slc15a3 // solute carrier family 15, member 3 // 19 B // 65221 /// ENSMUST00000025646 // Slc15a3 // solute carrier family 15, member 3 // 19 B // 65221 /// AF121080 // Slc15a3 // solute carrier family 15, member 3 // 19 B // 65221	Slc15a3	-0.154444	5.41	5.245
10456046	NM_001146268 // Pdgfrb // platelet derived growth factor receptor, beta polypeptide // 18 E1|18 30.0 cM // 18596 /// NM_008809 // Pdgfrb // platelet derived growth factor receptor, beta polypeptide // 18 E1|18 30.0 cM // 18596 /// ENSMUST00000025522 // Pdgfrb // platelet derived growth factor receptor, beta polypeptide // 18 E1|18 30.0 cM // 18596 /// BC055311 // Pdgfrb // platelet derived growth…	Pdgfrb	-0.154444	8.08222	7.93625
10549760	NM_026900 // Zfp580 // zinc finger protein 580 // 7 A1 // 68992 /// ENSMUST00000069324 // Zfp580 // zinc finger protein 580 // 7 A1 // 68992 /// BC066001 // Zfp580 // zinc finger protein 580 // 7 A1 // 68992	Zfp580	-0.153333	7.77778	7.63375
10478073	AK138473 // Snhg11 // small nucleolar RNA host gene 11 (non-protein coding) // 2 H1 // 319317	Snhg11	-0.153333	7.62333	7.48125
10393058	NM_008211 // H3f3b // H3 histone, family 3B // 11 E2 // 15081 /// BC021768 // H3f3b // H3 histone, family 3B // 11 E2 // 15081	H3f3b	-0.152222	10.5178	10.37
10466530	NM_001163144 // Pcsk5 // proprotein convertase subtilisin/kexin type 5 // 19 B|19 18.0 cM // 18552 /// ENSMUST00000050715 // Pcsk5 // proprotein convertase subtilisin/kexin type 5 // 19 B|19 18.0 cM // 18552 /// ENSMUST00000025618 // Pcsk5 // proprotein convertase subtilisin/kexin type 5 // 19 B|19 18.0 cM // 18552 /// D17583 // Pcsk5 // proprotein convertase subtilisin/kexin type 5 // 19 B|19 18…	Pcsk5	-0.152222	7.33111	7.1825
10362115	NM_183116 // 1110021L09Rik // RIKEN cDNA 1110021L09 gene // 10 A3-A4 // 76306 /// ENSMUST00000092661 // 1110021L09Rik // RIKEN cDNA 1110021L09 gene // 10 A3-A4 // 76306 /// ENSMUST00000119597 // 1110021L09Rik // RIKEN cDNA 1110021L09 gene // 10 A3-A4 // 76306	1110021L09Rik	-0.152222	9.06889	8.9275
10548735	NM_130447 // Dusp16 // dual specificity phosphatase 16 // 6 G1|6 62.0 cM // 70686 /// NM_001048054 // Dusp16 // dual specificity phosphatase 16 // 6 G1|6 62.0 cM // 70686 /// ENSMUST00000100857 // Dusp16 // dual specificity phosphatase 16 // 6 G1|6 62.0 cM // 70686 /// BC059232 // Dusp16 // dual specificity phosphatase 16 // 6 G1|6 62.0 cM // 70686 /// ENSMUST00000081261 // Dusp16 // dual specifi…	Dusp16	-0.152222	7.38222	7.25
10503602	NM_172988 // Fbxl4 // F-box and leucine-rich repeat protein 4 // 4 A3 // 269514 /// ENSMUST00000039234 // Fbxl4 // F-box and leucine-rich repeat protein 4 // 4 A3 // 269514 /// BC033265 // Fbxl4 // F-box and leucine-rich repeat protein 4 // 4 A3 // 269514 /// ENSMUST00000098235 // Fbxl4 // F-box and leucine-rich repeat protein 4 // 4 A3 // 269514	Fbxl4	-0.152222	5.83778	5.6875
10459671	NM_007831 // Dcc // deleted in colorectal carcinoma // 18 E2|18 45.0 cM // 13176 /// ENSMUST00000114943 // Dcc // deleted in colorectal carcinoma // 18 E2|18 45.0 cM // 13176 /// ENSMUST00000073379 // Dcc // deleted in colorectal carcinoma // 18 E2|18 45.0 cM // 13176	Dcc	-0.151111	9.17333	9.02625
10524909	NM_008712 // Nos1 // nitric oxide synthase 1, neuronal // 5 F|5 65.0 cM // 18125 /// D14552 // Nos1 // nitric oxide synthase 1, neuronal // 5 F|5 65.0 cM // 18125 /// ENSMUST00000111939 // Nos1 // nitric oxide synthase 1, neuronal // 5 F|5 65.0 cM // 18125 /// ENSMUST00000102557 // Nos1 // nitric oxide synthase 1, neuronal // 5 F|5 65.0 cM // 18125 /// ENSMUST00000111935 // Nos1 // nitric oxide s…	Nos1	-0.151111	8.96667	8.8175
10500896	XR_002221 // Gm6485 // predicted gene 6485 // 3 F2.2|3 // 624251	Gm6485	-0.15	10.7122	10.5637
10593499	NM_178906 // AI593442 // expressed sequence AI593442 // 9 A5.3 // 330941 /// BC109328 // AI593442 // expressed sequence AI593442 // 9 A5.3 // 330941 /// ENSMUST00000098768 // AI593442 // expressed sequence AI593442 // 9 A5.3 // 330941	AI593442	-0.15	10.2956	10.1575
10473690	NM_018828 // Fnbp4 // formin binding protein 4 // 2 E1 // 55935 /// ENSMUST00000013759 // Fnbp4 // formin binding protein 4 // 2 E1 // 55935 /// U40750 // Fnbp4 // formin binding protein 4 // 2 E1 // 55935	Fnbp4	-0.15	8.47444	8.32375
10347748	NM_028817 // Acsl3 // acyl-CoA synthetase long-chain family member 3 // 1 C4|1 24.1 cM // 74205 /// NM_001033606 // Acsl3 // acyl-CoA synthetase long-chain family member 3 // 1 C4|1 24.1 cM // 74205 /// NM_001136222 // Acsl3 // acyl-CoA synthetase long-chain family member 3 // 1 C4|1 24.1 cM // 74205 /// NM_001001981 // Utp14b // UTP14, U3 small nucleolar ribonucleoprotein, homolog B (yeast) // 1…	Acsl3	-0.148889	8.86556	8.725
10348072	ENSMUST00000097665 // C130036L24Rik // RIKEN cDNA C130036L24 gene // --- // 319336	C130036L24Rik	-0.148889	6.44889	6.305
10344935	NM_001098528 // Kcnb2 // potassium voltage gated channel, Shab-related subfamily, member 2 // 1 A3|1 1.0 cM // 98741 /// BC146609 // Kcnb2 // potassium voltage gated channel, Shab-related subfamily, member 2 // 1 A3|1 1.0 cM // 98741	Kcnb2	-0.148889	8.16667	8.0225
10436828	NM_016968 // Olig1 // oligodendrocyte transcription factor 1 // 16 C3.3 // 50914 /// ENSMUST00000056882 // Olig1 // oligodendrocyte transcription factor 1 // 16 C3.3 // 50914 /// AB038696 // Olig1 // oligodendrocyte transcription factor 1 // 16 C3.3 // 50914	Olig1	-0.147778	8.04222	7.90875
10414333	NM_001037221 // Samd4 // sterile alpha motif domain containing 4 // 14 C1 // 74480 /// NM_028966 // Samd4 // sterile alpha motif domain containing 4 // 14 C1 // 74480 /// NM_001163433 // Samd4 // sterile alpha motif domain containing 4 // 14 C1 // 74480 /// ENSMUST00000022386 // Samd4 // sterile alpha motif domain containing 4 // 14 C1 // 74480 /// ENSMUST00000100672 // Samd4 // sterile alpha mot…	Samd4	-0.147778	7.01	6.86
10542414	NM_011216 // Ptpro // protein tyrosine phosphatase, receptor type, O // 6 G1 // 19277 /// NM_001164401 // Ptpro // protein tyrosine phosphatase, receptor type, O // 6 G1 // 19277 /// NM_001164402 // Ptpro // protein tyrosine phosphatase, receptor type, O // 6 G1 // 19277 /// NM_001164403 // Ptpro // protein tyrosine phosphatase, receptor type, O // 6 G1 // 19277 /// ENSMUST00000077115 // Ptpro //…	Ptpro	-0.147778	8.18556	8.02875
10450089	NM_009066 // Ring1 // ring finger protein 1 // 17 B1 // 19763 /// ENSMUST00000025183 // Ring1 // ring finger protein 1 // 17 B1 // 19763 /// BC082771 // Ring1 // ring finger protein 1 // 17 B1 // 19763	Ring1	-0.147778	7.59	7.44125
10359908	NM_009062 // Rgs4 // regulator of G-protein signaling 4 // 1 H3|1 86.5 cM // 19736 /// ENSMUST00000027991 // Rgs4 // regulator of G-protein signaling 4 // 1 H3|1 86.5 cM // 19736 /// DQ346660 // Rgs4 // regulator of G-protein signaling 4 // 1 H3|1 86.5 cM // 19736 /// ENSMUST00000111357 // Rgs4 // regulator of G-protein signaling 4 // 1 H3|1 86.5 cM // 19736	Rgs4	-0.146667	8.65889	8.50375
10601044	NM_023608 // Gdpd2 // glycerophosphodiester phosphodiesterase domain containing 2 // X C2 // 71584 /// ENSMUST00000019503 // Gdpd2 // glycerophosphodiester phosphodiesterase domain containing 2 // X C2 // 71584 /// ENSMUST00000113744 // Gdpd2 // glycerophosphodiester phosphodiesterase domain containing 2 // X C2 // 71584 /// BC038274 // Gdpd2 // glycerophosphodiester phosphodiesterase domain cont…	Gdpd2	-0.146667	6.73667	6.59375
10396466	NR_030733 // 1700086L19Rik // RIKEN cDNA 1700086L19 gene // 12 C3 // 74284 /// NR_030734 // 1700086L19Rik // RIKEN cDNA 1700086L19 gene // 12 C3 // 74284 /// NR_030735 // 1700086L19Rik // RIKEN cDNA 1700086L19 gene // 12 C3 // 74284 /// ENSMUST00000095617 // 1700086L19Rik // RIKEN cDNA 1700086L19 gene // 12 C3 // 74284	1700086L19Rik	-0.146667	9.60667	9.45875
10366541	NM_146242 // Lrrc10 // leucine rich repeat containing 10 // 10 D2 // 237560 /// ENSMUST00000073834 // Lrrc10 // leucine rich repeat containing 10 // 10 D2 // 237560 /// AF527781 // Lrrc10 // leucine rich repeat containing 10 // 10 D2 // 237560	Lrrc10	-0.145556	3.93333	3.79125
10473322	NM_001177432 // Gm13691 // predicted gene 13691 // 2 D // 668119 /// NM_001177422 // Gm13693 // predicted gene 13693 // 2 D // 668100 /// NM_001177429 // Gm13694 // predicted gene 13694 // 2 D // 668113 /// NM_001177434 // Gm13695 // predicted gene 13695 // 2 D // 545432 /// NM_001177424 // Gm13696 // predicted gene 13696 // 2 D // 668107 /// NM_001177430 // Gm13697 // predicted gene 13697 // 2 D…	Gm13691	-0.144444	7.59556	7.45875
10473325	NM_001177432 // Gm13691 // predicted gene 13691 // 2 D // 668119 /// NM_001177422 // Gm13693 // predicted gene 13693 // 2 D // 668100 /// NM_001177429 // Gm13694 // predicted gene 13694 // 2 D // 668113 /// NM_001177434 // Gm13695 // predicted gene 13695 // 2 D // 545432 /// NM_001177424 // Gm13696 // predicted gene 13696 // 2 D // 668107 /// NM_001177430 // Gm13697 // predicted gene 13697 // 2 D…	Gm13691	-0.144444	7.59556	7.45875
10473328	NM_001177432 // Gm13691 // predicted gene 13691 // 2 D // 668119 /// NM_001177422 // Gm13693 // predicted gene 13693 // 2 D // 668100 /// NM_001177429 // Gm13694 // predicted gene 13694 // 2 D // 668113 /// NM_001177434 // Gm13695 // predicted gene 13695 // 2 D // 545432 /// NM_001177424 // Gm13696 // predicted gene 13696 // 2 D // 668107 /// NM_001177430 // Gm13697 // predicted gene 13697 // 2 D…	Gm13691	-0.144444	7.59556	7.45875
10473331	NM_001177432 // Gm13691 // predicted gene 13691 // 2 D // 668119 /// NM_001177422 // Gm13693 // predicted gene 13693 // 2 D // 668100 /// NM_001177429 // Gm13694 // predicted gene 13694 // 2 D // 668113 /// NM_001177434 // Gm13695 // predicted gene 13695 // 2 D // 545432 /// NM_001177424 // Gm13696 // predicted gene 13696 // 2 D // 668107 /// NM_001177430 // Gm13697 // predicted gene 13697 // 2 D…	Gm13691	-0.144444	7.59556	7.45875
10473334	NM_001177432 // Gm13691 // predicted gene 13691 // 2 D // 668119 /// NM_001177422 // Gm13693 // predicted gene 13693 // 2 D // 668100 /// NM_001177429 // Gm13694 // predicted gene 13694 // 2 D // 668113 /// NM_001177434 // Gm13695 // predicted gene 13695 // 2 D // 545432 /// NM_001177424 // Gm13696 // predicted gene 13696 // 2 D // 668107 /// NM_001177430 // Gm13697 // predicted gene 13697 // 2 D…	Gm13691	-0.144444	7.59556	7.45875
10473337	NM_001177432 // Gm13691 // predicted gene 13691 // 2 D // 668119 /// NM_001177422 // Gm13693 // predicted gene 13693 // 2 D // 668100 /// NM_001177429 // Gm13694 // predicted gene 13694 // 2 D // 668113 /// NM_001177434 // Gm13695 // predicted gene 13695 // 2 D // 545432 /// NM_001177424 // Gm13696 // predicted gene 13696 // 2 D // 668107 /// NM_001177430 // Gm13697 // predicted gene 13697 // 2 D…	Gm13691	-0.144444	7.59556	7.45875
10473340	NM_001177432 // Gm13691 // predicted gene 13691 // 2 D // 668119 /// NM_001177422 // Gm13693 // predicted gene 13693 // 2 D // 668100 /// NM_001177429 // Gm13694 // predicted gene 13694 // 2 D // 668113 /// NM_001177434 // Gm13695 // predicted gene 13695 // 2 D // 545432 /// NM_001177424 // Gm13696 // predicted gene 13696 // 2 D // 668107 /// NM_001177430 // Gm13697 // predicted gene 13697 // 2 D…	Gm13691	-0.144444	7.59556	7.45875
10522666	ENSMUST00000101090 // 2310040G07Rik // RIKEN cDNA 2310040G07 gene // --- // 70284	2310040G07Rik	-0.144444	7.24333	7.1
10503174	NM_001081417 // Chd7 // chromodomain helicase DNA binding protein 7 // 4 A1|4 1.0 cM // 320790 /// ENSMUST00000051558 // Chd7 // chromodomain helicase DNA binding protein 7 // 4 A1|4 1.0 cM // 320790 /// ENSMUST00000039267 // Chd7 // chromodomain helicase DNA binding protein 7 // 4 A1|4 1.0 cM // 320790	Chd7	-0.144444	7.58222	7.4525
10598743	NM_173415 // Nyx // nyctalopin // X A1.1|X 4.51 cM // 236690 /// ENSMUST00000050434 // Nyx // nyctalopin // X A1.1|X 4.51 cM // 236690 /// AY114303 // Nyx // nyctalopin // X A1.1|X 4.51 cM // 236690	Nyx	-0.143333	4.1	3.96625
10501762	NM_029655 // Snx7 // sorting nexin 7 // 3 G2 // 76561 /// ENSMUST00000029639 // Snx7 // sorting nexin 7 // 3 G2 // 76561 /// BC087942 // Snx7 // sorting nexin 7 // 3 G2 // 76561 /// ENSMUST00000098655 // Snx7 // sorting nexin 7 // 3 G2 // 76561	Snx7	-0.143333	8.14	7.99625
10591120	NM_001080814 // Fat3 // FAT tumor suppressor homolog 3 (Drosophila) // 9 A2 // 270120 /// ENSMUST00000082170 // Fat3 // FAT tumor suppressor homolog 3 (Drosophila) // 9 A2 // 270120	Fat3	-0.142222	7.84556	7.71125
10434233	NM_011672 // Ufd1l // ubiquitin fusion degradation 1 like // 16 B1-B4|16 11.75 cM // 22230 /// NR_028403 // Ufd1l // ubiquitin fusion degradation 1 like // 16 B1-B4|16 11.75 cM // 22230 /// ENSMUST00000005394 // Ufd1l // ubiquitin fusion degradation 1 like // 16 B1-B4|16 11.75 cM // 22230 /// BC006630 // Ufd1l // ubiquitin fusion degradation 1 like // 16 B1-B4|16 11.75 cM // 22230 /// ENSMUST0000…	Ufd1l	-0.142222	8.76333	8.61875
10501699	NM_001081326 // Agl // amylo-1,6-glucosidase, 4-alpha-glucanotransferase // 3 G1 // 77559 /// ENSMUST00000040603 // Agl // amylo-1,6-glucosidase, 4-alpha-glucanotransferase // 3 G1 // 77559 /// BC044780 // Agl // amylo-1,6-glucosidase, 4-alpha-glucanotransferase // 3 G1 // 77559	Agl	-0.141111	7.49111	7.355
10476355	NM_007694 // Chgb // chromogranin B // 2 F-G|2 75.6 cM // 12653 /// ENSMUST00000028826 // Chgb // chromogranin B // 2 F-G|2 75.6 cM // 12653 /// BC014736 // Chgb // chromogranin B // 2 F-G|2 75.6 cM // 12653	Chgb	-0.14	10.0122	9.885
10570837	NM_011394 // Slc20a2 // solute carrier family 20, member 2 // 8 A2|8 9.0 cM // 20516 /// ENSMUST00000067786 // Slc20a2 // solute carrier family 20, member 2 // 8 A2|8 9.0 cM // 20516 /// BC046510 // Slc20a2 // solute carrier family 20, member 2 // 8 A2|8 9.0 cM // 20516	Slc20a2	-0.14	8.89556	8.76375
10405911	NM_172392 // Zfp759 // zinc finger protein 759 // 13 B3|13 39.9 cM // 268670 /// ENSMUST00000052716 // Zfp759 // zinc finger protein 759 // 13 B3|13 39.9 cM // 268670 /// BC028265 // Zfp759 // zinc finger protein 759 // 13 B3|13 39.9 cM // 268670	Zfp759	-0.14	5.94889	5.81625
10410973	NR_028314 // 4833422C13Rik // RIKEN cDNA 4833422C13 gene // 13C3|13 // 373852 /// ENSMUST00000099331 // 4833422C13Rik // RIKEN cDNA 4833422C13 gene // 13C3|13 // 373852	4833422C13Rik	-0.14	6.82222	6.6725
10456317	NM_207255 // Zfp532 // zinc finger protein 532 // 18 E1 // 328977 /// ENSMUST00000049016 // Zfp532 // zinc finger protein 532 // 18 E1 // 328977 /// BC094671 // Zfp532 // zinc finger protein 532 // 18 E1 // 328977	Zfp532	-0.14	9.06	8.925
10449266	NM_207217 // Itfg3 // integrin alpha FG-GAP repeat containing 3 // 17 A3.3 // 106581 /// ENSMUST00000114988 // Itfg3 // integrin alpha FG-GAP repeat containing 3 // 17 A3.3 // 106581 /// ENSMUST00000118487 // Itfg3 // integrin alpha FG-GAP repeat containing 3 // 17 A3.3 // 106581 /// BC046457 // Itfg3 // integrin alpha FG-GAP repeat containing 3 // 17 A3.3 // 106581	Itfg3	-0.138889	7.43444	7.305
10392701	NM_001166503 // Slc39a11 // solute carrier family 39 (metal ion transporter), member 11 // 11 E2 // 69806 /// NM_027216 // Slc39a11 // solute carrier family 39 (metal ion transporter), member 11 // 11 E2 // 69806 /// ENSMUST00000106633 // Slc39a11 // solute carrier family 39 (metal ion transporter), member 11 // 11 E2 // 69806 /// ENSMUST00000071539 // Slc39a11 // solute carrier family 39 (metal …	Slc39a11	-0.138889	7.25556	7.1225
10382756	NM_172569 // Unk // unkempt homolog (Drosophila) // 11 E2 // 217331 /// ENSMUST00000021116 // Unk // unkempt homolog (Drosophila) // 11 E2 // 217331 /// ENSMUST00000106452 // Unk // unkempt homolog (Drosophila) // 11 E2 // 217331 /// AK129438 // Unk // unkempt homolog (Drosophila) // 11 E2 // 217331	Unk	-0.138889	7.47	7.3425
10436428	NM_025910 // Mina // myc induced nuclear antigen // 16 C1.3 // 67014 /// NM_174848 // Crybg3 // beta-gamma crystallin domain containing 3 // 16 C1.3 // 224273 /// ENSMUST00000023407 // Mina // myc induced nuclear antigen // 16 C1.3 // 67014 /// BC023462 // Mina // myc induced nuclear antigen // 16 C1.3 // 67014 /// ENSMUST00000120674 // Mina // myc induced nuclear antigen // 16 C1.3 // 67014 /// …	Mina	-0.137778	7.31333	7.175
10466976	NM_138595 // Gldc // glycine decarboxylase // 19 C|19 25.0 cM // 104174 /// ENSMUST00000025778 // Gldc // glycine decarboxylase // 19 C|19 25.0 cM // 104174 /// BC017135 // Gldc // glycine decarboxylase // 19 C|19 25.0 cM // 104174 /// ENSMUST00000070303 // Gldc // glycine decarboxylase // 19 C|19 25.0 cM // 104174	Gldc	-0.137778	8.04333	7.9125
10539119	NM_019802 // Ggcx // gamma-glutamyl carboxylase // 6 C3 // 56316 /// ENSMUST00000065906 // Ggcx // gamma-glutamyl carboxylase // 6 C3 // 56316 /// AF087938 // Ggcx // gamma-glutamyl carboxylase // 6 C3 // 56316	Ggcx	-0.137778	7.42222	7.29125
10436658	AK148667 // 7120432I05Rik // RIKEN cDNA 7120432I05 gene // 16 C3.3|16 // 100038676	7120432I05Rik	-0.136667	8.15889	8.03
10388227	NM_001024926 // Cyb5d2 // cytochrome b5 domain containing 2 // 11 B4 // 192986 /// ENSMUST00000079681 // Cyb5d2 // cytochrome b5 domain containing 2 // 11 B4 // 192986 /// BC086682 // Cyb5d2 // cytochrome b5 domain containing 2 // 11 B4 // 192986 /// ENSMUST00000087640 // Cyb5d2 // cytochrome b5 domain containing 2 // 11 B4 // 192986	Cyb5d2	-0.136667	7.49111	7.365
10405343	NM_028841 // Tspan17 // tetraspanin 17 // 13 B2 // 74257 /// ENSMUST00000026993 // Tspan17 // tetraspanin 17 // 13 B2 // 74257 /// BC010346 // Tspan17 // tetraspanin 17 // 13 B2 // 74257 /// ENSMUST00000099503 // Tspan17 // tetraspanin 17 // 13 B2 // 74257	Tspan17	-0.136667	8.53556	8.40375
10439695	NM_019754 // Tagln3 // transgelin 3 // 16 B5 // 56370 /// ENSMUST00000096057 // Tagln3 // transgelin 3 // 16 B5 // 56370 /// BC043027 // Tagln3 // transgelin 3 // 16 B5 // 56370	Tagln3	-0.135556	10.2167	10.0888
10355141	NM_033563 // Klf7 // Kruppel-like factor 7 (ubiquitous) // 1 C1-C3 // 93691 /// ENSMUST00000114086 // Klf7 // Kruppel-like factor 7 (ubiquitous) // 1 C1-C3 // 93691 /// ENSMUST00000055001 // Klf7 // Kruppel-like factor 7 (ubiquitous) // 1 C1-C3 // 93691 /// ENSMUST00000114089 // Klf7 // Kruppel-like factor 7 (ubiquitous) // 1 C1-C3 // 93691 /// AF338369 // Klf7 // Kruppel-like factor 7 (ubiquitou…	Klf7	-0.134444	9.00444	8.88125
10518532	NM_145556 // Tardbp // TAR DNA binding protein // 4 E2 // 230908 /// NM_001008545 // Tardbp // TAR DNA binding protein // 4 E2 // 230908 /// NM_001003899 // Tardbp // TAR DNA binding protein // 4 E2 // 230908 /// NM_001008546 // Tardbp // TAR DNA binding protein // 4 E2 // 230908 /// NM_001003898 // Tardbp // TAR DNA binding protein // 4 E2 // 230908 /// NR_027864 // Tardbp // TAR DNA binding pro…	Tardbp	-0.134444	7.55222	7.43125
10572024	NM_023689 // Spock3 // sparc/osteonectin, cwcv and kazal-like domains proteoglycan 3 // 8 B3.1 // 72902 /// ENSMUST00000119068 // Spock3 // sparc/osteonectin, cwcv and kazal-like domains proteoglycan 3 // 8 B3.1 // 72902 /// ENSMUST00000093480 // Spock3 // sparc/osteonectin, cwcv and kazal-like domains proteoglycan 3 // 8 B3.1 // 72902 /// ENSMUST00000118003 // Spock3 // sparc/osteonectin, cwcv a…	Spock3	-0.133333	8.90111	8.765
10468893	NM_009970 // Csf2ra // colony stimulating factor 2 receptor, alpha, low-affinity (granulocyte-macrophage) // 19 D3|19 51.0 cM // 12982 /// ENSMUST00000076046 // Csf2ra // colony stimulating factor 2 receptor, alpha, low-affinity (granulocyte-macrophage) // 19 D3|19 51.0 cM // 12982 /// M85078 // Csf2ra // colony stimulating factor 2 receptor, alpha, low-affinity (granulocyte-macrophage) // 19 D3|…	Csf2ra	-0.133333	8.45667	8.34375
10449926	NM_177359 // Zfp799 // zinc finger protein 799 // 17 B1 // 240064 /// ENSMUST00000079404 // Zfp799 // zinc finger protein 799 // 17 B1 // 240064 /// BC096552 // Zfp799 // zinc finger protein 799 // 17 B1 // 240064	Zfp799	-0.133333	7.72778	7.60875
10572647	NM_011977 // Slc27a1 // solute carrier family 27 (fatty acid transporter), member 1 // 8 B3.3 // 26457 /// ENSMUST00000034267 // Slc27a1 // solute carrier family 27 (fatty acid transporter), member 1 // 8 B3.3 // 26457 /// BC028937 // Slc27a1 // solute carrier family 27 (fatty acid transporter), member 1 // 8 B3.3 // 26457	Slc27a1	-0.133333	9.47222	9.34875
10467013	NM_001013833 // Prkg1 // protein kinase, cGMP-dependent, type I // 19 C2 // 19091 /// NM_011160 // Prkg1 // protein kinase, cGMP-dependent, type I // 19 C2 // 19091 /// ENSMUST00000065067 // Prkg1 // protein kinase, cGMP-dependent, type I // 19 C2 // 19091 /// ENSMUST00000073581 // Prkg1 // protein kinase, cGMP-dependent, type I // 19 C2 // 19091 /// AF084547 // Prkg1 // protein kinase, cGMP-depe…	Prkg1	-0.133333	7.36111	7.21875
10390831	NM_010660 // Krt10 // keratin 10 // 11 D|11 57.95 cM // 16661 /// ENSMUST00000103131 // Krt10 // keratin 10 // 11 D|11 57.95 cM // 16661 /// ENSMUST00000006961 // Krt10 // keratin 10 // 11 D|11 57.95 cM // 16661 /// V00830 // Krt10 // keratin 10 // 11 D|11 57.95 cM // 16661	Krt10	-0.132222	5.15556	5.02125
10589494	NM_001166273 // Cspg5 // chondroitin sulfate proteoglycan 5 // 9 F2 // 29873 /// NM_013884 // Cspg5 // chondroitin sulfate proteoglycan 5 // 9 F2 // 29873 /// ENSMUST00000035058 // Cspg5 // chondroitin sulfate proteoglycan 5 // 9 F2 // 29873 /// AF461092 // Cspg5 // chondroitin sulfate proteoglycan 5 // 9 F2 // 29873	Cspg5	-0.131111	9.56333	9.4375
10407841	NM_001081348 // Hecw1 // HECT, C2 and WW domain containing E3 ubiquitin protein ligase 1 // 13 A1|13 8.0 cM // 94253 /// ENSMUST00000039097 // Hecw1 // HECT, C2 and WW domain containing E3 ubiquitin protein ligase 1 // 13 A1|13 8.0 cM // 94253 /// AB083710 // Hecw1 // HECT, C2 and WW domain containing E3 ubiquitin protein ligase 1 // 13 A1|13 8.0 cM // 94253 /// ENSMUST00000110513 // Hecw1 // HEC…	Hecw1	-0.131111	9.13444	9.005
10383342	ENSMUST00000050697 // 0610009L18Rik // RIKEN cDNA 0610009L18 gene // --- // 66838	0610009L18Rik	-0.131111	5.96556	5.83375
10395394	NM_178629 // Ispd // isoprenoid synthase domain containing // 12 A3 // 75847 /// ENSMUST00000062041 // Ispd // isoprenoid synthase domain containing // 12 A3 // 75847 /// BC086665 // Ispd // isoprenoid synthase domain containing // 12 A3 // 75847	Ispd	-0.131111	6.93667	6.81375
10512431	NM_020035 // Pigo // phosphatidylinositol glycan anchor biosynthesis, class O // 4 B1 // 56703 /// ENSMUST00000098109 // Pigo // phosphatidylinositol glycan anchor biosynthesis, class O // 4 B1 // 56703 /// BC092394 // Pigo // phosphatidylinositol glycan anchor biosynthesis, class O // 4 B1 // 56703 /// ENSMUST00000107965 // Pigo // phosphatidylinositol glycan anchor biosynthesis, class O // 4 B1…	Pigo	-0.131111	6.81889	6.70125
10512005	BC027508 // 1810030N24Rik // RIKEN cDNA 1810030N24 gene // 4 A5 // 66291 /// NM_025471 // 1810030N24Rik // RIKEN cDNA 1810030N24 gene // 4 A5 // 66291 /// ENSMUST00000108133 // 1810030N24Rik // RIKEN cDNA 1810030N24 gene // 4 A5 // 66291 /// ENSMUST00000108132 // 1810030N24Rik // RIKEN cDNA 1810030N24 gene // 4 A5 // 66291 /// ENSMUST00000108134 // 1810030N24Rik // RIKEN cDNA 1810030N24 gene // 4…	1810030N24Rik	-0.131111	8.03333	7.915
10437330	ENSMUST00000100216 // Crebbp // CREB binding protein // 16 A1 // 12914	Crebbp	-0.131111	8.47889	8.3625
10593713	NM_019686 // Cib2 // calcium and integrin binding family member 2 // 9 A5.3 // 56506 /// NM_173778 // Sh2d7 // SH2 domain containing 7 // 9 A5.3 // 244885 /// ENSMUST00000041901 // Cib2 // calcium and integrin binding family member 2 // 9 A5.3 // 56506 /// ENSMUST00000060242 // Sh2d7 // SH2 domain containing 7 // 9 A5.3 // 244885 /// AB016080 // Cib2 // calcium and integrin binding family member …	Cib2	-0.13	7.3	7.16625
10577528	NM_001012667 // AI316807 // expressed sequence AI316807 // 8 A2 // 102032 /// NM_001146117 // AI316807 // expressed sequence AI316807 // 8 A2 // 102032 /// NM_011394 // Slc20a2 // solute carrier family 20, member 2 // 8 A2|8 9.0 cM // 20516 /// ENSMUST00000033935 // AI316807 // expressed sequence AI316807 // 8 A2 // 102032 /// ENSMUST00000067786 // Slc20a2 // solute carrier family 20, member 2 //…	AI316807	-0.13	8.78111	8.6475
10372917	NM_153059 // Tmem5 // transmembrane protein 5 // 10 D2 // 216395 /// NR_004052 // Gm9079 // transmembrane emp24 domain trafficking protein 2 pseudogene // 10 D2|10 // 668272 /// ENSMUST00000038772 // Tmem5 // transmembrane protein 5 // 10 D2 // 216395 /// BC083125 // Tmem5 // transmembrane protein 5 // 10 D2 // 216395 /// ENSMUST00000092131 // Tmem5 // transmembrane protein 5 // 10 D2 // 216395	Tmem5	-0.13	7.68778	7.55875
10346678	NM_139150 // Carf // calcium response factor // 1 C2 // 241066 /// ENSMUST00000027171 // Carf // calcium response factor // 1 C2 // 241066 /// AF454947 // Carf // calcium response factor // 1 C2 // 241066	Carf	-0.13	7.51111	7.37
10438570	AK018285 // Magef1 // melanoma antigen family F, 1 // 16 B1 // 76222 /// XR_005142 // Magef1 // melanoma antigen family F, 1 // 16 B1 // 76222	Magef1	-0.128889	7.36889	7.245
10593867	NM_181074 // Lingo1 // leucine rich repeat and Ig domain containing 1 // 9 A3 // 235402 /// ENSMUST00000053568 // Lingo1 // leucine rich repeat and Ig domain containing 1 // 9 A3 // 235402 /// ENSMUST00000114247 // Lingo1 // leucine rich repeat and Ig domain containing 1 // 9 A3 // 235402 /// BC052384 // Lingo1 // leucine rich repeat and Ig domain containing 1 // 9 A3 // 235402 /// ENSMUST0000011…	Lingo1	-0.128889	9.79222	9.66875
10406461	NR_029545 // Mir9-2 // microRNA 9-2 // --- // 723967 /// ENSMUST00000052354 // C130071C03Rik // RIKEN cDNA C130071C03 gene // 13 C3 // 320203	Mir9-2	-0.128889	8.81556	8.67875
10512059	NM_001165999 // Lingo2 // leucine rich repeat and Ig domain containing 2 // 4 A5 // 242384 /// ENSMUST00000108122 // Lingo2 // leucine rich repeat and Ig domain containing 2 // 4 A5 // 242384	Lingo2	-0.128889	7.59	7.455
10475544	NM_199241 // Sema6d // sema domain, transmembrane domain (TM), and cytoplasmic domain, (semaphorin) 6D // 2 F1 // 214968 /// NM_199239 // Sema6d // sema domain, transmembrane domain (TM), and cytoplasmic domain, (semaphorin) 6D // 2 F1 // 214968 /// NM_172537 // Sema6d // sema domain, transmembrane domain (TM), and cytoplasmic domain, (semaphorin) 6D // 2 F1 // 214968 /// NM_199240 // Sema6d // s…	Sema6d	-0.128889	9.32333	9.20375
10388591	NM_007754 // Cpd // carboxypeptidase D // 11 B5|11 46.0 cM // 12874 /// ENSMUST00000021201 // Cpd // carboxypeptidase D // 11 B5|11 46.0 cM // 12874 /// D85391 // Cpd // carboxypeptidase D // 11 B5|11 46.0 cM // 12874	Cpd	-0.127778	9.49222	9.35875
10478854	NM_148929 // Slc9a8 // solute carrier family 9 (sodium/hydrogen exchanger), member 8 // 2 H3 // 77031 /// NM_178371 // Slc9a8 // solute carrier family 9 (sodium/hydrogen exchanger), member 8 // 2 H3 // 77031 /// ENSMUST00000047815 // Slc9a8 // solute carrier family 9 (sodium/hydrogen exchanger), member 8 // 2 H3 // 77031 /// ENSMUST00000073873 // Slc9a8 // solute carrier family 9 (sodium/hydrogen…	Slc9a8	-0.127778	8.57222	8.46
10418198	NM_025311 // D14Ertd449e // DNA segment, Chr 14, ERATO Doi 449, expressed // --- // 66039 /// NM_026679 // D14Ertd449e // DNA segment, Chr 14, ERATO Doi 449, expressed // --- // 66039 /// BC031854 // D14Ertd449e // DNA segment, Chr 14, ERATO Doi 449, expressed // --- // 66039 /// ENSMUST00000100806 // D14Ertd449e // DNA segment, Chr 14, ERATO Doi 449, expressed // --- // 66039 /// ENSMUST00000022…	D14Ertd449e	-0.127778	9.19222	9.055
10430280	ENSMUST00000019290 // Cacng2 // calcium channel, voltage-dependent, gamma subunit 2 // 15 E1|15 45.2 cM // 12300	Cacng2	-0.126667	9.83889	9.715
10351769	NM_080419 // Igsf8 // immunoglobulin superfamily, member 8 // 1 H3|1 94.2 cM // 140559 /// ENSMUST00000039506 // Igsf8 // immunoglobulin superfamily, member 8 // 1 H3|1 94.2 cM // 140559 /// ENSMUST00000085912 // Igsf8 // immunoglobulin superfamily, member 8 // 1 H3|1 94.2 cM // 140559 /// AF439263 // Igsf8 // immunoglobulin superfamily, member 8 // 1 H3|1 94.2 cM // 140559	Igsf8	-0.126667	8.54444	8.42625
10541191	NM_001166381 // Rad52 // RAD52 homolog (S. cerevisiae) // 6 G3|6 55.0 cM // 19365 /// NM_001166382 // Rad52 // RAD52 homolog (S. cerevisiae) // 6 G3|6 55.0 cM // 19365 /// NM_011236 // Rad52 // RAD52 homolog (S. cerevisiae) // 6 G3|6 55.0 cM // 19365 /// NM_001166383 // Rad52 // RAD52 homolog (S. cerevisiae) // 6 G3|6 55.0 cM // 19365 /// ENSMUST00000032269 // Rad52 // RAD52 homolog (S. cerevisia…	Rad52	-0.125556	8.05556	7.92375
10396867	NM_133798 // Exd2 // exonuclease 3'-5' domain containing 2 // 12 C3 // 97827 /// ENSMUST00000038185 // Exd2 // exonuclease 3'-5' domain containing 2 // 12 C3 // 97827 /// BC018508 // Exd2 // exonuclease 3'-5' domain containing 2 // 12 C3 // 97827	Exd2	-0.125556	9.47	9.345
10558872	NM_027797 // Tmem80 // transmembrane protein 80 // 7 F5 // 71448 /// NM_001141950 // Tmem80 // transmembrane protein 80 // 7 F5 // 71448 /// NR_024509 // Tmem80 // transmembrane protein 80 // 7 F5 // 71448 /// ENSMUST00000026578 // Tmem80 // transmembrane protein 80 // 7 F5 // 71448 /// BC022756 // Tmem80 // transmembrane protein 80 // 7 F5 // 71448 /// ENSMUST00000071001 // Tmem80 // transmembra…	Tmem80	-0.124444	8.08111	7.96625
10545697	NM_013764 // Dguok // deoxyguanosine kinase // 6 C3|6 35.0 cM // 27369 /// NM_001162521 // Dguok // deoxyguanosine kinase // 6 C3|6 35.0 cM // 27369 /// ENSMUST00000014698 // Dguok // deoxyguanosine kinase // 6 C3|6 35.0 cM // 27369 /// ENSMUST00000113888 // Dguok // deoxyguanosine kinase // 6 C3|6 35.0 cM // 27369 /// U90524 // Dguok // deoxyguanosine kinase // 6 C3|6 35.0 cM // 27369 /// ENSMUS…	Dguok	-0.124444	9.23778	9.11625
10400293	NM_029545 // 6530401N04Rik // RIKEN cDNA 6530401N04 gene // 12 C1 // 328092 /// BC089589 // 6530401N04Rik // RIKEN cDNA 6530401N04 gene // 12 C1 // 328092 /// ENSMUST00000021339 // 6530401N04Rik // RIKEN cDNA 6530401N04 gene // 12 C1 // 328092 /// ENSMUST00000085404 // 6530401N04Rik // RIKEN cDNA 6530401N04 gene // 12 C1 // 328092	6530401N04Rik	-0.123333	8.27667	8.1675
10574939	NM_173432 // Pskh1 // protein serine kinase H1 // 8 D3 // 244631 /// ENSMUST00000049699 // Pskh1 // protein serine kinase H1 // 8 D3 // 244631 /// BC050128 // Pskh1 // protein serine kinase H1 // 8 D3 // 244631	Pskh1	-0.123333	7.84667	7.73
10395376	NM_146033 // Ankmy2 // ankyrin repeat and MYND domain containing 2 // 12 A3 // 217473 /// ENSMUST00000041640 // Ankmy2 // ankyrin repeat and MYND domain containing 2 // 12 A3 // 217473 /// BC024959 // Ankmy2 // ankyrin repeat and MYND domain containing 2 // 12 A3 // 217473	Ankmy2	-0.123333	8.38333	8.26125
10594092	NM_133983 // Cd276 // CD276 antigen // 9 B // 102657 /// ENSMUST00000039788 // Cd276 // CD276 antigen // 9 B // 102657 /// DQ832276 // Cd276 // CD276 antigen // 9 B // 102657	Cd276	-0.123333	7.29	7.17
10371356	NM_145220 // Appl2 // adaptor protein, phosphotyrosine interaction, PH domain and leucine zipper containing 2 // 10 C1 // 216190 /// ENSMUST00000020500 // Appl2 // adaptor protein, phosphotyrosine interaction, PH domain and leucine zipper containing 2 // 10 C1 // 216190 /// AY113706 // Appl2 // adaptor protein, phosphotyrosine interaction, PH domain and leucine zipper containing 2 // 10 C1 // 216…	Appl2	-0.123333	8.97222	8.8625
10391454	NM_012037 // Vat1 // vesicle amine transport protein 1 homolog (T californica) // 11 D // 26949 /// ENSMUST00000040430 // Vat1 // vesicle amine transport protein 1 homolog (T californica) // 11 D // 26949 /// BC099678 // Vat1 // vesicle amine transport protein 1 homolog (T californica) // 11 D // 26949	Vat1	-0.123333	8.51778	8.40625
10431697	NM_011994 // Abcd2 // ATP-binding cassette, sub-family D (ALD), member 2 // 15 E-F // 26874 /// ENSMUST00000069511 // Abcd2 // ATP-binding cassette, sub-family D (ALD), member 2 // 15 E-F // 26874 /// BC019187 // Abcd2 // ATP-binding cassette, sub-family D (ALD), member 2 // 15 E-F // 26874	Abcd2	-0.122222	8.47	8.36125
10591110	NM_001080814 // Fat3 // FAT tumor suppressor homolog 3 (Drosophila) // 9 A2 // 270120 /// ENSMUST00000082170 // Fat3 // FAT tumor suppressor homolog 3 (Drosophila) // 9 A2 // 270120	Fat3	-0.122222	8.33556	8.21
10375704	NM_026543 // 3010026O09Rik // RIKEN cDNA 3010026O09 gene // 11 B1.3 // 68067 /// NM_011018 // Sqstm1 // sequestosome 1 // 11 B1.2 // 18412 /// ENSMUST00000020647 // 3010026O09Rik // RIKEN cDNA 3010026O09 gene // 11 B1.3 // 68067 /// ENSMUST00000102774 // Sqstm1 // sequestosome 1 // 11 B1.2 // 18412 /// BC028428 // 3010026O09Rik // RIKEN cDNA 3010026O09 gene // 11 B1.3 // 68067 /// U40930 // Sqstm…	3010026O09Rik	-0.122222	8.10444	7.99
10388954	NM_019409 // Omg // oligodendrocyte myelin glycoprotein // 11 B5|11 46.07 cM // 18377 /// ENSMUST00000108247 // Omg // oligodendrocyte myelin glycoprotein // 11 B5|11 46.07 cM // 18377 /// ENSMUST00000056559 // Omg // oligodendrocyte myelin glycoprotein // 11 B5|11 46.07 cM // 18377 /// BC024757 // Omg // oligodendrocyte myelin glycoprotein // 11 B5|11 46.07 cM // 18377	Omg	-0.122222	8.98	8.85625
10399973	NM_024124 // Hdac9 // histone deacetylase 9 // 12 A3 // 79221 /// ENSMUST00000110819 // Hdac9 // histone deacetylase 9 // 12 A3 // 79221 /// BC098187 // Hdac9 // histone deacetylase 9 // 12 A3 // 79221 /// AF324492 // Hdac9 // histone deacetylase 9 // 12 A3 // 79221 /// AF235053 // Hdac9 // histone deacetylase 9 // 12 A3 // 79221 /// AF279371 // Hdac9 // histone deacetylase 9 // 12 A3 // 79221 //…	Hdac9	-0.122222	8.70778	8.58125
10458940	NM_175751 // Zfp608 // zinc finger protein 608 // 18 D3 // 269023 /// ENSMUST00000064763 // Zfp608 // zinc finger protein 608 // 18 D3 // 269023 /// BC092219 // Zfp608 // zinc finger protein 608 // 18 D3 // 269023	Zfp608	-0.122222	8.75556	8.64
10551841	NM_027259 // Polr2i // polymerase (RNA) II (DNA directed) polypeptide I // 7 B1 // 69920 /// BC062812 // Polr2i // polymerase (RNA) II (DNA directed) polypeptide I // 7 B1 // 69920 /// ENSMUST00000108192 // Polr2i // polymerase (RNA) II (DNA directed) polypeptide I // 7 B1 // 69920 /// ENSMUST00000108193 // Polr2i // polymerase (RNA) II (DNA directed) polypeptide I // 7 B1 // 69920 /// AB221537 /…	Polr2i	-0.121111	6.02889	5.89625
10412126	NM_139299 // Il31ra // interleukin 31 receptor A // 13 D2.2 // 218624 /// ENSMUST00000051756 // Il31ra // interleukin 31 receptor A // 13 D2.2 // 218624 /// AB083111 // Il31ra // interleukin 31 receptor A // 13 D2.2 // 218624 /// ENSMUST00000091226 // Il31ra // interleukin 31 receptor A // 13 D2.2 // 218624 /// ENSMUST00000099168 // Il31ra // interleukin 31 receptor A // 13 D2.2 // 218624	Il31ra	-0.121111	3.95444	3.83125
10468022	NM_053164 // Mrpl43 // mitochondrial ribosomal protein L43 // 19 D1 // 94067 /// NM_011976 // Sema4g // sema domain, immunoglobulin domain (Ig), transmembrane domain (TM) and short cytoplasmic domain, (semaphorin) 4G // 19 C3 // 26456 /// ENSMUST00000097715 // Mrpl43 // mitochondrial ribosomal protein L43 // 19 D1 // 94067 /// ENSMUST00000026225 // Sema4g // sema domain, immunoglobulin domain (Ig…	Mrpl43	-0.121111	7.03889	6.9125
10511881	NM_172865 // Manea // mannosidase, endo-alpha // 4 A3 // 242362 /// ENSMUST00000041374 // Manea // mannosidase, endo-alpha // 4 A3 // 242362 /// BC067076 // Manea // mannosidase, endo-alpha // 4 A3 // 242362	Manea	-0.121111	8.95444	8.82875
10504849	NM_026343 // Stx17 // syntaxin 17 // 4 B1 // 67727 /// ENSMUST00000107720 // Stx17 // syntaxin 17 // 4 B1 // 67727 /// ENSMUST00000064765 // Stx17 // syntaxin 17 // 4 B1 // 67727 /// BC028639 // Stx17 // syntaxin 17 // 4 B1 // 67727 /// ENSMUST00000107721 // Stx17 // syntaxin 17 // 4 B1 // 67727 /// ENSMUST00000077450 // Stx17 // syntaxin 17 // 4 B1 // 67727	Stx17	-0.12	7.29222	7.18125
10536359	NM_001077713 // Acn9 // ACN9 homolog (S. cerevisiae) // 6 A1 // 71238 /// ENSMUST00000040826 // Acn9 // ACN9 homolog (S. cerevisiae) // 6 A1 // 71238 /// BC118927 // Acn9 // ACN9 homolog (S. cerevisiae) // 6 A1 // 71238	Acn9	-0.118889	7.91222	7.8025
10396064	NM_172054 // Txndc9 // thioredoxin domain containing 9 // 1 B // 98258 /// ENSMUST00000072243 // Txndc9 // thioredoxin domain containing 9 // 1 B // 98258 /// BC083077 // Txndc9 // thioredoxin domain containing 9 // 1 B // 98258	Txndc9	-0.118889	8.96667	8.8425
10482448	NM_015753 // Zeb2 // zinc finger E-box binding homeobox 2 // 2 C1 // 24136 /// ENSMUST00000068415 // Zeb2 // zinc finger E-box binding homeobox 2 // 2 C1 // 24136 /// ENSMUST00000076836 // Zeb2 // zinc finger E-box binding homeobox 2 // 2 C1 // 24136 /// ENSMUST00000028229 // Zeb2 // zinc finger E-box binding homeobox 2 // 2 C1 // 24136 /// BC060699 // Zeb2 // zinc finger E-box binding homeobox 2…	Zeb2	-0.118889	10.8478	10.7338
10468795	NM_001033172 // Rab11fip2 // RAB11 family interacting protein 2 (class I) // 19 D3 // 74998 /// NM_001164367 // Rab11fip2 // RAB11 family interacting protein 2 (class I) // 19 D3 // 74998 /// ENSMUST00000051996 // Rab11fip2 // RAB11 family interacting protein 2 (class I) // 19 D3 // 74998 /// BC139380 // Rab11fip2 // RAB11 family interacting protein 2 (class I) // 19 D3 // 74998	Rab11fip2	-0.118889	9.55556	9.4425
10462346	NM_021525 // Rcl1 // RNA terminal phosphate cyclase-like 1 // 19 C1 // 59028 /// ENSMUST00000064393 // Rcl1 // RNA terminal phosphate cyclase-like 1 // 19 C1 // 59028 /// BC004574 // Rcl1 // RNA terminal phosphate cyclase-like 1 // 19 C1 // 59028	Rcl1	-0.117778	7.34889	7.22875
10584317	NM_027102 // Esam // endothelial cell-specific adhesion molecule // 9 B // 69524 /// ENSMUST00000002011 // Esam // endothelial cell-specific adhesion molecule // 9 B // 69524 /// AF361882 // Esam // endothelial cell-specific adhesion molecule // 9 B // 69524	Esam	-0.117778	6.87667	6.755
10349404	NM_145128 // Mgat5 // mannoside acetylglucosaminyltransferase 5 // 1 E3 // 107895 /// ENSMUST00000038361 // Mgat5 // mannoside acetylglucosaminyltransferase 5 // 1 E3 // 107895 /// AF474155 // Mgat5 // mannoside acetylglucosaminyltransferase 5 // 1 E3 // 107895	Mgat5	-0.117778	8.68222	8.5725
10362974	NM_172473 // Hace1 // HECT domain and ankyrin repeat containing, E3 ubiquitin protein ligase 1 // 10 B2 // 209462 /// ENSMUST00000037044 // Hace1 // HECT domain and ankyrin repeat containing, E3 ubiquitin protein ligase 1 // 10 B2 // 209462 /// BC120695 // Hace1 // HECT domain and ankyrin repeat containing, E3 ubiquitin protein ligase 1 // 10 B2 // 209462 /// ENSMUST00000059925 // Hace1 // HECT d…	Hace1	-0.117778	8.43889	8.31
10372421	NM_146241 // Trhde // TRH-degrading enzyme // 10 D2 // 237553 /// ENSMUST00000061632 // Trhde // TRH-degrading enzyme // 10 D2 // 237553 /// BC032288 // Trhde // TRH-degrading enzyme // 10 D2 // 237553	Trhde	-0.117778	8.54667	8.43875
10520371	NM_028234 // Rbm33 // RNA binding motif protein 33 // 5 B1 // 381626 /// ENSMUST00000114884 // Rbm33 // RNA binding motif protein 33 // 5 B1 // 381626 /// ENSMUST00000030920 // Rbm33 // RNA binding motif protein 33 // 5 B1 // 381626 /// ENSMUST00000090355 // Rbm33 // RNA binding motif protein 33 // 5 B1 // 381626	Rbm33	-0.116667	8.93111	8.825
10602840	NM_021389 // Sh3kbp1 // SH3-domain kinase binding protein 1 // X F4 // 58194 /// NM_001135727 // Sh3kbp1 // SH3-domain kinase binding protein 1 // X F4 // 58194 /// NM_001135728 // Sh3kbp1 // SH3-domain kinase binding protein 1 // X F4 // 58194 /// ENSMUST00000080394 // Sh3kbp1 // SH3-domain kinase binding protein 1 // X F4 // 58194 /// ENSMUST00000112456 // Sh3kbp1 // SH3-domain kinase binding p…	Sh3kbp1	-0.116667	8.20556	8.0875
10368011	NM_025418 // Vta1 // Vps20-associated 1 homolog (S. cerevisiae) // 10 A2 // 66201 /// ENSMUST00000020018 // Vta1 // Vps20-associated 1 homolog (S. cerevisiae) // 10 A2 // 66201 /// BC026752 // Vta1 // Vps20-associated 1 homolog (S. cerevisiae) // 10 A2 // 66201 /// ENSMUST00000100058 // Vta1 // Vps20-associated 1 homolog (S. cerevisiae) // 10 A2 // 66201	Vta1	-0.116667	8.35	8.25
10456492	BC096371 // D18Ertd653e // DNA segment, Chr 18, ERATO Doi 653, expressed // 18 E2|18 17.0 cM // 52662 /// NM_172631 // D18Ertd653e // DNA segment, Chr 18, ERATO Doi 653, expressed // 18 E2|18 17.0 cM // 52662 /// ENSMUST00000063775 // D18Ertd653e // DNA segment, Chr 18, ERATO Doi 653, expressed // 18 E2|18 17.0 cM // 52662 /// ENSMUST00000025426 // D18Ertd653e // DNA segment, Chr 18, ERATO Doi 65…	D18Ertd653e	-0.116667	8.61667	8.50125
10585778	NM_011352 // Sema7a // sema domain, immunoglobulin domain (Ig), and GPI membrane anchor, (semaphorin) 7A // 9 A3.3-B // 20361 /// ENSMUST00000043059 // Sema7a // sema domain, immunoglobulin domain (Ig), and GPI membrane anchor, (semaphorin) 7A // 9 A3.3-B // 20361 /// BC057875 // Sema7a // sema domain, immunoglobulin domain (Ig), and GPI membrane anchor, (semaphorin) 7A // 9 A3.3-B // 20361	Sema7a	-0.115556	9.55333	9.445
10364784	NM_139292 // Reep6 // receptor accessory protein 6 // 10 C1 // 70335 /// ENSMUST00000105354 // Reep6 // receptor accessory protein 6 // 10 C1 // 70335 /// AB039933 // Reep6 // receptor accessory protein 6 // 10 C1 // 70335 /// BC029741 // Reep6 // receptor accessory protein 6 // 10 C1 // 70335 /// AY562234 // Reep6 // receptor accessory protein 6 // 10 C1 // 70335 /// ENSMUST00000105358 // Reep6 …	Reep6	-0.115556	9.91889	9.81375
10434067	NM_029945 // Smpd4 // sphingomyelin phosphodiesterase 4 // 16 B1 // 77626 /// NM_001164611 // Smpd4 // sphingomyelin phosphodiesterase 4 // 16 B1 // 77626 /// NM_001164610 // Smpd4 // sphingomyelin phosphodiesterase 4 // 16 B1 // 77626 /// NM_001164609 // Smpd4 // sphingomyelin phosphodiesterase 4 // 16 B1 // 77626 /// ENSMUST00000006053 // Smpd4 // sphingomyelin phosphodiesterase 4 // 16 B1 // 7…	Smpd4	-0.115556	8.47222	8.35875
10557201	NM_019430 // Cacng3 // calcium channel, voltage-dependent, gamma subunit 3 // --- // 54376 /// ENSMUST00000084615 // Cacng3 // calcium channel, voltage-dependent, gamma subunit 3 // --- // 54376 /// BC138673 // Cacng3 // calcium channel, voltage-dependent, gamma subunit 3 // --- // 54376	Cacng3	-0.115556	10.3578	10.2375
10591118	NM_001080814 // Fat3 // FAT tumor suppressor homolog 3 (Drosophila) // 9 A2 // 270120 /// ENSMUST00000082170 // Fat3 // FAT tumor suppressor homolog 3 (Drosophila) // 9 A2 // 270120	Fat3	-0.114444	9.39889	9.295
10413100	NM_017479 // Myst4 // MYST histone acetyltransferase monocytic leukemia 4 // 14 A3 // 54169 /// ENSMUST00000069648 // Myst4 // MYST histone acetyltransferase monocytic leukemia 4 // 14 A3 // 54169 /// AF222800 // Myst4 // MYST histone acetyltransferase monocytic leukemia 4 // 14 A3 // 54169 /// ENSMUST00000096222 // Myst4 // MYST histone acetyltransferase monocytic leukemia 4 // 14 A3 // 54169	Myst4	-0.114444	8.63222	8.5175
10600765	NM_211138 // Pcyt1b // phosphate cytidylyltransferase 1, choline, beta isoform // X C3 // 236899 /// NM_177546 // Pcyt1b // phosphate cytidylyltransferase 1, choline, beta isoform // X C3 // 236899 /// ENSMUST00000045898 // Pcyt1b // phosphate cytidylyltransferase 1, choline, beta isoform // X C3 // 236899 /// ENSMUST00000113933 // Pcyt1b // phosphate cytidylyltransferase 1, choline, beta isoform…	Pcyt1b	-0.113333	7.81889	7.7
10581013	NM_009866 // Cdh11 // cadherin 11 // 8 D2|8 46.5 cM // 12552 /// ENSMUST00000075190 // Cdh11 // cadherin 11 // 8 D2|8 46.5 cM // 12552 /// BC046314 // Cdh11 // cadherin 11 // 8 D2|8 46.5 cM // 12552	Cdh11	-0.113333	10.4322	10.3138
10420596	NM_013869 // Tnfrsf19 // tumor necrosis factor receptor superfamily, member 19 // 14 D1 // 29820 /// NM_001164155 // Tnfrsf19 // tumor necrosis factor receptor superfamily, member 19 // 14 D1 // 29820 /// ENSMUST00000111234 // Tnfrsf19 // tumor necrosis factor receptor superfamily, member 19 // 14 D1 // 29820 /// ENSMUST00000111236 // Tnfrsf19 // tumor necrosis factor receptor superfamily, member…	Tnfrsf19	-0.113333	8.30889	8.1925
10413919	NM_001001796 // Prrxl1 // paired related homeobox protein-like 1 // 14 B // 107751 /// ENSMUST00000068938 // Prrxl1 // paired related homeobox protein-like 1 // 14 B // 107751 /// EU670678 // Prrxl1 // paired related homeobox protein-like 1 // 14 B // 107751	Prrxl1	-0.113333	5.53556	5.41125
10537102	NM_009148 // Exoc4 // exocyst complex component 4 // 6 A3.3|6 12.0 cM // 20336 /// ENSMUST00000052266 // Exoc4 // exocyst complex component 4 // 6 A3.3|6 12.0 cM // 20336 /// BC034644 // Exoc4 // exocyst complex component 4 // 6 A3.3|6 12.0 cM // 20336 /// ENSMUST00000012723 // Exoc4 // exocyst complex component 4 // 6 A3.3|6 12.0 cM // 20336 /// ENSMUST00000090381 // Exoc4 // exocyst complex com…	Exoc4	-0.113333	8.86111	8.73625
10575497	NM_198625 // Mtss1l // metastasis suppressor 1-like // 8 E1 // 244654 /// ENSMUST00000052457 // Mtss1l // metastasis suppressor 1-like // 8 E1 // 244654 /// BC060632 // Mtss1l // metastasis suppressor 1-like // 8 E1 // 244654	Mtss1l	-0.112222	9.86	9.74875
10557372	ENSMUST00000122337 // D430042O09Rik // RIKEN cDNA D430042O09 gene // 7 F3 // 233865	D430042O09Rik	-0.112222	5.66778	5.5575
10431147	NM_177630 // Ldoc1l // leucine zipper, down-regulated in cancer 1-like // 15 E2 // 223732 /// ENSMUST00000069476 // Ldoc1l // leucine zipper, down-regulated in cancer 1-like // 15 E2 // 223732 /// BC094559 // Ldoc1l // leucine zipper, down-regulated in cancer 1-like // 15 E2 // 223732	Ldoc1l	-0.112222	8.71889	8.61375
10474361	NM_029837 // Mpped2 // metallophosphoesterase domain containing 2 // 2 E3|2 59.0 cM // 77015 /// NM_001143683 // Mpped2 // metallophosphoesterase domain containing 2 // 2 E3|2 59.0 cM // 77015 /// ENSMUST00000016530 // Mpped2 // metallophosphoesterase domain containing 2 // 2 E3|2 59.0 cM // 77015 /// ENSMUST00000111063 // Mpped2 // metallophosphoesterase domain containing 2 // 2 E3|2 59.0 cM // …	Mpped2	-0.112222	9.55111	9.4425
10539321	NM_001081266 // Ccdc142 // coiled-coil domain containing 142 // 6 C3 // 243510 /// NM_026744 // Mrpl53 // mitochondrial ribosomal protein L53 // 6 D1 // 68499 /// ENSMUST00000101253 // Ccdc142 // coiled-coil domain containing 142 // 6 C3 // 243510 /// ENSMUST00000101254 // Ccdc142 // coiled-coil domain containing 142 // 6 C3 // 243510 /// ENSMUST00000113938 // Mrpl53 // mitochondrial ribosomal pr…	Ccdc142	-0.111111	7.41889	7.3075
10361509	NM_001079686 // Syne1 // synaptic nuclear envelope 1 // 10 A1 // 64009 /// NM_022027 // Syne1 // synaptic nuclear envelope 1 // 10 A1 // 64009 /// ENSMUST00000056571 // Syne1 // synaptic nuclear envelope 1 // 10 A1 // 64009 /// ENSMUST00000095899 // Syne1 // synaptic nuclear envelope 1 // 10 A1 // 64009 /// BC110428 // Syne1 // synaptic nuclear envelope 1 // 10 A1 // 64009 /// ENSMUST00000092721 …	Syne1	-0.111111	9.00778	8.89625
10346150	NM_019790 // Tmeff2 // transmembrane protein with EGF-like and two follistatin-like domains 2 // 1 C1 // 56363 /// ENSMUST00000081851 // Tmeff2 // transmembrane protein with EGF-like and two follistatin-like domains 2 // 1 C1 // 56363 /// BC034850 // Tmeff2 // transmembrane protein with EGF-like and two follistatin-like domains 2 // 1 C1 // 56363 /// ENSMUST00000114567 // Tmeff2 // transmembrane …	Tmeff2	-0.111111	10.5356	10.4287
10381548	NM_153544 // BC030867 // cDNA sequence BC030867 // 11 D // 217216 /// ENSMUST00000100392 // BC030867 // cDNA sequence BC030867 // 11 D // 217216 /// BC108338 // BC030867 // cDNA sequence BC030867 // 11 D // 217216 /// ENSMUST00000036548 // BC030867 // cDNA sequence BC030867 // 11 D // 217216	BC030867	-0.111111	4.21889	4.09375
10589061	NM_026378 // Dalrd3 // DALR anticodon binding domain containing 3 // 9 F2 // 67789 /// NM_031392 // Wdr6 // WD repeat domain 6 // 9 F2 // 83669 /// ENSMUST00000019183 // Dalrd3 // DALR anticodon binding domain containing 3 // 9 F2 // 67789 /// BC013483 // Dalrd3 // DALR anticodon binding domain containing 3 // 9 F2 // 67789	Dalrd3	-0.11	8.93111	8.82875
10556509	NM_145584 // Spon1 // spondin 1, (f-spondin) extracellular matrix protein // 7 F1 // 233744 /// ENSMUST00000046687 // Spon1 // spondin 1, (f-spondin) extracellular matrix protein // 7 F1 // 233744 /// BC020531 // Spon1 // spondin 1, (f-spondin) extracellular matrix protein // 7 F1 // 233744 /// ENSMUST00000084696 // Spon1 // spondin 1, (f-spondin) extracellular matrix protein // 7 F1 // 233744	Spon1	-0.11	8.91111	8.80625
10524020	NM_001163531 // Tmem175 // transmembrane protein 175 // 5 F // 72392 /// NM_001163532 // Tmem175 // transmembrane protein 175 // 5 F // 72392 /// NM_028223 // Tmem175 // transmembrane protein 175 // 5 F // 72392 /// ENSMUST00000063272 // Tmem175 // transmembrane protein 175 // 5 F // 72392 /// ENSMUST00000078323 // Tmem175 // transmembrane protein 175 // 5 F // 72392 /// ENSMUST00000120327 // Tme…	Tmem175	-0.11	9.10222	9.00375
10366000	NM_025724 // 4921510H08Rik // RIKEN cDNA 4921510H08 gene // 10 C3 // 66716 /// ENSMUST00000060703 // 4921510H08Rik // RIKEN cDNA 4921510H08 gene // 10 C3 // 66716 /// BC120881 // 4921510H08Rik // RIKEN cDNA 4921510H08 gene // 10 C3 // 66716	4921510H08Rik	-0.108889	3.50556	3.4025
10520574	NM_001048192 // Agbl5 // ATP/GTP binding protein-like 5 // 5 B1 // 231093 /// NM_174849 // Agbl5 // ATP/GTP binding protein-like 5 // 5 B1 // 231093 /// ENSMUST00000114700 // Agbl5 // ATP/GTP binding protein-like 5 // 5 B1 // 231093 /// ENSMUST00000069705 // Agbl5 // ATP/GTP binding protein-like 5 // 5 B1 // 231093 /// ENSMUST00000046182 // Agbl5 // ATP/GTP binding protein-like 5 // 5 B1 // 23109…	Agbl5	-0.108889	6.24889	6.1225
10421418	NM_013514 // Epb4.9 // erythrocyte protein band 4.9 // 14 D2|14 38.0 cM // 13829 /// ENSMUST00000022694 // Epb4.9 // erythrocyte protein band 4.9 // 14 D2|14 38.0 cM // 13829 /// ENSMUST00000110984 // Epb4.9 // erythrocyte protein band 4.9 // 14 D2|14 38.0 cM // 13829 /// BC016897 // Epb4.9 // erythrocyte protein band 4.9 // 14 D2|14 38.0 cM // 13829 /// ENSMUST00000022695 // Epb4.9 // erythrocyt…	Epb4.9	-0.107778	9.56111	9.46125
10598638	NM_001166635 // Mid1ip1 // Mid1 interacting protein 1 (gastrulation specific G12-like (zebrafish)) // X A1.2 // 68041 /// NM_026524 // Mid1ip1 // Mid1 interacting protein 1 (gastrulation specific G12-like (zebrafish)) // X A1.2 // 68041 /// ENSMUST00000115524 // Mid1ip1 // Mid1 interacting protein 1 (gastrulation specific G12-like (zebrafish)) // X A1.2 // 68041 /// ENSMUST00000008179 // Mid1ip1 …	Mid1ip1	-0.107778	8.02889	7.93125
10554945	NM_028243 // Prcp // prolylcarboxypeptidase (angiotensinase C) // 7 E2 // 72461 /// ENSMUST00000076052 // Prcp // prolylcarboxypeptidase (angiotensinase C) // 7 E2 // 72461 /// BC055022 // Prcp // prolylcarboxypeptidase (angiotensinase C) // 7 E2 // 72461	Prcp	-0.107778	7.47111	7.35875
10357454	NM_177445 // Dars // aspartyl-tRNA synthetase // 1 E4 // 226414 /// NM_145507 // Dars // aspartyl-tRNA synthetase // 1 E4 // 226414 /// ENSMUST00000027602 // Dars // aspartyl-tRNA synthetase // 1 E4 // 226414 /// ENSMUST00000064309 // Dars // aspartyl-tRNA synthetase // 1 E4 // 226414 /// BC008638 // Dars // aspartyl-tRNA synthetase // 1 E4 // 226414	Dars	-0.107778	8.56	8.44625
10363231	NM_020561 // Smpdl3a // sphingomyelin phosphodiesterase, acid-like 3A // 10 B4 // 57319 /// ENSMUST00000020022 // Smpdl3a // sphingomyelin phosphodiesterase, acid-like 3A // 10 B4 // 57319 /// BC139288 // Smpdl3a // sphingomyelin phosphodiesterase, acid-like 3A // 10 B4 // 57319	Smpdl3a	-0.106667	8.49	8.38
10373826	NM_016922 // Gal3st1 // galactose-3-O-sulfotransferase 1 // 11 A1 // 53897 /// NM_001177703 // Gal3st1 // galactose-3-O-sulfotransferase 1 // 11 A1 // 53897 /// NM_001177691 // Gal3st1 // galactose-3-O-sulfotransferase 1 // 11 A1 // 53897 /// ENSMUST00000063004 // Gal3st1 // galactose-3-O-sulfotransferase 1 // 11 A1 // 53897 /// ENSMUST00000078757 // Gal3st1 // galactose-3-O-sulfotransferase 1 //…	Gal3st1	-0.105556	5.98778	5.8875
10584047	NM_013906 // Adamts8 // a disintegrin-like and metallopeptidase (reprolysin type) with thrombospondin type 1 motif, 8 // 9 A4|9 9.0 cM // 30806 /// ENSMUST00000068135 // Adamts8 // a disintegrin-like and metallopeptidase (reprolysin type) with thrombospondin type 1 motif, 8 // 9 A4|9 9.0 cM // 30806 /// AF175282 // Adamts8 // a disintegrin-like and metallopeptidase (reprolysin type) with thrombos…	Adamts8	-0.105556	5.07667	4.96875
10470529	NM_019498 // Olfm1 // olfactomedin 1 // 2 A3 // 56177 /// NM_001038613 // Olfm1 // olfactomedin 1 // 2 A3 // 56177 /// NM_001038612 // Olfm1 // olfactomedin 1 // 2 A3 // 56177 /// NM_001038614 // Olfm1 // olfactomedin 1 // 2 A3 // 56177 /// ENSMUST00000028177 // Olfm1 // olfactomedin 1 // 2 A3 // 56177 /// ENSMUST00000113920 // Olfm1 // olfactomedin 1 // 2 A3 // 56177 /// ENSMUST00000100244 // Ol…	Olfm1	-0.104444	11.1856	11.0837
10354157	NM_145142 // Chst10 // carbohydrate sulfotransferase 10 // 1 B // 98388 /// ENSMUST00000027249 // Chst10 // carbohydrate sulfotransferase 10 // 1 B // 98388 /// AF360543 // Chst10 // carbohydrate sulfotransferase 10 // 1 B // 98388 /// ENSMUST00000064410 // Chst10 // carbohydrate sulfotransferase 10 // 1 B // 98388	Chst10	-0.104444	7.9	7.79375
10396712	NM_016893 // Fut8 // fucosyltransferase 8 // 12 C3 // 53618 /// ENSMUST00000062804 // Fut8 // fucosyltransferase 8 // 12 C3 // 53618 /// BC010666 // Fut8 // fucosyltransferase 8 // 12 C3 // 53618	Fut8	-0.104444	8.73111	8.61875
10513824	NM_145990 // Cdk5rap2 // CDK5 regulatory subunit associated protein 2 // 4 C2 // 214444 /// ENSMUST00000076541 // Cdk5rap2 // CDK5 regulatory subunit associated protein 2 // 4 C2 // 214444 /// BC086696 // Cdk5rap2 // CDK5 regulatory subunit associated protein 2 // 4 C2 // 214444 /// ENSMUST00000084491 // Cdk5rap2 // CDK5 regulatory subunit associated protein 2 // 4 C2 // 214444 /// ENSMUST0000009…	Cdk5rap2	-0.104444	6.70222	6.5925
10358023	NM_134438 // Gpr37l1 // G protein-coupled receptor 37-like 1 // 1 E4 // 171469 /// ENSMUST00000027682 // Gpr37l1 // G protein-coupled receptor 37-like 1 // 1 E4 // 171469 /// AB016602 // Gpr37l1 // G protein-coupled receptor 37-like 1 // 1 E4 // 171469	Gpr37l1	-0.104444	10.5789	10.4813
10434446	NM_139293 // Ece2 // endothelin converting enzyme 2 // 16 B1 // 107522 /// NM_177941 // Ece2 // endothelin converting enzyme 2 // 16 B1 // 107522 /// NM_177942 // Ece2 // endothelin converting enzyme 2 // 16 B1 // 107522 /// NM_177940 // Ece2 // endothelin converting enzyme 2 // 16 B1 // 107522 /// ENSMUST00000003898 // Ece2 // endothelin converting enzyme 2 // 16 B1 // 107522 /// ENSMUST00000120…	Ece2	-0.103333	7.19778	7.08625
10546476	NM_001029850 // Magi1 // membrane associated guanylate kinase, WW and PDZ domain containing 1 // 6 D3 // 14924 /// NM_010367 // Magi1 // membrane associated guanylate kinase, WW and PDZ domain containing 1 // 6 D3 // 14924 /// NM_001083320 // Magi1 // membrane associated guanylate kinase, WW and PDZ domain containing 1 // 6 D3 // 14924 /// NM_001083321 // Magi1 // membrane associated guanylate ki…	Magi1	-0.102222	8.16778	8.0725
10402444	NM_148948 // Dicer1 // Dicer1, Dcr-1 homolog (Drosophila) // 12 E-F1|12 51.0 cM // 192119 /// ENSMUST00000041987 // Dicer1 // Dicer1, Dcr-1 homolog (Drosophila) // 12 E-F1|12 51.0 cM // 192119 /// AB081470 // Dicer1 // Dicer1, Dcr-1 homolog (Drosophila) // 12 E-F1|12 51.0 cM // 192119	Dicer1	-0.102222	9.08444	8.99125
10422585	NM_207667 // Fgf14 // fibroblast growth factor 14 // 14 E5|14 59.0 cM // 14169 /// NM_010201 // Fgf14 // fibroblast growth factor 14 // 14 E5|14 59.0 cM // 14169 /// ENSMUST00000026631 // Fgf14 // fibroblast growth factor 14 // 14 E5|14 59.0 cM // 14169 /// ENSMUST00000095529 // Fgf14 // fibroblast growth factor 14 // 14 E5|14 59.0 cM // 14169 /// BC107003 // Fgf14 // fibroblast growth factor 14 …	Fgf14	-0.102222	9.93333	9.8325
10452000	NM_172624 // Dpp9 // dipeptidylpeptidase 9 // 17 D // 224897 /// ENSMUST00000038794 // Dpp9 // dipeptidylpeptidase 9 // 17 D // 224897 /// BC057631 // Dpp9 // dipeptidylpeptidase 9 // 17 D // 224897 /// ENSMUST00000113056 // Dpp9 // dipeptidylpeptidase 9 // 17 D // 224897	Dpp9	-0.102222	8.30889	8.21125
10367960	NM_019961 // Pex3 // peroxisomal biogenesis factor 3 // 10 A // 56535 /// NM_001164195 // Pex3 // peroxisomal biogenesis factor 3 // 10 A // 56535 /// ENSMUST00000019945 // Pex3 // peroxisomal biogenesis factor 3 // 10 A // 56535 /// BC033415 // Pex3 // peroxisomal biogenesis factor 3 // 10 A // 56535 /// ENSMUST00000105539 // Pex3 // peroxisomal biogenesis factor 3 // 10 A // 56535 /// ENSMUST00…	Pex3	-0.101111	8.81222	8.70375
10501468	NM_030699 // Ntng1 // netrin G1 // 3 F3 // 80883 /// NM_001163350 // Ntng1 // netrin G1 // 3 F3 // 80883 /// NM_001163348 // Ntng1 // netrin G1 // 3 F3 // 80883 /// NM_133488 // Ntng1 // netrin G1 // 3 F3 // 80883 /// NM_001163349 // Ntng1 // netrin G1 // 3 F3 // 80883 /// NM_001163351 // Ntng1 // netrin G1 // 3 F3 // 80883 /// ENSMUST00000106575 // Ntng1 // netrin G1 // 3 F3 // 80883 /// ENSMUST…	Ntng1	-0.1	9.00222	8.88875
10533261	NM_011286 // Rph3a // rabphilin 3A // 5 F // 19894 /// ENSMUST00000079204 // Rph3a // rabphilin 3A // 5 F // 19894 /// BC042585 // Rph3a // rabphilin 3A // 5 F // 19894	Rph3a	-0.0977778	9.72778	9.6375
10481401	NM_178694 // Zer1 // zer-1 homolog (C. elegans) // 2 B // 227693 /// ENSMUST00000044751 // Zer1 // zer-1 homolog (C. elegans) // 2 B // 227693 /// BC048924 // Zer1 // zer-1 homolog (C. elegans) // 2 B // 227693 /// ENSMUST00000113677 // Zer1 // zer-1 homolog (C. elegans) // 2 B // 227693	Zer1	-0.0966667	9.16333	9.0775
10432509	NM_013840 // Uxt // ubiquitously expressed transcript // X A2 // 22294 /// AF092738 // Uxt // ubiquitously expressed transcript // X A2 // 22294	Uxt	-0.0955556	8.93667	8.83125
10495173	NM_001039488 // 4933421E11Rik // RIKEN cDNA 4933421E11 gene // 3 F2.3 // 321000 /// NM_028081 // 4933421E11Rik // RIKEN cDNA 4933421E11 gene // 3 F2.3 // 321000 /// NM_001039478 // 4933421E11Rik // RIKEN cDNA 4933421E11 gene // 3 F2.3 // 321000 /// ENSMUST00000098750 // 4933421E11Rik // RIKEN cDNA 4933421E11 gene // 3 F2.3 // 321000 /// ENSMUST00000106736 // 4933421E11Rik // RIKEN cDNA 4933421E11…	4933421E11Rik	-0.0955556	6.95667	6.8625
10557206	NM_175023 // Rbbp6 // retinoblastoma binding protein 6 // --- // 19647 /// NM_011247 // Rbbp6 // retinoblastoma binding protein 6 // --- // 19647 /// ENSMUST00000098062 // Rbbp6 // retinoblastoma binding protein 6 // --- // 19647 /// ENSMUST00000052135 // Rbbp6 // retinoblastoma binding protein 6 // --- // 19647 /// BC025874 // Rbbp6 // retinoblastoma binding protein 6 // --- // 19647 /// ENSMUST…	Rbbp6	-0.0955556	9.62778	9.5225
10358057	NM_175259 // Shisa4 // shisa homolog 4 (Xenopus laevis) // 1 E4 // 77552 /// ENSMUST00000041240 // Shisa4 // shisa homolog 4 (Xenopus laevis) // 1 E4 // 77552 /// BC044813 // Shisa4 // shisa homolog 4 (Xenopus laevis) // 1 E4 // 77552	Shisa4	-0.0944444	9.96111	9.87625
10415574	NM_017367 // Ccni // cyclin I // 5 E3.3-F1.3 // 12453 /// ENSMUST00000058550 // Ccni // cyclin I // 5 E3.3-F1.3 // 12453 /// AF005886 // Ccni // cyclin I // 5 E3.3-F1.3 // 12453	Ccni	-0.0944444	10.2389	10.15
10572786	NM_007456 // Ap1m1 // adaptor-related protein complex AP-1, mu subunit 1 // 8 B3.3|8 33.6 cM // 11767 /// ENSMUST00000003117 // Ap1m1 // adaptor-related protein complex AP-1, mu subunit 1 // 8 B3.3|8 33.6 cM // 11767 /// M62419 // Ap1m1 // adaptor-related protein complex AP-1, mu subunit 1 // 8 B3.3|8 33.6 cM // 11767	Ap1m1	-0.0944444	9.25444	9.17125
10405291	NM_178397 // Faf2 // Fas associated factor family member 2 // 13 B1 // 76577 /// ENSMUST00000026991 // Faf2 // Fas associated factor family member 2 // 13 B1 // 76577 /// BC046817 // Faf2 // Fas associated factor family member 2 // 13 B1 // 76577	Faf2	-0.0944444	8.54111	8.4525
10501244	NM_028779 // Ampd2 // adenosine monophosphate deaminase 2 // 3 F2.3|3 50.4 cM // 109674 /// ENSMUST00000102638 // Ampd2 // adenosine monophosphate deaminase 2 // 3 F2.3|3 50.4 cM // 109674 /// ENSMUST00000102637 // Ampd2 // adenosine monophosphate deaminase 2 // 3 F2.3|3 50.4 cM // 109674 /// BC049119 // Ampd2 // adenosine monophosphate deaminase 2 // 3 F2.3|3 50.4 cM // 109674 /// BC016662 // Am…	Ampd2	-0.0944444	8.73778	8.64875
10509441	NM_199307 // Ece1 // endothelin converting enzyme 1 // 4 D3 // 230857 /// ENSMUST00000102518 // Ece1 // endothelin converting enzyme 1 // 4 D3 // 230857 /// BC060648 // Ece1 // endothelin converting enzyme 1 // 4 D3 // 230857 /// ENSMUST00000073194 // Ece1 // endothelin converting enzyme 1 // 4 D3 // 230857	Ece1	-0.0933333	7.92222	7.82875
10361381	NM_001079686 // Syne1 // synaptic nuclear envelope 1 // 10 A1 // 64009 /// NM_153399 // Syne1 // synaptic nuclear envelope 1 // 10 A1 // 64009 /// ENSMUST00000056571 // Syne1 // synaptic nuclear envelope 1 // 10 A1 // 64009 /// ENSMUST00000041639 // Syne1 // synaptic nuclear envelope 1 // 10 A1 // 64009 /// AF535143 // Syne1 // synaptic nuclear envelope 1 // 10 A1 // 64009 /// ENSMUST00000116266 …	Syne1	-0.0933333	9.06111	8.96875
10540191	NM_011630 // Nr2c2 // nuclear receptor subfamily 2, group C, member 2 // 6 D1 // 22026 /// ENSMUST00000113460 // Nr2c2 // nuclear receptor subfamily 2, group C, member 2 // 6 D1 // 22026 /// ENSMUST00000006047 // Nr2c2 // nuclear receptor subfamily 2, group C, member 2 // 6 D1 // 22026 /// BC103684 // Nr2c2 // nuclear receptor subfamily 2, group C, member 2 // 6 D1 // 22026 /// ENSMUST00000113463…	Nr2c2	-0.0933333	9.25889	9.16375
10530870	NM_007937 // Epha5 // Eph receptor A5 // 5 E1|5 43.0 cM // 13839 /// ENSMUST00000053733 // Epha5 // Eph receptor A5 // 5 E1|5 43.0 cM // 13839 /// BC057401 // Epha5 // Eph receptor A5 // 5 E1|5 43.0 cM // 13839 /// ENSMUST00000113399 // Epha5 // Eph receptor A5 // 5 E1|5 43.0 cM // 13839 /// ENSMUST00000113403 // Epha5 // Eph receptor A5 // 5 E1|5 43.0 cM // 13839 /// ENSMUST00000113398 // Epha5 …	Epha5	-0.0922222	8.98889	8.8975
10417183	NM_144844 // Pcca // propionyl-Coenzyme A carboxylase, alpha polypeptide // 14 E5|14 64.0 cM // 110821 /// ENSMUST00000038374 // Pcca // propionyl-Coenzyme A carboxylase, alpha polypeptide // 14 E5|14 64.0 cM // 110821 /// BC006915 // Pcca // propionyl-Coenzyme A carboxylase, alpha polypeptide // 14 E5|14 64.0 cM // 110821	Pcca	-0.0922222	8.42667	8.335
10603573	NM_177704 // Sytl5 // synaptotagmin-like 5 // X A1.1 // 236643 /// ENSMUST00000067529 // Sytl5 // synaptotagmin-like 5 // X A1.1 // 236643 /// AB098160 // Sytl5 // synaptotagmin-like 5 // X A1.1 // 236643 /// ENSMUST00000086165 // Sytl5 // synaptotagmin-like 5 // X A1.1 // 236643	Sytl5	-0.0922222	6.65667	6.55625
10485151	NM_011162 // Mapk8ip1 // mitogen-activated protein kinase 8 interacting protein 1 // 2 E1 // 19099 /// ENSMUST00000050312 // Mapk8ip1 // mitogen-activated protein kinase 8 interacting protein 1 // 2 E1 // 19099 /// AF054611 // Mapk8ip1 // mitogen-activated protein kinase 8 interacting protein 1 // 2 E1 // 19099 /// ENSMUST00000111279 // Mapk8ip1 // mitogen-activated protein kinase 8 interacting p…	Mapk8ip1	-0.0922222	9.79444	9.71125
10407598	NM_023868 // Ryr2 // ryanodine receptor 2, cardiac // 13 A1-A2|13 7.0 cM // 20191 /// ENSMUST00000021750 // Ryr2 // ryanodine receptor 2, cardiac // 13 A1-A2|13 7.0 cM // 20191 /// AF295105 // Ryr2 // ryanodine receptor 2, cardiac // 13 A1-A2|13 7.0 cM // 20191	Ryr2	-0.0911111	10.1889	10.0988
10406817	NM_007930 // Enc1 // ectodermal-neural cortex 1 // 13 D1 // 13803 /// ENSMUST00000041623 // Enc1 // ectodermal-neural cortex 1 // 13 D1 // 13803 /// BC058098 // Enc1 // ectodermal-neural cortex 1 // 13 D1 // 13803	Enc1	-0.0911111	11.2333	11.155
10470109	NM_013908 // Fbxw5 // F-box and WD-40 domain protein 5 // 2 A3 // 30839 /// ENSMUST00000015239 // Fbxw5 // F-box and WD-40 domain protein 5 // 2 A3 // 30839 /// BC010776 // Fbxw5 // F-box and WD-40 domain protein 5 // 2 A3 // 30839 /// ENSMUST00000100316 // Fbxw5 // F-box and WD-40 domain protein 5 // 2 A3 // 30839	Fbxw5	-0.0911111	9.96333	9.88125
10386636	NM_001004143 // Usp22 // ubiquitin specific peptidase 22 // 11 B2 // 216825 /// ENSMUST00000041683 // Usp22 // ubiquitin specific peptidase 22 // 11 B2 // 216825 /// BC080737 // Usp22 // ubiquitin specific peptidase 22 // 11 B2 // 216825	Usp22	-0.09	10.4333	10.3487
10567022	NM_133700 // Btbd10 // BTB (POZ) domain containing 10 // 7 F2 // 68815 /// ENSMUST00000047091 // Btbd10 // BTB (POZ) domain containing 10 // 7 F2 // 68815 /// BC050781 // Btbd10 // BTB (POZ) domain containing 10 // 7 F2 // 68815 /// ENSMUST00000119278 // Btbd10 // BTB (POZ) domain containing 10 // 7 F2 // 68815 /// ENSMUST00000117577 // Btbd10 // BTB (POZ) domain containing 10 // 7 F2 // 68815	Btbd10	-0.09	8.80556	8.70375
10376339	NM_182996 // Zfp692 // zinc finger protein 692 // 11 B1.3 // 103836 /// NM_001040686 // Zfp692 // zinc finger protein 692 // 11 B1.3 // 103836 /// ENSMUST00000049353 // Zfp692 // zinc finger protein 692 // 11 B1.3 // 103836 /// BC145470 // Zfp692 // zinc finger protein 692 // 11 B1.3 // 103836 /// ENSMUST00000065632 // Zfp692 // zinc finger protein 692 // 11 B1.3 // 103836	Zfp692	-0.09	7.99111	7.9075
10515295	NM_001042743 // Mast2 // microtubule associated serine/threonine kinase 2 // 4 C7 // 17776 /// NM_008641 // Mast2 // microtubule associated serine/threonine kinase 2 // 4 C7 // 17776 /// ENSMUST00000106486 // Mast2 // microtubule associated serine/threonine kinase 2 // 4 C7 // 17776 /// ENSMUST00000106485 // Mast2 // microtubule associated serine/threonine kinase 2 // 4 C7 // 17776 /// ENSMUST000…	Mast2	-0.0888889	9.33667	9.25125
10395227	NM_001163126 // Cog5 // component of oligomeric golgi complex 5 // 12 A2 // 238123 /// NM_153198 // Hbp1 // high mobility group box transcription factor 1 // 12 A3 // 73389 /// NM_177993 // Hbp1 // high mobility group box transcription factor 1 // 12 A3 // 73389 /// ENSMUST00000036862 // Cog5 // component of oligomeric golgi complex 5 // 12 A2 // 238123 /// ENSMUST00000019163 // Hbp1 // high mobi…	Cog5	-0.0888889	8.65333	8.57125
10472846	NM_172665 // Pdk1 // pyruvate dehydrogenase kinase, isoenzyme 1 // 2 C3 // 228026 /// ENSMUST00000006669 // Pdk1 // pyruvate dehydrogenase kinase, isoenzyme 1 // 2 C3 // 228026 /// BC027196 // Pdk1 // pyruvate dehydrogenase kinase, isoenzyme 1 // 2 C3 // 228026	Pdk1	-0.0877778	7.74778	7.6525
10442968	NM_001081069 // Rgs11 // regulator of G-protein signaling 11 // 17 A3.3 // 50782 /// ENSMUST00000122058 // Rgs11 // regulator of G-protein signaling 11 // 17 A3.3 // 50782 /// ENSMUST00000025020 // Rgs11 // regulator of G-protein signaling 11 // 17 A3.3 // 50782 /// BC019741 // Rgs11 // regulator of G-protein signaling 11 // 17 A3.3 // 50782	Rgs11	-0.0877778	8.02556	7.9475
10526943	NM_001038703 // Gpr146 // G protein-coupled receptor 146 // 5 G1 // 80290 /// NM_030258 // Gpr146 // G protein-coupled receptor 146 // 5 G1 // 80290 /// ENSMUST00000100514 // Gpr146 // G protein-coupled receptor 146 // 5 G1 // 80290 /// ENSMUST00000051293 // Gpr146 // G protein-coupled receptor 146 // 5 G1 // 80290 /// BC003323 // Gpr146 // G protein-coupled receptor 146 // 5 G1 // 80290 /// BC00…	Gpr146	-0.0866667	6.52111	6.43
10473045	NM_153405 // Rbm45 // RNA binding motif protein 45 // 2 C3 // 241490 /// AY152391 // Rbm45 // RNA binding motif protein 45 // 2 C3 // 241490	Rbm45	-0.0866667	8.09	8.00375
10578613	NM_013647 // Rps16 // ribosomal protein S16 // 7 A3 // 20055 /// BC090618 // Rps16 // ribosomal protein S16 // 7 A3 // 20055 /// BC090618 // Gm10079 // ribosomal protein S16 pseudogene // 5 G1.3 // 100039355	Rps16	-0.0844444	9.44	9.3525
10457895	NM_001146292 // Celf4 // CUGBP, Elav-like family member 4 // 18 B1 // 108013 /// NM_001146293 // Celf4 // CUGBP, Elav-like family member 4 // 18 B1 // 108013 /// NM_001146294 // Celf4 // CUGBP, Elav-like family member 4 // 18 B1 // 108013 /// NM_133195 // Celf4 // CUGBP, Elav-like family member 4 // 18 B1 // 108013 /// NM_001174074 // Celf4 // CUGBP, Elav-like family member 4 // 18 B1 // 108013 /…	Celf4	-0.0844444	10.5311	10.4512
10553917	NM_007461 // Apba2 // amyloid beta (A4) precursor protein-binding, family A, member 2 // 7 C|7 25.5 cM // 11784 /// ENSMUST00000032732 // Apba2 // amyloid beta (A4) precursor protein-binding, family A, member 2 // 7 C|7 25.5 cM // 11784 /// BC057620 // Apba2 // amyloid beta (A4) precursor protein-binding, family A, member 2 // 7 C|7 25.5 cM // 11784 /// ENSMUST00000107507 // Apba2 // amyloid beta…	Apba2	-0.0844444	9.68444	9.59875
10362676	NM_001168304 // Cdk19 // cyclin-dependent kinase 19 // 10 B1 // 78334 /// NM_198164 // Cdk19 // cyclin-dependent kinase 19 // 10 B1 // 78334 /// ENSMUST00000044672 // Cdk19 // cyclin-dependent kinase 19 // 10 B1 // 78334 /// ENSMUST00000095743 // Cdk19 // cyclin-dependent kinase 19 // 10 B1 // 78334 /// BC137614 // Cdk19 // cyclin-dependent kinase 19 // 10 B1 // 78334	Cdk19	-0.0844444	9.20111	9.125
10351781	NM_001039484 // Kcnj10 // potassium inwardly-rectifying channel, subfamily J, member 10 // 1 H3|1 93.5 cM // 16513 /// ENSMUST00000056136 // Kcnj10 // potassium inwardly-rectifying channel, subfamily J, member 10 // 1 H3|1 93.5 cM // 16513 /// AF322631 // Kcnj10 // potassium inwardly-rectifying channel, subfamily J, member 10 // 1 H3|1 93.5 cM // 16513	Kcnj10	-0.0844444	9.52778	9.43625
10476401	NM_019677 // Plcb1 // phospholipase C, beta 1 // 2 F3|2 76.7 cM // 18795 /// NM_001145830 // Plcb1 // phospholipase C, beta 1 // 2 F3|2 76.7 cM // 18795 /// ENSMUST00000110116 // Plcb1 // phospholipase C, beta 1 // 2 F3|2 76.7 cM // 18795 /// ENSMUST00000070724 // Plcb1 // phospholipase C, beta 1 // 2 F3|2 76.7 cM // 18795 /// BC058710 // Plcb1 // phospholipase C, beta 1 // 2 F3|2 76.7 cM // 1879…	Plcb1	-0.0822222	9.72111	9.6375
10550296	NM_198631 // Zc3h4 // zinc finger CCCH-type containing 4 // 7 A2 // 330474 /// ENSMUST00000098791 // Zc3h4 // zinc finger CCCH-type containing 4 // 7 A2 // 330474 /// BC057627 // Zc3h4 // zinc finger CCCH-type containing 4 // 7 A2 // 330474 /// ENSMUST00000086119 // Zc3h4 // zinc finger CCCH-type containing 4 // 7 A2 // 330474 /// ENSMUST00000098789 // Zc3h4 // zinc finger CCCH-type containing 4 …	Zc3h4	-0.0822222	7.78111	7.71
10369379	NM_023596 // Slc29a3 // solute carrier family 29 (nucleoside transporters), member 3 // 10 B4 // 71279 /// ENSMUST00000117513 // Slc29a3 // solute carrier family 29 (nucleoside transporters), member 3 // 10 B4 // 71279 /// ENSMUST00000020300 // Slc29a3 // solute carrier family 29 (nucleoside transporters), member 3 // 10 B4 // 71279 /// AF326986 // Slc29a3 // solute carrier family 29 (nucleoside …	Slc29a3	-0.0811111	7.86778	7.79
10519815	NM_001110843 // Cacna2d1 // calcium channel, voltage-dependent, alpha2/delta subunit 1 // 5 A2|5 4.0 cM // 12293 /// NM_001110844 // Cacna2d1 // calcium channel, voltage-dependent, alpha2/delta subunit 1 // 5 A2|5 4.0 cM // 12293 /// NM_001110845 // Cacna2d1 // calcium channel, voltage-dependent, alpha2/delta subunit 1 // 5 A2|5 4.0 cM // 12293 /// NM_001110846 // Cacna2d1 // calcium channel, vol…	Cacna2d1	-0.08	10.1244	10.0375
10574220	NM_009142 // Cx3cl1 // chemokine (C-X3-C motif) ligand 1 // 8 C5|8 46.0 cM // 20312 /// ENSMUST00000034230 // Cx3cl1 // chemokine (C-X3-C motif) ligand 1 // 8 C5|8 46.0 cM // 20312 /// BC006650 // Cx3cl1 // chemokine (C-X3-C motif) ligand 1 // 8 C5|8 46.0 cM // 20312	Cx3cl1	-0.0777778	10.0656	9.99625
10543544	NM_138682 // Lrrc4 // leucine rich repeat containing 4 // 6 A3.3 // 192198 /// ENSMUST00000062304 // Lrrc4 // leucine rich repeat containing 4 // 6 A3.3 // 192198 /// DQ177325 // Lrrc4 // leucine rich repeat containing 4 // 6 A3.3 // 192198	Lrrc4	-0.0766667	9.58444	9.50375
10422240	NM_199065 // Slitrk1 // SLIT and NTRK-like family, member 1 // 14 E3 // 76965 /// ENSMUST00000100322 // Slitrk1 // SLIT and NTRK-like family, member 1 // 14 E3 // 76965 /// AK173296 // Slitrk1 // SLIT and NTRK-like family, member 1 // 14 E3 // 76965	Slitrk1	-0.0766667	9.38556	9.30875
10501183	NM_133867 // Eps8l3 // EPS8-like 3 // 3 F2.3 // 99662 /// ENSMUST00000037375 // Eps8l3 // EPS8-like 3 // 3 F2.3 // 99662 /// AY074932 // Eps8l3 // EPS8-like 3 // 3 F2.3 // 99662 /// BC060136 // 4933431E20Rik // RIKEN cDNA 4933431E20 gene // 3 F2.3 // 329735	Eps8l3	-0.0755556	8.89778	8.83125
10584855	NM_001014761 // Scn2b // sodium channel, voltage-gated, type II, beta // 9 A5.2 // 72821 /// ENSMUST00000093855 // Scn2b // sodium channel, voltage-gated, type II, beta // 9 A5.2 // 72821 /// AB118947 // Scn2b // sodium channel, voltage-gated, type II, beta // 9 A5.2 // 72821	Scn2b	-0.0744444	9.51778	9.4475
10565315	NM_010176 // Fah // fumarylacetoacetate hydrolase // 7 D3|7 42.6 cM // 14085 /// ENSMUST00000032865 // Fah // fumarylacetoacetate hydrolase // 7 D3|7 42.6 cM // 14085 /// M84145 // Fah // fumarylacetoacetate hydrolase // 7 D3|7 42.6 cM // 14085	Fah	-0.0744444	8.36222	8.295
10553913	NM_028626 // Mcee // methylmalonyl CoA epimerase // 7 C // 73724 /// ENSMUST00000037205 // Mcee // methylmalonyl CoA epimerase // 7 C // 73724 /// BC038157 // Mcee // methylmalonyl CoA epimerase // 7 C // 73724	Mcee	-0.0744444	10.1622	10.1
10365015	NM_001034895 // Zfr2 // zinc finger RNA binding protein 2 // 10 C1 // 103406 /// ENSMUST00000099455 // Zfr2 // zinc finger RNA binding protein 2 // 10 C1 // 103406 /// ENSMUST00000117798 // Zfr2 // zinc finger RNA binding protein 2 // 10 C1 // 103406 /// ENSMUST00000092282 // Zfr2 // zinc finger RNA binding protein 2 // 10 C1 // 103406 /// AK122438 // Zfr2 // zinc finger RNA binding protein 2 // …	Zfr2	-0.07	8.00556	7.9375
10462912	NM_020278 // Lgi1 // leucine-rich repeat LGI family, member 1 // 19 C3 // 56839 /// ENSMUST00000087252 // Lgi1 // leucine-rich repeat LGI family, member 1 // 19 C3 // 56839 /// BC066090 // Lgi1 // leucine-rich repeat LGI family, member 1 // 19 C3 // 56839	Lgi1	-0.0688889	11.4522	11.38
10369835	NM_178621 // Phyhipl // phytanoyl-CoA hydroxylase interacting protein-like // 10 B5.3 // 70911 /// NM_001162846 // Phyhipl // phytanoyl-CoA hydroxylase interacting protein-like // 10 B5.3 // 70911 /// NM_024244 // Fam13c // family with sequence similarity 13, member C // 10 B5.2 // 71721 /// NM_001143776 // Fam13c // family with sequence similarity 13, member C // 10 B5.2 // 71721 /// NM_00114377…	Phyhipl	-0.0666667	10.9256	10.8562
10364824	NM_134002 // Csnk1g2 // casein kinase 1, gamma 2 // 10 C1 // 103236 /// NM_001159591 // Csnk1g2 // casein kinase 1, gamma 2 // 10 C1 // 103236 /// ENSMUST00000079773 // Csnk1g2 // casein kinase 1, gamma 2 // 10 C1 // 103236 /// ENSMUST00000085435 // Csnk1g2 // casein kinase 1, gamma 2 // 10 C1 // 103236 /// BC004839 // Csnk1g2 // casein kinase 1, gamma 2 // 10 C1 // 103236 /// ENSMUST00000019676 …	Csnk1g2	-0.0644444	9.98111	9.915
10556381	NM_177282 // Mical2 // microtubule associated monoxygenase, calponin and LIM domain containing 2 // 7 E3 // 320878 /// ENSMUST00000050149 // Mical2 // microtubule associated monoxygenase, calponin and LIM domain containing 2 // 7 E3 // 320878 /// ENSMUST00000106649 // Mical2 // microtubule associated monoxygenase, calponin and LIM domain containing 2 // 7 E3 // 320878 /// ENSMUST00000037991 // Mi…	Mical2	-0.0633333	11.18	11.1212
10418578	NM_022656 // Nisch // nischarin // 14 B // 64652 /// ENSMUST00000022469 // Nisch // nischarin // 14 B // 64652 /// AF315344 // Nisch // nischarin // 14 B // 64652	Nisch	-0.0633333	10.6011	10.5413
10507851	NM_130881 // Pabpc4 // poly(A) binding protein, cytoplasmic 4 // 4 D2.2 // 230721 /// NM_148917 // Pabpc4 // poly(A) binding protein, cytoplasmic 4 // 4 D2.2 // 230721 /// ENSMUST00000080178 // Pabpc4 // poly(A) binding protein, cytoplasmic 4 // 4 D2.2 // 230721 /// ENSMUST00000078734 // Pabpc4 // poly(A) binding protein, cytoplasmic 4 // 4 D2.2 // 230721 /// BC056432 // Pabpc4 // poly(A) binding…	Pabpc4	-0.0622222	7.72444	7.66125
10503680	NM_009316 // Map3k7 // mitogen-activated protein kinase kinase kinase 7 // 4 A5 // 26409 /// NM_172688 // Map3k7 // mitogen-activated protein kinase kinase kinase 7 // 4 A5 // 26409 /// ENSMUST00000037607 // Map3k7 // mitogen-activated protein kinase kinase kinase 7 // 4 A5 // 26409 /// ENSMUST00000080933 // Map3k7 // mitogen-activated protein kinase kinase kinase 7 // 4 A5 // 26409 /// BC006665 …	Map3k7	-0.0622222	8.68556	8.625
10583697	NM_001174078 // Smarca4 // SWI/SNF related, matrix associated, actin dependent regulator of chromatin, subfamily a, member 4 // 9 A3|9 6.0 cM // 20586 /// NM_011417 // Smarca4 // SWI/SNF related, matrix associated, actin dependent regulator of chromatin, subfamily a, member 4 // 9 A3|9 6.0 cM // 20586 /// NM_001174079 // Smarca4 // SWI/SNF related, matrix associated, actin dependent regulator of …	Smarca4	-0.0611111	10.0233	9.96875
10530319	NM_001038999 // Atp8a1 // ATPase, aminophospholipid transporter (APLT), class I, type 8A, member 1 // 5 C3.1 // 11980 /// NM_009727 // Atp8a1 // ATPase, aminophospholipid transporter (APLT), class I, type 8A, member 1 // 5 C3.1 // 11980 /// ENSMUST00000037380 // Atp8a1 // ATPase, aminophospholipid transporter (APLT), class I, type 8A, member 1 // 5 C3.1 // 11980 /// ENSMUST00000072971 // Atp8a1 /…	Atp8a1	-0.06	10.9911	10.9337
10523758	NM_001033550 // Lrrc8b // leucine rich repeat containing 8 family, member B // 5 E5 // 433926 /// ENSMUST00000112707 // Lrrc8b // leucine rich repeat containing 8 family, member B // 5 E5 // 433926 /// BC138877 // Lrrc8b // leucine rich repeat containing 8 family, member B // 5 E5 // 433926 /// ENSMUST00000094548 // Lrrc8b // leucine rich repeat containing 8 family, member B // 5 E5 // 433926	Lrrc8b	-0.0588889	10.43	10.3725
10575777	NM_028941 // 4933407C03Rik // RIKEN cDNA 4933407C03 gene // 8 E1 // 74440 /// NM_001163262 // 4933407C03Rik // RIKEN cDNA 4933407C03 gene // 8 E1 // 74440 /// ENSMUST00000095172 // 4933407C03Rik // RIKEN cDNA 4933407C03 gene // 8 E1 // 74440 /// ENSMUST00000039866 // 4933407C03Rik // RIKEN cDNA 4933407C03 gene // 8 E1 // 74440 /// BC158118 // 4933407C03Rik // RIKEN cDNA 4933407C03 gene // 8 E1 //…	4933407C03Rik	-0.0588889	10.9967	10.9387
10595496	NM_013669 // Snap91 // synaptosomal-associated protein 91 // --- // 20616 /// ENSMUST00000074468 // Snap91 // synaptosomal-associated protein 91 // --- // 20616 /// BC052454 // Snap91 // synaptosomal-associated protein 91 // --- // 20616 /// ENSMUST00000036347 // Snap91 // synaptosomal-associated protein 91 // --- // 20616 /// ENSMUST00000098495 // Snap91 // synaptosomal-associated protein 91 // …	Snap91	-0.0566667	11.1467	11.1
10492136	NM_019978 // Dclk1 // doublecortin-like kinase 1 // 3 D // 13175 /// NM_001111052 // Dclk1 // doublecortin-like kinase 1 // 3 D // 13175 /// NM_001111051 // Dclk1 // doublecortin-like kinase 1 // 3 D // 13175 /// NM_001111053 // Dclk1 // doublecortin-like kinase 1 // 3 D // 13175 /// ENSMUST00000054237 // Dclk1 // doublecortin-like kinase 1 // 3 D // 13175 /// ENSMUST00000070418 // Dclk1 // doubl…	Dclk1	-0.0555556	11.0644	11.0025
10458428	NM_013840 // Uxt // ubiquitously expressed transcript // X A2 // 22294 /// AF092738 // Uxt // ubiquitously expressed transcript // X A2 // 22294	Uxt	-0.0555556	8.62889	8.57
10546702	NM_009429 // Tpt1 // tumor protein, translationally-controlled 1 // 14 D3 // 22070 /// NR_002218 // Tpt1p // tumor protein, translationally-controlled 1 pseudogene // 6 D3 // 497210 /// BC092381 // Tpt1 // tumor protein, translationally-controlled 1 // 14 D3 // 22070	Tpt1	-0.0533333	11.1033	11.05
10386850	NM_011308 // Ncor1 // nuclear receptor co-repressor 1 // 11 B2 // 20185 /// ENSMUST00000101069 // Ncor1 // nuclear receptor co-repressor 1 // 11 B2 // 20185 /// ENSMUST00000101068 // Ncor1 // nuclear receptor co-repressor 1 // 11 B2 // 20185 /// BC086657 // Ncor1 // nuclear receptor co-repressor 1 // 11 B2 // 20185 /// U35312 // Ncor1 // nuclear receptor co-repressor 1 // 11 B2 // 20185 /// L7829…	Ncor1	-0.0522222	10.0522	9.99875
10416496	NM_009429 // Tpt1 // tumor protein, translationally-controlled 1 // 14 D3 // 22070 /// NR_002218 // Tpt1p // tumor protein, translationally-controlled 1 pseudogene // 6 D3 // 497210 /// BC092381 // Tpt1 // tumor protein, translationally-controlled 1 // 14 D3 // 22070	Tpt1	-0.0511111	10.9633	10.9113
10602501	NM_021523 // Huwe1 // HECT, UBA and WWE domain containing 1 // X F3 // 59026 /// ENSMUST00000026292 // Huwe1 // HECT, UBA and WWE domain containing 1 // X F3 // 59026 /// AY772010 // Huwe1 // HECT, UBA and WWE domain containing 1 // X F3 // 59026 /// ENSMUST00000112622 // Huwe1 // HECT, UBA and WWE domain containing 1 // X F3 // 59026	Huwe1	-0.05	10.2622	10.2125
10573979	NM_010308 // Gnao1 // guanine nucleotide binding protein, alpha O // 8 C5|8 45.0 cM // 14681 /// NM_001113384 // Gnao1 // guanine nucleotide binding protein, alpha O // 8 C5|8 45.0 cM // 14681 /// ENSMUST00000034198 // Gnao1 // guanine nucleotide binding protein, alpha O // 8 C5|8 45.0 cM // 14681 /// ENSMUST00000034199 // Gnao1 // guanine nucleotide binding protein, alpha O // 8 C5|8 45.0 cM // …	Gnao1	-0.0488889	12.1111	12.0663
10386495	NM_153080 // Tom1l2 // target of myb1-like 2 (chicken) // 11 B2 // 216810 /// NM_001039092 // Tom1l2 // target of myb1-like 2 (chicken) // 11 B2 // 216810 /// NM_001039093 // Tom1l2 // target of myb1-like 2 (chicken) // 11 B2 // 216810 /// ENSMUST00000102683 // Tom1l2 // target of myb1-like 2 (chicken) // 11 B2 // 216810 /// ENSMUST00000095254 // Tom1l2 // target of myb1-like 2 (chicken) // 11 B2…	Tom1l2	-0.0433333	9.4	9.35875
UP
10359582	NM_018881 // Fmo2 // flavin containing monooxygenase 2 // 1 H1 // 55990 /// ENSMUST00000111510 // Fmo2 // flavin containing monooxygenase 2 // 1 H1 // 55990 /// ENSMUST00000045902 // Fmo2 // flavin containing monooxygenase 2 // 1 H1 // 55990 /// AF184981 // Fmo2 // flavin containing monooxygenase 2 // 1 H1 // 55990	Fmo2	1.17667	3.94556	5.14125
10584580	NR_028275 // Snord14e // small nucleolar RNA, C/D box 14E // --- // 100302594	Snord14e	1.11111	7.31889	8.455
10584576	NR_028274 // Snord14d // small nucleolar RNA, C/D box 14D // 9|9 // 100302593 /// NR_028276 // Snord14c // small nucleolar RNA, C/D box 14C // --- // 108637 /// M13967 // Hspa8 // heat shock protein 8 // 9 A5.1|9 24.0 cM // 15481	Snord14d	0.737778	8.09333	8.8625
10584578	NR_028274 // Snord14d // small nucleolar RNA, C/D box 14D // 9|9 // 100302593 /// NR_028276 // Snord14c // small nucleolar RNA, C/D box 14C // --- // 108637 /// M13967 // Hspa8 // heat shock protein 8 // 9 A5.1|9 24.0 cM // 15481	Snord14d	0.735556	8.09333	8.86
10572271	NM_181540 // Tm6sf2 // transmembrane 6 superfamily member 2 // 8 B3.3 // 107770 /// ENSMUST00000049197 // Tm6sf2 // transmembrane 6 superfamily member 2 // 8 B3.3 // 107770 /// BC024498 // Tm6sf2 // transmembrane 6 superfamily member 2 // 8 B3.3 // 107770 /// ENSMUST00000110160 // Tm6sf2 // transmembrane 6 superfamily member 2 // 8 B3.3 // 107770	Tm6sf2	0.718889	6.48667	7.2325
10496077	NM_027907 // Agxt2l1 // alanine-glyoxylate aminotransferase 2-like 1 // 3 G3 // 71760 /// NM_001163587 // Agxt2l1 // alanine-glyoxylate aminotransferase 2-like 1 // 3 G3 // 71760 /// ENSMUST00000072271 // Agxt2l1 // alanine-glyoxylate aminotransferase 2-like 1 // 3 G3 // 71760 /// BC043680 // Agxt2l1 // alanine-glyoxylate aminotransferase 2-like 1 // 3 G3 // 71760	Agxt2l1	0.655556	6.44	7.09375
10451932	NM_020568 // Plin4 // perilipin 4 // 17 D // 57435 /// ENSMUST00000002908 // Plin4 // perilipin 4 // 17 D // 57435 /// AF064748 // Plin4 // perilipin 4 // 17 D // 57435	Plin4	0.651111	5.1	5.75375
10510668	NM_033042 // Tnfrsf25 // tumor necrosis factor receptor superfamily, member 25 // 4 E1 // 85030 /// ENSMUST00000035275 // Tnfrsf25 // tumor necrosis factor receptor superfamily, member 25 // 4 E1 // 85030 /// BC017526 // Tnfrsf25 // tumor necrosis factor receptor superfamily, member 25 // 4 E1 // 85030 /// ENSMUST00000025706 // Tnfrsf25 // tumor necrosis factor receptor superfamily, member 25 // …	Tnfrsf25	0.566667	7.65667	8.2275
10544932	NM_009349 // Inmt // indolethylamine N-methyltransferase // 6 B3 // 21743 /// ENSMUST00000003569 // Inmt // indolethylamine N-methyltransferase // 6 B3 // 21743 /// BC013518 // Inmt // indolethylamine N-methyltransferase // 6 B3 // 21743	Inmt	0.53	4.7	5.24625
10560329	NM_001162950 // Hif3a // hypoxia inducible factor 3, alpha subunit // 7 A2 // 53417 /// NM_016868 // Hif3a // hypoxia inducible factor 3, alpha subunit // 7 A2 // 53417 /// ENSMUST00000108492 // Hif3a // hypoxia inducible factor 3, alpha subunit // 7 A2 // 53417 /// ENSMUST00000037762 // Hif3a // hypoxia inducible factor 3, alpha subunit // 7 A2 // 53417 /// AB289606 // Hif3a // hypoxia inducible…	Hif3a	0.526667	5.34111	5.88625
10516064	NM_029662 // Mfsd2a // major facilitator superfamily domain containing 2A // 4 D1 // 76574 /// ENSMUST00000030408 // Mfsd2a // major facilitator superfamily domain containing 2A // 4 D1 // 76574 /// BC046793 // Mfsd2a // major facilitator superfamily domain containing 2A // 4 D1 // 76574	Mfsd2a	0.516667	8.84889	9.3675
10448471	NM_025718 // Dnase1l2 // deoxyribonuclease 1-like 2 // 17 A3.3 // 66705 /// ENSMUST00000088506 // Dnase1l2 // deoxyribonuclease 1-like 2 // 17 A3.3 // 66705 /// ENSMUST00000119932 // Dnase1l2 // deoxyribonuclease 1-like 2 // 17 A3.3 // 66705 /// BC106188 // Dnase1l2 // deoxyribonuclease 1-like 2 // 17 A3.3 // 66705	Dnase1l2	0.516667	6.00778	6.55375
10357103	NM_001081386 // Cdh19 // cadherin 19, type 2 // 1 E2.1 // 227485 /// ENSMUST00000094626 // Cdh19 // cadherin 19, type 2 // 1 E2.1 // 227485 /// BC157927 // Cdh19 // cadherin 19, type 2 // 1 E2.1 // 227485	Cdh19	0.515556	5.93222	6.46
10429491	NM_018790 // Arc // activity regulated cytoskeletal-associated protein // 15 D3|15 41.4 cM // 11838 /// ENSMUST00000110009 // Arc // activity regulated cytoskeletal-associated protein // 15 D3|15 41.4 cM // 11838 /// ENSMUST00000023268 // Arc // activity regulated cytoskeletal-associated protein // 15 D3|15 41.4 cM // 11838 /// AF162777 // Arc // activity regulated cytoskeletal-associated protein…	Arc	0.494444	7.75222	8.255
10452815	NM_011723 // Xdh // xanthine dehydrogenase // 17 E2|17 45.3 cM // 22436 /// ENSMUST00000024866 // Xdh // xanthine dehydrogenase // 17 E2|17 45.3 cM // 22436 /// BC141183 // Xdh // xanthine dehydrogenase // 17 E2|17 45.3 cM // 22436 /// ENSMUST00000097283 // Xdh // xanthine dehydrogenase // 17 E2|17 45.3 cM // 22436	Xdh	0.488889	5.46222	5.94
10401743	NM_027744 // 4933437F05Rik // RIKEN cDNA 4933437F05 gene // 12 E // 71275 /// BC125331 // 4933437F05Rik // RIKEN cDNA 4933437F05 gene // 12 E // 71275 /// ENSMUST00000021423 // 4933437F05Rik // RIKEN cDNA 4933437F05 gene // 12 E // 71275	4933437F05Rik	0.486667	5.07444	5.57125
10494262	NM_007802 // Ctsk // cathepsin K // 3 F2.1|3 47.9 cM // 13038 /// ENSMUST00000015664 // Ctsk // cathepsin K // 3 F2.1|3 47.9 cM // 13038 /// BC046320 // Ctsk // cathepsin K // 3 F2.1|3 47.9 cM // 13038	Ctsk	0.478889	4.85333	5.35875
10439660	NM_001005854 // Gm609 // predicted gene 609 // 16 B5 // 208166 /// BC054854 // Gm609 // predicted gene 609 // 16 B5 // 208166 /// ENSMUST00000065467 // Gm609 // predicted gene 609 // 16 B5 // 208166 /// ENSMUST00000114585 // Gm609 // predicted gene 609 // 16 B5 // 208166	Gm609	0.468889	3.85556	4.3325
10467153	NM_172838 // Slc16a12 // solute carrier family 16 (monocarboxylic acid transporters), member 12 // 19 C1 // 240638 /// ENSMUST00000009522 // Slc16a12 // solute carrier family 16 (monocarboxylic acid transporters), member 12 // 19 C1 // 240638 /// BC111902 // Slc16a12 // solute carrier family 16 (monocarboxylic acid transporters), member 12 // 19 C1 // 240638	Slc16a12	0.46	5.46	5.8975
10606989	NM_001077364 // Tsc22d3 // TSC22 domain family, member 3 // X F1 // 14605 /// NM_010286 // Tsc22d3 // TSC22 domain family, member 3 // X F1 // 14605 /// ENSMUST00000055738 // Tsc22d3 // TSC22 domain family, member 3 // X F1 // 14605 /// ENSMUST00000112996 // Tsc22d3 // TSC22 domain family, member 3 // X F1 // 14605 /// BC028813 // Tsc22d3 // TSC22 domain family, member 3 // X F1 // 14605	Tsc22d3	0.445556	6.82778	7.27875
10561942	NM_172898 // Kirrel2 // kin of IRRE like 2 (Drosophila) // 7 B1 // 243911 /// ENSMUST00000045817 // Kirrel2 // kin of IRRE like 2 (Drosophila) // 7 B1 // 243911 /// BC052773 // Kirrel2 // kin of IRRE like 2 (Drosophila) // 7 B1 // 243911	Kirrel2	0.436667	5.95889	6.40625
10445544	NM_053250 // Crip3 // cysteine-rich protein 3 // 17 C|17 // 114570 /// NM_181664 // Crip3 // cysteine-rich protein 3 // 17 C|17 // 114570 /// ENSMUST00000113465 // Crip3 // cysteine-rich protein 3 // 17 C|17 // 114570 /// ENSMUST00000024764 // Crip3 // cysteine-rich protein 3 // 17 C|17 // 114570 /// AF367971 // Crip3 // cysteine-rich protein 3 // 17 C|17 // 114570	Crip3	0.431111	6.24889	6.67
10553092	NM_016974 // Dbp // D site albumin promoter binding protein // 7 B4|7 23.0 cM // 13170 /// NM_203280 // Sphk2 // sphingosine kinase 2 // 7 B4 // 56632 /// NM_020011 // Sphk2 // sphingosine kinase 2 // 7 B4 // 56632 /// NM_001172561 // Sphk2 // sphingosine kinase 2 // 7 B4 // 56632 /// ENSMUST00000080885 // Dbp // D site albumin promoter binding protein // 7 B4|7 23.0 cM // 13170 /// ENSMUST000001…	Dbp	0.424444	8.42222	8.86125
10427816	NM_001081064 // Pdzd2 // PDZ domain containing 2 // 15 A2 // 68070 /// ENSMUST00000075317 // Pdzd2 // PDZ domain containing 2 // 15 A2 // 68070 /// BC115886 // Pdzd2 // PDZ domain containing 2 // 15 A2 // 68070 /// ENSMUST00000096893 // Pdzd2 // PDZ domain containing 2 // 15 A2 // 68070	Pdzd2	0.42	6.76556	7.18875
10571198	ENSMUST00000098846 // Gm1698 // predicted gene 1698 // 8 A2 // 382003 /// BC172080 // Gm1698 // predicted gene 1698 // 8 A2 // 382003	Gm1698	0.412222	4.58	5
10457886	ENSMUST00000068352 // Gm9960 // predicted gene 9960 // --- // 791345	Gm9960	0.41	5.67667	6.07125
10398442	NR_028265 // Mirg // miRNA containing gene // 12 F1|12 // 100040724 /// NR_029914 // Mir410 // microRNA 410 // --- // 723863	Mirg	0.408889	7.71333	8.10375
10425880	NM_146061 // Prr5 // proline rich 5 (renal) // 15 E // 109270 /// ENSMUST00000065499 // Prr5 // proline rich 5 (renal) // 15 E // 109270 /// AF482997 // Prr5 // proline rich 5 (renal) // 15 E // 109270	Prr5	0.404444	8.19111	8.6075
10438098	NM_022324 // Sdf2l1 // stromal cell-derived factor 2-like 1 // 16 A3 // 64136 /// ENSMUST00000023453 // Sdf2l1 // stromal cell-derived factor 2-like 1 // 16 A3 // 64136 /// BC053425 // Sdf2l1 // stromal cell-derived factor 2-like 1 // 16 A3 // 64136	Sdf2l1	0.402222	8.13667	8.54
10576073	NM_001110100 // Banp // BTG3 associated nuclear protein // 8 E1|8 66.0 cM // 53325 /// NM_016812 // Banp // BTG3 associated nuclear protein // 8 E1|8 66.0 cM // 53325 /// ENSMUST00000026354 // Banp // BTG3 associated nuclear protein // 8 E1|8 66.0 cM // 53325 /// BC062641 // Banp // BTG3 associated nuclear protein // 8 E1|8 66.0 cM // 53325 /// BC022168 // Banp // BTG3 associated nuclear protein …	Banp	0.393333	8.35111	8.72625
10356601	NM_011066 // Per2 // period homolog 2 (Drosophila) // 1 C5 // 18627 /// ENSMUST00000069620 // Per2 // period homolog 2 (Drosophila) // 1 C5 // 18627 /// AF036893 // Per2 // period homolog 2 (Drosophila) // 1 C5 // 18627 /// BC116197 // 9830107B12Rik // RIKEN cDNA 9830107B12 gene // 17 C // 328829	Per2	0.39	7.38778	7.78625
10500272	BC132471 // Gm129 // predicted gene 129 // 3 F2.1 // 229599 /// NM_001033302 // Gm129 // predicted gene 129 // 3 F2.1 // 229599 /// ENSMUST00000036418 // Gm129 // predicted gene 129 // 3 F2.1 // 229599	Gm129	0.383333	6.65889	7.045
10368556	NM_013904 // Hey2 // hairy/enhancer-of-split related with YRPW motif 2 // 10 A4 // 15214 /// ENSMUST00000019924 // Hey2 // hairy/enhancer-of-split related with YRPW motif 2 // 10 A4 // 15214 /// AF173902 // Hey2 // hairy/enhancer-of-split related with YRPW motif 2 // 10 A4 // 15214	Hey2	0.383333	6.37444	6.755
10381603	NM_020510 // Fzd2 // frizzled homolog 2 (Drosophila) // 11 E1 // 57265 /// ENSMUST00000057893 // Fzd2 // frizzled homolog 2 (Drosophila) // 11 E1 // 57265 /// BC049774 // Fzd2 // frizzled homolog 2 (Drosophila) // 11 E1 // 57265	Fzd2	0.382222	6.66111	7.0375
10373452	BC132471 // Gm129 // predicted gene 129 // 3 F2.1 // 229599 /// NM_001033302 // Gm129 // predicted gene 129 // 3 F2.1 // 229599 /// ENSMUST00000036418 // Gm129 // predicted gene 129 // 3 F2.1 // 229599	Gm129	0.382222	7.89	8.27625
10459512	NM_016977 // Mc4r // melanocortin 4 receptor // 18 E1 // 17202 /// ENSMUST00000057942 // Mc4r // melanocortin 4 receptor // 18 E1 // 17202 /// BC116957 // Mc4r // melanocortin 4 receptor // 18 E1 // 17202	Mc4r	0.367778	7.42667	7.8125
10517540	NM_198248 // Zbtb40 // zinc finger and BTB domain containing 40 // 4 D3 // 230848 /// ENSMUST00000049583 // Zbtb40 // zinc finger and BTB domain containing 40 // 4 D3 // 230848 /// BC059177 // Zbtb40 // zinc finger and BTB domain containing 40 // 4 D3 // 230848	Zbtb40	0.361111	6.24556	6.60875
10556413	AB359922 // Micalcl // MICAL C-terminal like // --- // 70877 /// BC031386 // Micalcl // MICAL C-terminal like // --- // 70877 /// ENSMUST00000106645 // Micalcl // MICAL C-terminal like // --- // 70877 /// ENSMUST00000033033 // Micalcl // MICAL C-terminal like // --- // 70877 /// ENSMUST00000051308 // Micalcl // MICAL C-terminal like // --- // 70877	Micalcl	0.358889	5.96	6.31
10364950	NM_008655 // Gadd45b // growth arrest and DNA-damage-inducible 45 beta // 10 C1|10 60.5 cM // 17873 /// ENSMUST00000015456 // Gadd45b // growth arrest and DNA-damage-inducible 45 beta // 10 C1|10 60.5 cM // 17873 /// BC023815 // Gadd45b // growth arrest and DNA-damage-inducible 45 beta // 10 C1|10 60.5 cM // 17873	Gadd45b	0.357778	7.09333	7.475
10562576	NM_024413 // Plekhf1 // pleckstrin homology domain containing, family F (with FYVE domain) member 1 // 7 B1 // 72287 /// ENSMUST00000098513 // Plekhf1 // pleckstrin homology domain containing, family F (with FYVE domain) member 1 // 7 B1 // 72287 /// BC002120 // Plekhf1 // pleckstrin homology domain containing, family F (with FYVE domain) member 1 // 7 B1 // 72287	Plekhf1	0.351111	4.74333	5.09
10503856	NM_008076 // Gabrr2 // gamma-aminobutyric acid (GABA) C receptor, subunit rho 2 // 4 A5|4 10.5 cM // 14409 /// ENSMUST00000108162 // Gabrr2 // gamma-aminobutyric acid (GABA) C receptor, subunit rho 2 // 4 A5|4 10.5 cM // 14409 /// ENSMUST00000024035 // Gabrr2 // gamma-aminobutyric acid (GABA) C receptor, subunit rho 2 // 4 A5|4 10.5 cM // 14409 /// AF024621 // Gabrr2 // gamma-aminobutyric acid (G…	Gabrr2	0.348889	5.05556	5.40625
10595404	NM_001160378 // Fam46a // family with sequence similarity 46, member A // 9 E3.1 // 212943 /// NM_001160379 // Fam46a // family with sequence similarity 46, member A // 9 E3.1 // 212943 /// ENSMUST00000034802 // Fam46a // family with sequence similarity 46, member A // 9 E3.1 // 212943	Fam46a	0.345556	6.19444	6.565
10603860	NM_008823 // Cfp // complement factor properdin // X A3|X 6.2 cM // 18636 /// ENSMUST00000001156 // Cfp // complement factor properdin // X A3|X 6.2 cM // 18636 /// BC132369 // Cfp // complement factor properdin // X A3|X 6.2 cM // 18636	Cfp	0.343333	7.48667	7.83125
10530854	NM_153801 // Tecrl // trans-2,3-enoyl-CoA reductase-like // 5 E1 // 243078 /// ENSMUST00000053543 // Tecrl // trans-2,3-enoyl-CoA reductase-like // 5 E1 // 243078 /// AF548365 // Tecrl // trans-2,3-enoyl-CoA reductase-like // 5 E1 // 243078	Tecrl	0.343333	3.97556	4.36
10358454	NM_001166409 // Rbm3 // RNA binding motif protein 3 // X A1.1|X 2.0 cM // 19652 /// NM_001166410 // Rbm3 // RNA binding motif protein 3 // X A1.1|X 2.0 cM // 19652 /// NM_001166411 // Rbm3 // RNA binding motif protein 3 // X A1.1|X 2.0 cM // 19652 /// ENSMUST00000115617 // Rbm3 // RNA binding motif protein 3 // X A1.1|X 2.0 cM // 19652 /// ENSMUST00000115621 // Rbm3 // RNA binding motif protein 3…	Rbm3	0.341111	9.83	10.1813
10398362	NR_028433 // AF357355 // snoRNA AF357355 // 12 F1 // 100303646	AF357355	0.34	8.71778	9.065
10553788	NM_009728 // Atp10a // ATPase, class V, type 10A // 7 C // 11982 /// ENSMUST00000055764 // Atp10a // ATPase, class V, type 10A // 7 C // 11982 /// BC138356 // Atp10a // ATPase, class V, type 10A // 7 C // 11982	Atp10a	0.336667	7.04	7.37
10450369	NM_010479 // Hspa1a // heat shock protein 1A // 17 B1 // 193740 /// ENSMUST00000087328 // Hspa1a // heat shock protein 1A // 17 B1 // 193740 /// BC054782 // Hspa1a // heat shock protein 1A // 17 B1 // 193740 /// BC054782 // Hspa1a // heat shock protein 1A // 17 B1 // 193740 /// BC054782 // Hspa1a // heat shock protein 1A // 17 B1 // 193740	Hspa1a	0.336667	7.77444	8.13
10390498	NM_028156 // 1700001P01Rik // RIKEN cDNA 1700001P01 gene // 11 D // 72215 /// ENSMUST00000107576 // 1700001P01Rik // RIKEN cDNA 1700001P01 gene // 11 D // 72215 /// BC048607 // 1700001P01Rik // RIKEN cDNA 1700001P01 gene // 11 D // 72215 /// ENSMUST00000018687 // 1700001P01Rik // RIKEN cDNA 1700001P01 gene // 11 D // 72215	1700001P01Rik	0.334444	4.71222	5.06125
10413012	AK034234 // Fut11 // fucosyltransferase 11 // 14 B // 73068	Fut11	0.333333	5.06556	5.415
10383993	NM_134033 // Ccdc117 // coiled-coil domain containing 117 // 11 A1 // 104479 /// ENSMUST00000020776 // Ccdc117 // coiled-coil domain containing 117 // 11 A1 // 104479 /// BC034558 // Ccdc117 // coiled-coil domain containing 117 // 11 A1 // 104479	Ccdc117	0.332222	6.85667	7.2075
10556113	NM_016809 // Rbm3 // RNA binding motif protein 3 // X A1.1|X 2.0 cM // 19652 /// NM_001166409 // Rbm3 // RNA binding motif protein 3 // X A1.1|X 2.0 cM // 19652 /// NM_001166410 // Rbm3 // RNA binding motif protein 3 // X A1.1|X 2.0 cM // 19652 /// NM_001166411 // Rbm3 // RNA binding motif protein 3 // X A1.1|X 2.0 cM // 19652 /// ENSMUST00000115617 // Rbm3 // RNA binding motif protein 3 // X A1.…	Rbm3	0.332222	10.3344	10.6825
10603469	NM_001166409 // Rbm3 // RNA binding motif protein 3 // X A1.1|X 2.0 cM // 19652 /// NM_001166410 // Rbm3 // RNA binding motif protein 3 // X A1.1|X 2.0 cM // 19652 /// NM_001166411 // Rbm3 // RNA binding motif protein 3 // X A1.1|X 2.0 cM // 19652 /// NM_016809 // Rbm3 // RNA binding motif protein 3 // X A1.1|X 2.0 cM // 19652 /// ENSMUST00000115621 // Rbm3 // RNA binding motif protein 3 // X A1.…	Rbm3	0.326667	9.59667	9.93
10474002	NM_007699 // Chrm4 // cholinergic receptor, muscarinic 4 // 2 E1|2 49.0 cM // 12672 /// ENSMUST00000045537 // Chrm4 // cholinergic receptor, muscarinic 4 // 2 E1|2 49.0 cM // 12672 /// BC120504 // Chrm4 // cholinergic receptor, muscarinic 4 // 2 E1|2 49.0 cM // 12672	Chrm4	0.325556	7.26778	7.60125
10352125	ENSMUST00000069568 // Gm9982 // predicted gene 9982 // --- // 791357	Gm9982	0.322222	6.32111	6.65
10494467	NM_001081053 // Itga10 // integrin, alpha 10 // 3 F2.2 // 213119 /// ENSMUST00000119365 // Itga10 // integrin, alpha 10 // 3 F2.2 // 213119 /// ENSMUST00000029744 // Itga10 // integrin, alpha 10 // 3 F2.2 // 213119 /// BC115770 // Itga10 // integrin, alpha 10 // 3 F2.2 // 213119	Itga10	0.32	5.70333	6.01375
10453887	NM_001146287 // Cables1 // CDK5 and Abl enzyme substrate 1 // 18 A2 // 63955 /// NM_022021 // Cables1 // CDK5 and Abl enzyme substrate 1 // 18 A2 // 63955 /// ENSMUST00000046948 // Cables1 // CDK5 and Abl enzyme substrate 1 // 18 A2 // 63955 /// AF133208 // Cables1 // CDK5 and Abl enzyme substrate 1 // 18 A2 // 63955	Cables1	0.313333	6.49111	6.81125
10544640	ENSMUST00000101417 // Tra2a // transformer 2 alpha homolog (Drosophila) // 6 B2.3 // 101214	Tra2a	0.312222	8.33222	8.66
10388532	NM_008750 // Nxn // nucleoredoxin // 11 B5|11 45.2 cM // 18230 /// ENSMUST00000021204 // Nxn // nucleoredoxin // 11 B5|11 45.2 cM // 18230 /// BC058244 // Nxn // nucleoredoxin // 11 B5|11 45.2 cM // 18230	Nxn	0.31	7.23667	7.5575
10475890	NM_008587 // Mertk // c-mer proto-oncogene tyrosine kinase // 2 F1 // 17289 /// ENSMUST00000014505 // Mertk // c-mer proto-oncogene tyrosine kinase // 2 F1 // 17289 /// U21301 // Mertk // c-mer proto-oncogene tyrosine kinase // 2 F1 // 17289	Mertk	0.306667	8.92667	9.24875
10450367	NM_010479 // Hspa1a // heat shock protein 1A // 17 B1 // 193740 /// NM_010478 // Hspa1b // heat shock protein 1B // 17 B1|17 18.9 cM // 15511 /// ENSMUST00000087328 // Hspa1a // heat shock protein 1A // 17 B1 // 193740 /// ENSMUST00000087331 // Hspa1b // heat shock protein 1B // 17 B1|17 18.9 cM // 15511 /// BC151107 // Hspa1b // heat shock protein 1B // 17 B1|17 18.9 cM // 15511 /// BC054782 // …	Hspa1a	0.305556	8.63	8.97
10544638	AB052758 // Tra2a // transformer 2 alpha homolog (Drosophila) // 6 B2.3 // 101214 /// ENSMUST00000101417 // Tra2a // transformer 2 alpha homolog (Drosophila) // 6 B2.3 // 101214	Tra2a	0.305556	8.22	8.51625
10415319	NM_001159417 // Irf9 // interferon regulatory factor 9 // 14 C3|14 21.5 cM // 16391 /// NM_001159418 // Irf9 // interferon regulatory factor 9 // 14 C3|14 21.5 cM // 16391 /// NM_008394 // Irf9 // interferon regulatory factor 9 // 14 C3|14 21.5 cM // 16391 /// ENSMUST00000053473 // Irf9 // interferon regulatory factor 9 // 14 C3|14 21.5 cM // 16391 /// BC005435 // Irf9 // interferon regulatory fa…	Irf9	0.302222	6.81889	7.135
10431894	NM_175121 // Slc38a2 // solute carrier family 38, member 2 // 15 F1 // 67760 /// ENSMUST00000023099 // Slc38a2 // solute carrier family 38, member 2 // 15 F1 // 67760 /// BC048178 // Slc38a2 // solute carrier family 38, member 2 // 15 F1 // 67760	Slc38a2	0.301111	10.1622	10.4525
10462922	NM_019588 // Plce1 // phospholipase C, epsilon 1 // 19 D1 // 74055 /// ENSMUST00000025962 // Plce1 // phospholipase C, epsilon 1 // 19 D1 // 74055 /// BC138349 // Plce1 // phospholipase C, epsilon 1 // 19 D1 // 74055	Plce1	0.3	7.11889	7.4125
10478160	BC068129 // Fam83d // family with sequence similarity 83, member D // 2 H1 // 71878 /// BC064129 // Fam83d // family with sequence similarity 83, member D // 2 H1 // 71878 /// ENSMUST00000029183 // Fam83d // family with sequence similarity 83, member D // 2 H1 // 71878	Fam83d	0.3	4.90333	5.22
10426098	NM_029720 // Creld2 // cysteine-rich with EGF-like domains 2 // 15 E3 // 76737 /// ENSMUST00000024042 // Creld2 // cysteine-rich with EGF-like domains 2 // 15 E3 // 76737 /// BC047370 // Creld2 // cysteine-rich with EGF-like domains 2 // 15 E3 // 76737	Creld2	0.298889	7.53556	7.8325
10377490	NM_009659 // Alox12b // arachidonate 12-lipoxygenase, 12R type // 11 B3|11 37.0 cM // 11686 /// ENSMUST00000036424 // Alox12b // arachidonate 12-lipoxygenase, 12R type // 11 B3|11 37.0 cM // 11686 /// BC113149 // Alox12b // arachidonate 12-lipoxygenase, 12R type // 11 B3|11 37.0 cM // 11686 /// ENSMUST00000094080 // Alox12b // arachidonate 12-lipoxygenase, 12R type // 11 B3|11 37.0 cM // 11686	Alox12b	0.297778	7.29333	7.6075
10499766	NM_011988 // Slc27a3 // solute carrier family 27 (fatty acid transporter), member 3 // 3 F2 // 26568 /// ENSMUST00000029541 // Slc27a3 // solute carrier family 27 (fatty acid transporter), member 3 // 3 F2 // 26568 /// BC141134 // Slc27a3 // solute carrier family 27 (fatty acid transporter), member 3 // 3 F2 // 26568 /// ENSMUST00000090883 // Slc27a3 // solute carrier family 27 (fatty acid transp…	Slc27a3	0.295556	5.08778	5.3875
10546001	NM_026860 // Gkn3 // gastrokine 3 // 6 D1 // 68888 /// ENSMUST00000032127 // Gkn3 // gastrokine 3 // 6 D1 // 68888 /// BC116955 // Gkn3 // gastrokine 3 // 6 D1 // 68888	Gkn3	0.294444	4.74889	5.045
10566516	NM_025897 // Rrp8 // ribosomal RNA processing 8, methyltransferase, homolog (yeast) // 7 E3 // 101867 /// ENSMUST00000033179 // Rrp8 // ribosomal RNA processing 8, methyltransferase, homolog (yeast) // 7 E3 // 101867 /// BC022923 // Rrp8 // ribosomal RNA processing 8, methyltransferase, homolog (yeast) // 7 E3 // 101867 /// ENSMUST00000098148 // Rrp8 // ribosomal RNA processing 8, methyltransfera…	Rrp8	0.292222	7.03889	7.35875
10354816	NM_001042634 // Clk1 // CDC-like kinase 1 // 1 C1.3|1 30.1 cM // 12747 /// NR_027854 // Clk1 // CDC-like kinase 1 // 1 C1.3|1 30.1 cM // 12747 /// NR_027853 // Clk1 // CDC-like kinase 1 // 1 C1.3|1 30.1 cM // 12747 /// ENSMUST00000034868 // Clk1 // CDC-like kinase 1 // 1 C1.3|1 30.1 cM // 12747 /// M38381 // Clk1 // CDC-like kinase 1 // 1 C1.3|1 30.1 cM // 12747 /// ENSMUST00000027195 // Clk1 // …	Clk1	0.292222	9.01889	9.3125
10352314	NM_010094 // Lefty1 // left right determination factor 1 // 1 F // 13590 /// ENSMUST00000037361 // Lefty1 // left right determination factor 1 // 1 F // 13590 /// BC050221 // Lefty1 // left right determination factor 1 // 1 F // 13590	Lefty1	0.287778	5.81778	6.105
10518781	NM_011067 // Per3 // period homolog 3 (Drosophila) // 4 E2 // 18628 /// ENSMUST00000103204 // Per3 // period homolog 3 (Drosophila) // 4 E2 // 18628 /// AF050182 // Per3 // period homolog 3 (Drosophila) // 4 E2 // 18628	Per3	0.286667	7.96667	8.27625
10426891	NM_027334 // Mettl7a1 // methyltransferase like 7A1 // 15 F3 // 70152 /// ENSMUST00000067752 // Mettl7a1 // methyltransferase like 7A1 // 15 F3 // 70152 /// BC055034 // Mettl7a1 // methyltransferase like 7A1 // 15 F3 // 70152 /// BC055034 // Mettl7a1 // methyltransferase like 7A1 // 15 F3 // 70152	Mettl7a1	0.284444	7.94	8.23875
10384223	NM_008343 // Igfbp3 // insulin-like growth factor binding protein 3 // 11 A1|11 1.35 cM // 16009 /// ENSMUST00000020702 // Igfbp3 // insulin-like growth factor binding protein 3 // 11 A1|11 1.35 cM // 16009 /// BC058261 // Igfbp3 // insulin-like growth factor binding protein 3 // 11 A1|11 1.35 cM // 16009	Igfbp3	0.282222	6.26444	6.54375
10429197	NR_029534 // Mir30b // microRNA 30b // --- // 387226	Mir30b	0.282222	4.32111	4.62375
10484197	ENSMUST00000049544 // Ccdc141 // coiled-coil domain containing 141 // 2 C3 // 545428	Ccdc141	0.28	7.71889	7.9875
10588767	NM_011634 // Traip // TRAF-interacting protein // 9 F1-F2|9 60.0 cM // 22036 /// ENSMUST00000049348 // Traip // TRAF-interacting protein // 9 F1-F2|9 60.0 cM // 22036 /// BC006929 // Traip // TRAF-interacting protein // 9 F1-F2|9 60.0 cM // 22036	Traip	0.28	6.11222	6.41875
10497135	NM_029987 // Rpe65 // retinal pigment epithelium 65 // 3 H4|3 87.6 cM // 19892 /// ENSMUST00000029824 // Rpe65 // retinal pigment epithelium 65 // 3 H4|3 87.6 cM // 19892 /// BC130028 // Rpe65 // retinal pigment epithelium 65 // 3 H4|3 87.6 cM // 19892	Rpe65	0.278889	3.63889	3.9
10416169	NM_008145 // Gnrh1 // gonadotropin releasing hormone 1 // 14 D1 // 14714 /// ENSMUST00000015956 // Gnrh1 // gonadotropin releasing hormone 1 // 14 D1 // 14714 /// BC116897 // Gnrh1 // gonadotropin releasing hormone 1 // 14 D1 // 14714 /// ENSMUST00000111095 // Gnrh1 // gonadotropin releasing hormone 1 // 14 D1 // 14714	Gnrh1	0.277778	5.09111	5.37
10414612	NM_001039676 // Slc39a2 // solute carrier family 39 (zinc transporter), member 2 // 14 C2 // 214922 /// ENSMUST00000047726 // Slc39a2 // solute carrier family 39 (zinc transporter), member 2 // 14 C2 // 214922 /// BC113769 // Slc39a2 // solute carrier family 39 (zinc transporter), member 2 // 14 C2 // 214922	Slc39a2	0.276667	7.66	7.935
10441813	NR_028479 // Snora20 // small nucleolar RNA, H/ACA box 20 // --- // 100303746	Snora20	0.276667	5.37333	5.65625
10604832	NR_030499 // Mir505 // microRNA 505 // --- // 751545	Mir505	0.275556	8.06556	8.34125
10352916	NR_029809 // Mir29b-2 // microRNA 29b-2 // --- // 723963 /// NR_015566 // A330023F24Rik // RIKEN cDNA A330023F24 gene // --- // 320977 /// BC058715 // A330023F24Rik // RIKEN cDNA A330023F24 gene // --- // 320977	Mir29b-2	0.275556	6.46667	6.70375
10489484	NM_011521 // Sdc4 // syndecan 4 // 2 H3|2 94.0 cM // 20971 /// ENSMUST00000017153 // Sdc4 // syndecan 4 // 2 H3|2 94.0 cM // 20971 /// D89571 // Sdc4 // syndecan 4 // 2 H3|2 94.0 cM // 20971	Sdc4	0.275556	8.11111	8.38375
10549276	NM_024469 // Bhlhe41 // basic helix-loop-helix family, member e41 // 6 G2-G3|6 74.5 cM // 79362 /// ENSMUST00000032386 // Bhlhe41 // basic helix-loop-helix family, member e41 // 6 G2-G3|6 74.5 cM // 79362 /// AB044090 // Bhlhe41 // basic helix-loop-helix family, member e41 // 6 G2-G3|6 74.5 cM // 79362 /// ENSMUST00000111703 // Bhlhe41 // basic helix-loop-helix family, member e41 // 6 G2-G3|6 74.…	Bhlhe41	0.271111	7.62556	7.9
10606257	NR_029910 // Mir384 // microRNA 384 // --- // 723861	Mir384	0.27	6.43111	6.6725
10555389	NM_011671 // Ucp2 // uncoupling protein 2 (mitochondrial, proton carrier) // 7 E3|7 50.0 cM // 22228 /// ENSMUST00000032957 // Ucp2 // uncoupling protein 2 (mitochondrial, proton carrier) // 7 E3|7 50.0 cM // 22228 /// BC012967 // Ucp2 // uncoupling protein 2 (mitochondrial, proton carrier) // 7 E3|7 50.0 cM // 22228	Ucp2	0.265556	7.00667	7.28125
10419261	NM_007554 // Bmp4 // bone morphogenetic protein 4 // 14 C1|14 15.0 cM // 12159 /// ENSMUST00000074077 // Bmp4 // bone morphogenetic protein 4 // 14 C1|14 15.0 cM // 12159 /// ENSMUST00000100676 // Bmp4 // bone morphogenetic protein 4 // 14 C1|14 15.0 cM // 12159 /// BC013459 // Bmp4 // bone morphogenetic protein 4 // 14 C1|14 15.0 cM // 12159	Bmp4	0.264444	6.14111	6.3925
10594774	NM_007630 // Ccnb2 // cyclin B2 // 9 D // 12442 /// ENSMUST00000034742 // Ccnb2 // cyclin B2 // 9 D // 12442 /// BC008247 // Ccnb2 // cyclin B2 // 9 D // 12442	Ccnb2	0.262222	5.83	6.0925
10366938	NM_177707 // Stac3 // SH3 and cysteine rich domain 3 // 10 D3 // 237611 /// ENSMUST00000035839 // Stac3 // SH3 and cysteine rich domain 3 // 10 D3 // 237611 /// BC067208 // Stac3 // SH3 and cysteine rich domain 3 // 10 D3 // 237611	Stac3	0.261111	5.20444	5.46875
10570434	NM_026820 // Ifitm1 // interferon induced transmembrane protein 1 // 7 F5 // 68713 /// NM_001112715 // Ifitm1 // interferon induced transmembrane protein 1 // 7 F5 // 68713 /// ENSMUST00000106040 // Ifitm1 // interferon induced transmembrane protein 1 // 7 F5 // 68713 /// ENSMUST00000026564 // Ifitm1 // interferon induced transmembrane protein 1 // 7 F5 // 68713 /// ENSMUST00000106042 // Ifitm1 /…	Ifitm1	0.26	4.81778	5.0575
10531348	NM_011148 // Ppef2 // protein phosphatase, EF hand calcium-binding domain 2 // 5 E3 // 19023 /// ENSMUST00000031359 // Ppef2 // protein phosphatase, EF hand calcium-binding domain 2 // 5 E3 // 19023 /// BC027049 // Ppef2 // protein phosphatase, EF hand calcium-binding domain 2 // 5 E3 // 19023	Ppef2	0.256667	4.42111	4.69125
10417013	NM_008929 // Dnajc3 // DnaJ (Hsp40) homolog, subfamily C, member 3 // 14 E4 // 100037258 /// ENSMUST00000022734 // Dnajc3 // DnaJ (Hsp40) homolog, subfamily C, member 3 // 14 E4 // 100037258 /// U28423 // Dnajc3 // DnaJ (Hsp40) homolog, subfamily C, member 3 // 14 E4 // 100037258	Dnajc3	0.256667	7.86333	8.1225
10417034	NM_008929 // Dnajc3 // DnaJ (Hsp40) homolog, subfamily C, member 3 // 14 E4 // 100037258 /// ENSMUST00000022734 // Dnajc3 // DnaJ (Hsp40) homolog, subfamily C, member 3 // 14 E4 // 100037258 /// U28423 // Dnajc3 // DnaJ (Hsp40) homolog, subfamily C, member 3 // 14 E4 // 100037258	Dnajc3	0.256667	7.86333	8.1225
10573626	NM_173866 // Gpt2 // glutamic pyruvate transaminase (alanine aminotransferase) 2 // 8 C3 // 108682 /// ENSMUST00000034136 // Gpt2 // glutamic pyruvate transaminase (alanine aminotransferase) 2 // 8 C3 // 108682 /// BC034219 // Gpt2 // glutamic pyruvate transaminase (alanine aminotransferase) 2 // 8 C3 // 108682	Gpt2	0.256667	8.37667	8.645
10515026	NM_177045 // Cc2d1b // coiled-coil and C2 domain containing 1B // 4 C7 // 319965 /// ENSMUST00000030320 // Cc2d1b // coiled-coil and C2 domain containing 1B // 4 C7 // 319965 /// BC125517 // Cc2d1b // coiled-coil and C2 domain containing 1B // 4 C7 // 319965	Cc2d1b	0.254444	5.63	5.9175
10404595	NM_029628 // Ppp1r3g // protein phosphatase 1, regulatory (inhibitor) subunit 3G // 13 A3.3 // 76487	Ppp1r3g	0.254444	6.42667	6.68625
10462621	NM_001005858 // I830012O16Rik // RIKEN cDNA I830012O16 gene // 19 C1 // 667370 /// ENSMUST00000076249 // I830012O16Rik // RIKEN cDNA I830012O16 gene // 19 C1 // 667370 /// ENSMUST00000099507 // I830012O16Rik // RIKEN cDNA I830012O16 gene // 19 C1 // 667370	I830012O16Rik	0.254444	3.75667	4.005
10398432	NR_029878 // Mir377 // microRNA 377 // --- // 723857	Mir377	0.253333	7.59778	7.85
10449452	NM_010220 // Fkbp5 // FK506 binding protein 5 // 17 A3.3|17 13.0 cM // 14229 /// ENSMUST00000079413 // Fkbp5 // FK506 binding protein 5 // 17 A3.3|17 13.0 cM // 14229 /// ENSMUST00000114792 // Fkbp5 // FK506 binding protein 5 // 17 A3.3|17 13.0 cM // 14229 /// ENSMUST00000062167 // Fkbp5 // FK506 binding protein 5 // 17 A3.3|17 13.0 cM // 14229 /// BC015260 // Fkbp5 // FK506 binding protein 5 // …	Fkbp5	0.253333	7.24222	7.5075
10558961	NM_053082 // Tspan4 // tetraspanin 4 // 7 F5 // 64540 /// ENSMUST00000026585 // Tspan4 // tetraspanin 4 // 7 F5 // 64540 /// ENSMUST00000117634 // Tspan4 // tetraspanin 4 // 7 F5 // 64540 /// BC083070 // Tspan4 // tetraspanin 4 // 7 F5 // 64540	Tspan4	0.252222	6.94333	7.20875
10371400	NM_007771 // Cry1 // cryptochrome 1 (photolyase-like) // 10 C|10 46.0 cM // 12952 /// ENSMUST00000020227 // Cry1 // cryptochrome 1 (photolyase-like) // 10 C|10 46.0 cM // 12952 /// BC085499 // Cry1 // cryptochrome 1 (photolyase-like) // 10 C|10 46.0 cM // 12952	Cry1	0.252222	6.06	6.33125
10463945	NM_001085390 // Dusp5 // dual specificity phosphatase 5 // 19 D2 // 240672 /// ENSMUST00000038287 // Dusp5 // dual specificity phosphatase 5 // 19 D2 // 240672	Dusp5	0.252222	7.07778	7.3375
10484207	NM_001025576 // Ccdc141 // coiled-coil domain containing 141 // 2 C3 // 545428 /// ENSMUST00000049544 // Ccdc141 // coiled-coil domain containing 141 // 2 C3 // 545428 /// ENSMUST00000028406 // Ccdc141 // coiled-coil domain containing 141 // 2 C3 // 545428 /// ENSMUST00000111833 // Ccdc141 // coiled-coil domain containing 141 // 2 C3 // 545428	Ccdc141	0.25	7.12222	7.375
10346607	NM_008057 // Fzd7 // frizzled homolog 7 (Drosophila) // 1 C1.3|1 30.1 cM // 14369 /// ENSMUST00000037105 // Fzd7 // frizzled homolog 7 (Drosophila) // 1 C1.3|1 30.1 cM // 14369 /// ENSMUST00000114246 // Fzd7 // frizzled homolog 7 (Drosophila) // 1 C1.3|1 30.1 cM // 14369 /// BC063077 // Fzd7 // frizzled homolog 7 (Drosophila) // 1 C1.3|1 30.1 cM // 14369	Fzd7	0.248889	6.8	7.05875
10377439	NM_001159367 // Per1 // period homolog 1 (Drosophila) // 11 B // 18626 /// NM_011065 // Per1 // period homolog 1 (Drosophila) // 11 B // 18626 /// ENSMUST00000021271 // Per1 // period homolog 1 (Drosophila) // 11 B // 18626 /// AF022992 // Per1 // period homolog 1 (Drosophila) // 11 B // 18626 /// ENSMUST00000102605 // Per1 // period homolog 1 (Drosophila) // 11 B // 18626 /// ENSMUST00000101004 …	Per1	0.248889	8.40333	8.67875
10363350	NM_011030 // P4ha1 // procollagen-proline, 2-oxoglutarate 4-dioxygenase (proline 4-hydroxylase), alpha 1 polypeptide // 10 B4 // 18451 /// ENSMUST00000009789 // P4ha1 // procollagen-proline, 2-oxoglutarate 4-dioxygenase (proline 4-hydroxylase), alpha 1 polypeptide // 10 B4 // 18451 /// BC009654 // P4ha1 // procollagen-proline, 2-oxoglutarate 4-dioxygenase (proline 4-hydroxylase), alpha 1 polypept…	P4ha1	0.247778	9.00556	9.24625
10380087	NM_133215 // Mtmr4 // myotubularin related protein 4 // 11 C // 170749 /// ENSMUST00000103179 // Mtmr4 // myotubularin related protein 4 // 11 C // 170749 /// ENSMUST00000119628 // Mtmr4 // myotubularin related protein 4 // 11 C // 170749 /// AF262986 // Mtmr4 // myotubularin related protein 4 // 11 C // 170749 /// ENSMUST00000018545 // Mtmr4 // myotubularin related protein 4 // 11 C // 170749 //…	Mtmr4	0.247778	8.53111	8.77875
10539574	NR_002702 // Npm3-ps1 // nucleoplasmin 3, pseudogene 1 // 6 C3 // 108176 /// NM_008723 // Npm3 // nucleoplasmin 3 // 19 C3|19 45.0 cM // 18150 /// ENSMUST00000070215 // Npm3 // nucleoplasmin 3 // 19 C3|19 45.0 cM // 18150 /// U64450 // Npm3 // nucleoplasmin 3 // 19 C3|19 45.0 cM // 18150	Npm3-ps1	0.247778	7.36111	7.6275
10396767	NM_029069 // Fam71d // family with sequence similarity 71, member D // 12 D2 // 70897 /// NM_027597 // Fam71d // family with sequence similarity 71, member D // 12 D2 // 70897 /// ENSMUST00000116417 // Fam71d // family with sequence similarity 71, member D // 12 D2 // 70897 /// BC051149 // Fam71d // family with sequence similarity 71, member D // 12 D2 // 70897 /// ENSMUST00000077968 // Fam71d //…	Fam71d	0.247778	4.09111	4.34875
10459602	NM_001127177 // Ptpn2 // protein tyrosine phosphatase, non-receptor type 2 // 18 E1 // 19255	Ptpn2	0.247778	6.61667	6.84625
10479884	ENSMUST00000071016 // Gm13199 // predicted gene 13199 // --- // 791411	Gm13199	0.247778	4.71333	4.99
10451650	NM_001110832 // Nfya // nuclear transcription factor-Y alpha // 17 C-D|17 26.0 cM // 18044 /// NM_010913 // Nfya // nuclear transcription factor-Y alpha // 17 C-D|17 26.0 cM // 18044 /// ENSMUST00000046719 // Nfya // nuclear transcription factor-Y alpha // 17 C-D|17 26.0 cM // 18044 /// ENSMUST00000078800 // Nfya // nuclear transcription factor-Y alpha // 17 C-D|17 26.0 cM // 18044 /// BC057099 /…	Nfya	0.247778	7.89778	8.15125
10507594	NM_011400 // Slc2a1 // solute carrier family 2 (facilitated glucose transporter), member 1 // 4 D2.1|4 52.0 cM // 20525 /// ENSMUST00000030398 // Slc2a1 // solute carrier family 2 (facilitated glucose transporter), member 1 // 4 D2.1|4 52.0 cM // 20525 /// M23384 // Slc2a1 // solute carrier family 2 (facilitated glucose transporter), member 1 // 4 D2.1|4 52.0 cM // 20525	Slc2a1	0.246667	10.3956	10.6588
10523766	NM_133897 // Lrrc8c // leucine rich repeat containing 8 family, member C // 5 E5 // 100604 /// ENSMUST00000067924 // Lrrc8c // leucine rich repeat containing 8 family, member C // 5 E5 // 100604 /// BC026572 // Lrrc8c // leucine rich repeat containing 8 family, member C // 5 E5 // 100604	Lrrc8c	0.246667	9.16222	9.4175
10516466	NM_026670 // Zmym1 // zinc finger, MYM domain containing 1 // 4 D2.2 // 68310 /// ENSMUST00000106102 // Zmym1 // zinc finger, MYM domain containing 1 // 4 D2.2 // 68310 /// ENSMUST00000055013 // Zmym1 // zinc finger, MYM domain containing 1 // 4 D2.2 // 68310 /// ENSMUST00000106099 // Zmym1 // zinc finger, MYM domain containing 1 // 4 D2.2 // 68310 /// BC027750 // Zmym1 // zinc finger, MYM domain…	Zmym1	0.246667	5.38	5.6175
10521111	NM_008010 // Fgfr3 // fibroblast growth factor receptor 3 // 5 B|5 20.0 cM // 14184 /// NM_001163215 // Fgfr3 // fibroblast growth factor receptor 3 // 5 B|5 20.0 cM // 14184 /// NM_001163216 // Fgfr3 // fibroblast growth factor receptor 3 // 5 B|5 20.0 cM // 14184 /// NM_001163217 // Fgfr3 // fibroblast growth factor receptor 3 // 5 B|5 20.0 cM // 14184 /// ENSMUST00000067150 // Fgfr3 // fibrobl…	Fgfr3	0.246667	8.45444	8.705
10529824	NM_001163577 // Prom1 // prominin 1 // 5 B3 // 19126 /// NM_008935 // Prom1 // prominin 1 // 5 B3 // 19126 /// NM_001163583 // Prom1 // prominin 1 // 5 B3 // 19126 /// NM_001163585 // Prom1 // prominin 1 // 5 B3 // 19126 /// NM_001163578 // Prom1 // prominin 1 // 5 B3 // 19126 /// NM_001163584 // Prom1 // prominin 1 // 5 B3 // 19126 /// NM_001163581 // Prom1 // prominin 1 // 5 B3 // 19126 /// NM_…	Prom1	0.246667	5.94222	6.185
10592201	NM_007691 // Chek1 // checkpoint kinase 1 homolog (S. pombe) // 9 A5.3 // 12649 /// ENSMUST00000034625 // Chek1 // checkpoint kinase 1 homolog (S. pombe) // 9 A5.3 // 12649 /// BC100386 // Chek1 // checkpoint kinase 1 homolog (S. pombe) // 9 A5.3 // 12649	Chek1	0.246667	5.19444	5.44125
10552140	NM_007678 // Cebpa // CCAAT/enhancer binding protein (C/EBP), alpha // 7 B1|7 12.0 cM // 12606 /// ENSMUST00000042985 // Cebpa // CCAAT/enhancer binding protein (C/EBP), alpha // 7 B1|7 12.0 cM // 12606 /// BC011118 // Cebpa // CCAAT/enhancer binding protein (C/EBP), alpha // 7 B1|7 12.0 cM // 12606	Cebpa	0.244444	5.98111	6.25
10352914	NR_015566 // A330023F24Rik // RIKEN cDNA A330023F24 gene // --- // 320977	A330023F24Rik	0.243333	8.51778	8.7625
10483809	NM_010902 // Nfe2l2 // nuclear factor, erythroid derived 2, like 2 // 2 C3|2 45.0 cM // 18024 /// ENSMUST00000102672 // Nfe2l2 // nuclear factor, erythroid derived 2, like 2 // 2 C3|2 45.0 cM // 18024 /// BC026943 // Nfe2l2 // nuclear factor, erythroid derived 2, like 2 // 2 C3|2 45.0 cM // 18024	Nfe2l2	0.241111	7.28778	7.5375
10352918	NR_029745 // Mir29c // microRNA 29c // --- // 387224 /// NR_015566 // A330023F24Rik // RIKEN cDNA A330023F24 gene // --- // 320977 /// BC058715 // A330023F24Rik // RIKEN cDNA A330023F24 gene // --- // 320977	Mir29c	0.24	7.25667	7.48
10595402	NM_001160378 // Fam46a // family with sequence similarity 46, member A // 9 E3.1 // 212943 /// NM_001160379 // Fam46a // family with sequence similarity 46, member A // 9 E3.1 // 212943 /// ENSMUST00000098501 // Fam46a // family with sequence similarity 46, member A // 9 E3.1 // 212943	Fam46a	0.24	4.51444	4.7475
10379652	NR_028362 // Snord7 // small nucleolar RNA, C/D box 7 // --- // 100302731 /// NR_028364 // AI450353 // expressed sequence AI450353 // --- // 103729	Snord7	0.238889	6.50444	6.76
10486712	NM_178889 // Zscan29 // zinc finger SCAN domains 29 // 2 E5 // 99334 /// BC103777 // Zscan29 // zinc finger SCAN domains 29 // 2 E5 // 99334 /// ENSMUST00000110661 // Zscan29 // zinc finger SCAN domains 29 // 2 E5 // 99334 /// ENSMUST00000052770 // Zscan29 // zinc finger SCAN domains 29 // 2 E5 // 99334 /// ENSMUST00000079024 // Zscan29 // zinc finger SCAN domains 29 // 2 E5 // 99334 /// BC031552…	Zscan29	0.238889	4.57222	4.79
10452085	ENSMUST00000052092 // Safb2 // scaffold attachment factor B2 // 17 D // 224902	Safb2	0.237778	6.44333	6.68375
10578763	NM_021788 // Sap30 // sin3 associated polypeptide // 8 B2|8 31.0 cM // 60406 /// ENSMUST00000034022 // Sap30 // sin3 associated polypeptide // 8 B2|8 31.0 cM // 60406 /// AF075136 // Sap30 // sin3 associated polypeptide // 8 B2|8 31.0 cM // 60406	Sap30	0.235556	6.08556	6.32
10533323	NM_172126 // Adam1a // a disintegrin and metallopeptidase domain 1a // 5 F|5 65.0 cM // 280668 /// ENSMUST00000100757 // Adam1a // a disintegrin and metallopeptidase domain 1a // 5 F|5 65.0 cM // 280668 /// BC052093 // Adam1a // a disintegrin and metallopeptidase domain 1a // 5 F|5 65.0 cM // 280668	Adam1a	0.235556	6.71667	6.955
10550062	NM_178732 // Zfp324 // zinc finger protein 324 // 7 A1 // 243834 /// ENSMUST00000038701 // Zfp324 // zinc finger protein 324 // 7 A1 // 243834 /// BC053093 // Zfp324 // zinc finger protein 324 // 7 A1 // 243834	Zfp324	0.234444	6.35889	6.59375
10376074	NM_001136076 // P4ha2 // procollagen-proline, 2-oxoglutarate 4-dioxygenase (proline 4-hydroxylase), alpha II polypeptide // 11 29.2 cM // 18452 /// NM_011031 // P4ha2 // procollagen-proline, 2-oxoglutarate 4-dioxygenase (proline 4-hydroxylase), alpha II polypeptide // 11 29.2 cM // 18452 /// ENSMUST00000093107 // P4ha2 // procollagen-proline, 2-oxoglutarate 4-dioxygenase (proline 4-hydroxylase), …	P4ha2	0.233333	6.20667	6.4475
10565401	NM_016770 // Folh1 // folate hydrolase // 7 D1-D2 // 53320 /// NM_001159706 // Folh1 // folate hydrolase // 7 D1-D2 // 53320 /// ENSMUST00000001824 // Folh1 // folate hydrolase // 7 D1-D2 // 53320 /// ENSMUST00000107271 // Folh1 // folate hydrolase // 7 D1-D2 // 53320 /// BC119605 // Folh1 // folate hydrolase // 7 D1-D2 // 53320	Folh1	0.232222	7.24	7.47625
10413710	NM_027289 // Nt5dc2 // 5'-nucleotidase domain containing 2 // 14 B // 70021 /// NM_138672 // Stab1 // stabilin 1 // 14 B // 192187 /// ENSMUST00000090212 // Nt5dc2 // 5'-nucleotidase domain containing 2 // 14 B // 70021 /// ENSMUST00000036618 // Stab1 // stabilin 1 // 14 B // 192187 /// BC011230 // Nt5dc2 // 5'-nucleotidase domain containing 2 // 14 B // 70021	Nt5dc2	0.232222	7.39	7.6225
10429568	NM_010741 // Ly6c1 // lymphocyte antigen 6 complex, locus C1 // 15 D3|15 42.7 cM // 17067 /// NM_001099217 // Ly6c2 // lymphocyte antigen 6 complex, locus C2 // 15 D3 // 100041546 /// NM_001099217 // Ly6c2 // lymphocyte antigen 6 complex, locus C2 // 15 D3 // 100041546 /// NM_001099217 // Ly6c2 // lymphocyte antigen 6 complex, locus C2 // 15 D3 // 100041546 /// BC010764 // Ly6c1 // lymphocyte ant…	Ly6c1	0.231111	9.34444	9.58375
10417734	NM_011584 // Nr1d2 // nuclear receptor subfamily 1, group D, member 2 // 14 A2 // 353187 /// ENSMUST00000090543 // Nr1d2 // nuclear receptor subfamily 1, group D, member 2 // 14 A2 // 353187 /// BC096461 // Nr1d2 // nuclear receptor subfamily 1, group D, member 2 // 14 A2 // 353187	Nr1d2	0.231111	8.66667	8.8925
10446423	AK017294 // 5430411C19Rik // RIKEN cDNA 5430411C19 gene // 17 E1.1 // 71331 /// XM_001480495 // 5430411C19Rik // RIKEN cDNA 5430411C19 gene // 17 E1.1 // 71331 /// XM_001478639 // 5430411C19Rik // RIKEN cDNA 5430411C19 gene // 17 E1.1 // 71331	5430411C19Rik	0.231111	5.78778	6.0275
10385665	NM_013744 // Zfp354b // zinc finger protein 354B // 11 B1.3 // 27274 /// ENSMUST00000109124 // Zfp354b // zinc finger protein 354B // 11 B1.3 // 27274 /// AF184112 // Zfp354b // zinc finger protein 354B // 11 B1.3 // 27274	Zfp354b	0.23	5.64667	5.88375
10557488	NM_011538 // Tbx6 // T-box 6 // 7 F3|7 61.0 cM // 21389 /// ENSMUST00000094037 // Tbx6 // T-box 6 // 7 F3|7 61.0 cM // 21389 /// BC140951 // Tbx6 // T-box 6 // 7 F3|7 61.0 cM // 21389 /// ENSMUST00000073564 // Tbx6 // T-box 6 // 7 F3|7 61.0 cM // 21389	Tbx6	0.23	5.24556	5.485
10535637	NM_133735 // Ptcd1 // pentatricopeptide repeat domain 1 // 5 G2 // 71799 /// ENSMUST00000031628 // Ptcd1 // pentatricopeptide repeat domain 1 // 5 G2 // 71799 /// BC083097 // Ptcd1 // pentatricopeptide repeat domain 1 // 5 G2 // 71799 /// ENSMUST00000085674 // Ptcd1 // pentatricopeptide repeat domain 1 // 5 G2 // 71799	Ptcd1	0.23	7.49778	7.73125
10506148	ENSMUST00000094955 // Gm12689 // predicted gene 12689 // --- // 100137011	Gm12689	0.228889	5.79556	6.02375
10573198	NM_018808 // Dnajb1 // DnaJ (Hsp40) homolog, subfamily B, member 1 // 8 C3 // 81489 /// ENSMUST00000005620 // Dnajb1 // DnaJ (Hsp40) homolog, subfamily B, member 1 // 8 C3 // 81489 /// AB028272 // Dnajb1 // DnaJ (Hsp40) homolog, subfamily B, member 1 // 8 C3 // 81489	Dnajb1	0.227778	7.48111	7.72375
10372121	NM_001033332 // Tmtc3 // transmembrane and tetratricopeptide repeat containing 3 // 10 D1 // 237500 /// NM_001110013 // Tmtc3 // transmembrane and tetratricopeptide repeat containing 3 // 10 D1 // 237500 /// ENSMUST00000099318 // Tmtc3 // transmembrane and tetratricopeptide repeat containing 3 // 10 D1 // 237500 /// ENSMUST00000058154 // Tmtc3 // transmembrane and tetratricopeptide repeat contain…	Tmtc3	0.227778	7.41778	7.65
10387119	NM_175681 // Glp2r // glucagon-like peptide 2 receptor // 11 B3 // 93896 /// ENSMUST00000051765 // Glp2r // glucagon-like peptide 2 receptor // 11 B3 // 93896 /// BC044746 // Glp2r // glucagon-like peptide 2 receptor // 11 B3 // 93896 /// ENSMUST00000108679 // Glp2r // glucagon-like peptide 2 receptor // 11 B3 // 93896 /// ENSMUST00000021289 // Glp2r // glucagon-like peptide 2 receptor // 11 B3 /…	Glp2r	0.227778	4.78667	5.0125
10384961	NM_011491 // Stc2 // stanniocalcin 2 // 11 A4 // 20856 /// ENSMUST00000020546 // Stc2 // stanniocalcin 2 // 11 A4 // 20856 /// AF031035 // Stc2 // stanniocalcin 2 // 11 A4 // 20856	Stc2	0.227778	5.85667	6.07625
10365482	NM_011595 // Timp3 // tissue inhibitor of metalloproteinase 3 // 10 C1-D1|10 47.0 cM // 21859 /// ENSMUST00000020234 // Timp3 // tissue inhibitor of metalloproteinase 3 // 10 C1-D1|10 47.0 cM // 21859 /// BC014713 // Timp3 // tissue inhibitor of metalloproteinase 3 // 10 C1-D1|10 47.0 cM // 21859	Timp3	0.226667	9.22222	9.45125
10494574	NM_182997 // Prkab2 // protein kinase, AMP-activated, beta 2 non-catalytic subunit // 3 F2.2 // 108097 /// ENSMUST00000045743 // Prkab2 // protein kinase, AMP-activated, beta 2 non-catalytic subunit // 3 F2.2 // 108097 /// BC060228 // Prkab2 // protein kinase, AMP-activated, beta 2 non-catalytic subunit // 3 F2.2 // 108097	Prkab2	0.226667	7.54556	7.7675
10483199	NM_177074 // Slc38a11 // solute carrier family 38, member 11 // 2 C1.3 // 320106 /// ENSMUST00000112420 // Slc38a11 // solute carrier family 38, member 11 // 2 C1.3 // 320106 /// ENSMUST00000112418 // Slc38a11 // solute carrier family 38, member 11 // 2 C1.3 // 320106 /// ENSMUST00000052111 // Slc38a11 // solute carrier family 38, member 11 // 2 C1.3 // 320106 /// ENSMUST00000112419 // Slc38a11 /…	Slc38a11	0.225556	5.80889	6.0325
10538640	NM_011920 // Abcg2 // ATP-binding cassette, sub-family G (WHITE), member 2 // 6 B3|6 28.5 cM // 26357 /// ENSMUST00000031822 // Abcg2 // ATP-binding cassette, sub-family G (WHITE), member 2 // 6 B3|6 28.5 cM // 26357 /// ENSMUST00000114294 // Abcg2 // ATP-binding cassette, sub-family G (WHITE), member 2 // 6 B3|6 28.5 cM // 26357 /// BC053730 // Abcg2 // ATP-binding cassette, sub-family G (WHITE)…	Abcg2	0.225556	6.50556	6.71125
10606102	NM_008832 // Phka1 // phosphorylase kinase alpha 1 // X D|X 39.0 cM // 18679 /// NM_173021 // Phka1 // phosphorylase kinase alpha 1 // X D|X 39.0 cM // 18679 /// ENSMUST00000052012 // Phka1 // phosphorylase kinase alpha 1 // X D|X 39.0 cM // 18679 /// ENSMUST00000043596 // Phka1 // phosphorylase kinase alpha 1 // X D|X 39.0 cM // 18679 /// ENSMUST00000122022 // Phka1 // phosphorylase kinase alpha…	Phka1	0.224444	7.87778	8.105
10379968	NM_019756 // Tubd1 // tubulin, delta 1 // 11 C // 56427 /// ENSMUST00000069503 // Tubd1 // tubulin, delta 1 // 11 C // 56427 /// BC026465 // Tubd1 // tubulin, delta 1 // 11 C // 56427 /// ENSMUST00000020821 // Tubd1 // tubulin, delta 1 // 11 C // 56427 /// ENSMUST00000108030 // Tubd1 // tubulin, delta 1 // 11 C // 56427	Tubd1	0.224444	6.13111	6.3475
10547386	NM_197985 // Adipor2 // adiponectin receptor 2 // 6 F1 // 68465 /// ENSMUST00000032272 // Adipor2 // adiponectin receptor 2 // 6 F1 // 68465 /// BC024094 // Adipor2 // adiponectin receptor 2 // 6 F1 // 68465	Adipor2	0.223333	8.08333	8.33125
10551777	NM_146185 // Zfp790 // zinc finger protein 790 // 7 B1 // 233056 /// NM_001145880 // Zfp790 // zinc finger protein 790 // 7 B1 // 233056 /// ENSMUST00000032796 // Zfp790 // zinc finger protein 790 // 7 B1 // 233056 /// BC007476 // Zfp790 // zinc finger protein 790 // 7 B1 // 233056 /// ENSMUST00000098597 // Zfp790 // zinc finger protein 790 // 7 B1 // 233056	Zfp790	0.223333	6.65	6.8575
10596575	NM_029103 // Manf // mesencephalic astrocyte-derived neurotrophic factor // 9 59.7 cM // 74840 /// ENSMUST00000069036 // Manf // mesencephalic astrocyte-derived neurotrophic factor // 9 59.7 cM // 74840 /// BC038901 // Manf // mesencephalic astrocyte-derived neurotrophic factor // 9 59.7 cM // 74840	Manf	0.222222	6.68222	6.90125
10431935	NM_178114 // Amigo2 // adhesion molecule with Ig like domain 2 // 15 F1 // 105827 /// NM_001164563 // Amigo2 // adhesion molecule with Ig like domain 2 // 15 F1 // 105827 /// NM_001164602 // Amigo2 // adhesion molecule with Ig like domain 2 // 15 F1 // 105827 /// NM_172293 // Fam113b // family with sequence similarity 113, member B // 15 F1 // 239647 /// ENSMUST00000053106 // Amigo2 // adhesion m…	Amigo2	0.222222	7.24556	7.48625
10351298	NM_001081126 // Gpr161 // G protein-coupled receptor 161 // 1 H2.3 // 240888 /// ENSMUST00000043164 // Gpr161 // G protein-coupled receptor 161 // 1 H2.3 // 240888 /// BC137659 // Gpr161 // G protein-coupled receptor 161 // 1 H2.3 // 240888 /// ENSMUST00000111450 // Gpr161 // G protein-coupled receptor 161 // 1 H2.3 // 240888	Gpr161	0.222222	8.44778	8.67375
10485597	NM_144804 // Depdc7 // DEP domain containing 7 // 2 E2 // 211896 /// ENSMUST00000028595 // Depdc7 // DEP domain containing 7 // 2 E2 // 211896 /// BC013499 // Depdc7 // DEP domain containing 7 // 2 E2 // 211896	Depdc7	0.221111	4.38556	4.61125
10398344	NM_184109 // Rtl1 // retrotransposon-like 1 // 12 F1 // 353326 /// ENSMUST00000118502 // Rtl1 // retrotransposon-like 1 // 12 F1 // 353326 /// EU434918 // Rtl1 // retrotransposon-like 1 // 12 F1 // 353326 /// NR_029542 // Mir127 // microRNA 127 // --- // 387146	Rtl1	0.221111	6.71	6.935
10503023	NM_145953 // Cth // cystathionase (cystathionine gamma-lyase) // 3 H4 // 107869 /// ENSMUST00000118539 // Cth // cystathionase (cystathionine gamma-lyase) // 3 H4 // 107869 /// ENSMUST00000029830 // Cth // cystathionase (cystathionine gamma-lyase) // 3 H4 // 107869 /// BC019483 // Cth // cystathionase (cystathionine gamma-lyase) // 3 H4 // 107869	Cth	0.221111	6.00667	6.25
10373577	NM_024180 // Ormdl2 // ORM1-like 2 (S. cerevisiae) // 10 D3 // 66844 /// NM_028873 // Dnajc14 // DnaJ (Hsp40) homolog, subfamily C, member 14 // 10 D3 // 74330 /// ENSMUST00000105231 // Dnajc14 // DnaJ (Hsp40) homolog, subfamily C, member 14 // 10 D3 // 74330 /// ENSMUST00000026410 // Dnajc14 // DnaJ (Hsp40) homolog, subfamily C, member 14 // 10 D3 // 74330 /// ENSMUST00000026409 // Ormdl2 // ORM…	Ormdl2	0.22	5.43778	5.65875
10378013	NM_027186 // Rpain // RPA interacting protein // 11 B4 // 69723 /// ENSMUST00000018593 // Rpain // RPA interacting protein // 11 B4 // 69723 /// BC047996 // Rpain // RPA interacting protein // 11 B4 // 69723 /// ENSMUST00000108529 // Rpain // RPA interacting protein // 11 B4 // 69723	Rpain	0.22	6.48333	6.6925
10509941	NM_001081174 // 6330545A04Rik // RIKEN cDNA 6330545A04 gene // 4 E1 // 76166 /// ENSMUST00000097813 // 6330545A04Rik // RIKEN cDNA 6330545A04 gene // 4 E1 // 76166 /// ENSMUST00000105793 // 6330545A04Rik // RIKEN cDNA 6330545A04 gene // 4 E1 // 76166 /// BC147765 // 6330545A04Rik // RIKEN cDNA 6330545A04 gene // 4 E1 // 76166	6330545A04Rik	0.22	6.62556	6.83375
10459071	NM_134133 // 2010002N04Rik // RIKEN cDNA 2010002N04 gene // 18 D3 // 106878 /// ENSMUST00000042710 // 2010002N04Rik // RIKEN cDNA 2010002N04 gene // 18 D3 // 106878 /// AF313412 // 2010002N04Rik // RIKEN cDNA 2010002N04 gene // 18 D3 // 106878	2010002N04Rik	0.218889	6.89778	7.1325
10481491	NM_030244 // Ier5l // immediate early response 5-like // 2 B // 72500 /// ENSMUST00000104997 // Ier5l // immediate early response 5-like // 2 B // 72500 /// BC040084 // Ier5l // immediate early response 5-like // 2 B // 72500	Ier5l	0.217778	6.34889	6.55625
10567316	NM_172476 // Tmc7 // transmembrane channel-like gene family 7 // 7 F2 // 209760 /// ENSMUST00000044195 // Tmc7 // transmembrane channel-like gene family 7 // 7 F2 // 209760 /// AY263161 // Tmc7 // transmembrane channel-like gene family 7 // 7 F2 // 209760	Tmc7	0.216667	7.44778	7.66875
10548105	NM_009829 // Ccnd2 // cyclin D2 // 6 F3|6 61.1 cM // 12444 /// ENSMUST00000000188 // Ccnd2 // cyclin D2 // 6 F3|6 61.1 cM // 12444 /// BC049086 // Ccnd2 // cyclin D2 // 6 F3|6 61.1 cM // 12444	Ccnd2	0.214444	9.38556	9.58875
10568001	NM_133670 // Sult1a1 // sulfotransferase family 1A, phenol-preferring, member 1 // 7 F3|7 4.0 cM // 20887 /// ENSMUST00000106371 // Sult1a1 // sulfotransferase family 1A, phenol-preferring, member 1 // 7 F3|7 4.0 cM // 20887 /// ENSMUST00000106372 // Sult1a1 // sulfotransferase family 1A, phenol-preferring, member 1 // 7 F3|7 4.0 cM // 20887 /// BC005413 // Sult1a1 // sulfotransferase family 1A, …	Sult1a1	0.214444	5.57667	5.77625
10354275	BC119032 // 1700029F09Rik // RIKEN cDNA 1700029F09 gene // 1 C1|1 // 75623 /// NM_029368 // 1700029F09Rik // RIKEN cDNA 1700029F09 gene // 1 C1|1 // 75623 /// ENSMUST00000027215 // 1700029F09Rik // RIKEN cDNA 1700029F09 gene // 1 C1|1 // 75623	1700029F09Rik	0.214444	5.39111	5.6
10410039	NM_008957 // Ptch1 // patched homolog 1 // 13 B3|13 36.0 cM // 19206 /// ENSMUST00000021921 // Ptch1 // patched homolog 1 // 13 B3|13 36.0 cM // 19206 /// U46155 // Ptch1 // patched homolog 1 // 13 B3|13 36.0 cM // 19206	Ptch1	0.214444	8.49889	8.705
10445308	NM_018887 // Cyp39a1 // cytochrome P450, family 39, subfamily a, polypeptide 1 // 17 B3 // 56050 /// ENSMUST00000024760 // Cyp39a1 // cytochrome P450, family 39, subfamily a, polypeptide 1 // 17 B3 // 56050 /// AF237981 // Cyp39a1 // cytochrome P450, family 39, subfamily a, polypeptide 1 // 17 B3 // 56050 /// ENSMUST00000055172 // Cyp39a1 // cytochrome P450, family 39, subfamily a, polypeptide 1 …	Cyp39a1	0.213333	4.81333	5.0375
10394358	NM_173416 // BC068281 // cDNA sequence BC068281 // 12 A1.1 // 238037 /// NM_001170858 // BC068281 // cDNA sequence BC068281 // 12 A1.1 // 238037 /// ENSMUST00000053034 // BC068281 // cDNA sequence BC068281 // 12 A1.1 // 238037 /// ENSMUST00000085793 // BC068281 // cDNA sequence BC068281 // 12 A1.1 // 238037 /// BC068281 // BC068281 // cDNA sequence BC068281 // 12 A1.1 // 238037	BC068281	0.213333	6.75	6.9825
10548871	NM_001039558 // C030030A07Rik // RIKEN cDNA C030030A07 gene // 6 G1 // 654818 /// NM_178776 // BC049715 // cDNA sequence BC049715 // 6 G1 // 320135 /// ENSMUST00000068293 // C030030A07Rik // RIKEN cDNA C030030A07 gene // 6 G1 // 654818 /// ENSMUST00000111894 // C030030A07Rik // RIKEN cDNA C030030A07 gene // 6 G1 // 654818 /// ENSMUST00000052702 // BC049715 // cDNA sequence BC049715 // 6 G1 // 320…	C030030A07Rik	0.213333	6.74667	6.96375
10443000	NM_001081656 // Neurl1B // neuralized homolog 1B (Drosophila) // 17 A3.3|17 // 240055 /// ENSMUST00000053020 // Neurl1B // neuralized homolog 1B (Drosophila) // 17 A3.3|17 // 240055 /// GQ414760 // Neurl1B // neuralized homolog 1B (Drosophila) // 17 A3.3|17 // 240055	Neurl1B	0.213333	6.84444	7.06875
10590245	NM_144793 // Slc25a38 // solute carrier family 25, member 38 // 9 F4 // 208638 /// ENSMUST00000035106 // Slc25a38 // solute carrier family 25, member 38 // 9 F4 // 208638 /// BC010801 // Slc25a38 // solute carrier family 25, member 38 // 9 F4 // 208638	Slc25a38	0.212222	8.44667	8.675
10344805	NM_026493 // Cspp1 // centrosome and spindle pole associated protein 1 // 1 A2 // 211660 /// ENSMUST00000071087 // Cspp1 // centrosome and spindle pole associated protein 1 // 1 A2 // 211660 /// BC151042 // Cspp1 // centrosome and spindle pole associated protein 1 // 1 A2 // 211660 /// BC151042 // Cspp1 // centrosome and spindle pole associated protein 1 // 1 A2 // 211660	Cspp1	0.212222	7.17556	7.3775
10443007	NM_001081656 // Neurl1B // neuralized homolog 1B (Drosophila) // 17 A3.3|17 // 240055	Neurl1B	0.212222	8.89444	9.0975
10548996	NM_030687 // Slco1a4 // solute carrier organic anion transporter family, member 1a4 // 6 G2 // 28250 /// ENSMUST00000032364 // Slco1a4 // solute carrier organic anion transporter family, member 1a4 // 6 G2 // 28250 /// AB031814 // Slco1a4 // solute carrier organic anion transporter family, member 1a4 // 6 G2 // 28250	Slco1a4	0.211111	8.38111	8.57875
10430929	NR_027799 // Tbrg3 // transforming growth factor beta regulated gene 3 // 15 E1 // 21378 /// BC095996 // Tbrg3 // transforming growth factor beta regulated gene 3 // 15 E1 // 21378	Tbrg3	0.211111	6.88556	7.09
10578619	NM_172407 // Cdkn2aip // CDKN2A interacting protein // 8 B1.1 // 70925 /// ENSMUST00000038738 // Cdkn2aip // CDKN2A interacting protein // 8 B1.1 // 70925	Cdkn2aip	0.211111	6.94444	7.15125
10515894	NM_029286 // Ccdc30 // coiled-coil domain containing 30 // 4 D2.1 // 73332 /// ENSMUST00000063642 // Ccdc30 // coiled-coil domain containing 30 // 4 D2.1 // 73332 /// BC114436 // Ccdc30 // coiled-coil domain containing 30 // 4 D2.1 // 73332 /// ENSMUST00000030386 // Ccdc30 // coiled-coil domain containing 30 // 4 D2.1 // 73332 /// ENSMUST00000044781 // Ccdc30 // coiled-coil domain containing 30 /…	Ccdc30	0.211111	6.51111	6.6975
10427796	NM_008728 // Npr3 // natriuretic peptide receptor 3 // 15 A1|15 6.7 cM // 18162 /// NM_001039181 // Npr3 // natriuretic peptide receptor 3 // 15 A1|15 6.7 cM // 18162 /// ENSMUST00000066529 // Npr3 // natriuretic peptide receptor 3 // 15 A1|15 6.7 cM // 18162 /// BC055897 // Npr3 // natriuretic peptide receptor 3 // 15 A1|15 6.7 cM // 18162	Npr3	0.211111	7.74444	7.95
10549842	NM_001024928 // Zfp667 // zinc finger protein 667 // 7 A1 // 384763 /// ENSMUST00000086327 // Zfp667 // zinc finger protein 667 // 7 A1 // 384763 /// ENSMUST00000108562 // Zfp667 // zinc finger protein 667 // 7 A1 // 384763 /// AY850275 // Zfp667 // zinc finger protein 667 // 7 A1 // 384763	Zfp667	0.21	7.65778	7.87
10571840	NM_008278 // Hpgd // hydroxyprostaglandin dehydrogenase 15 (NAD) // 8 B3.2 // 15446 /// ENSMUST00000034026 // Hpgd // hydroxyprostaglandin dehydrogenase 15 (NAD) // 8 B3.2 // 15446 /// BC021157 // Hpgd // hydroxyprostaglandin dehydrogenase 15 (NAD) // 8 B3.2 // 15446	Hpgd	0.21	6.56889	6.7675
10471503	BC110660 // Taf1d // TATA box binding protein (Tbp)-associated factor, RNA polymerase I, D // 9 A3 // 75316	Taf1d	0.208889	7.45222	7.645
10440926	NM_001099738 // Dnajc28 // DnaJ (Hsp40) homolog, subfamily C, member 28 // 16 C3.3 // 246738 /// NM_138664 // Dnajc28 // DnaJ (Hsp40) homolog, subfamily C, member 28 // 16 C3.3 // 246738 /// ENSMUST00000049244 // Dnajc28 // DnaJ (Hsp40) homolog, subfamily C, member 28 // 16 C3.3 // 246738 /// BC020175 // Dnajc28 // DnaJ (Hsp40) homolog, subfamily C, member 28 // 16 C3.3 // 246738	Dnajc28	0.207778	6.21778	6.42125
10400405	NM_010907 // Nfkbia // nuclear factor of kappa light polypeptide gene enhancer in B-cells inhibitor, alpha // 12 C1-C3 // 18035 /// ENSMUST00000021413 // Nfkbia // nuclear factor of kappa light polypeptide gene enhancer in B-cells inhibitor, alpha // 12 C1-C3 // 18035 /// BC046754 // Nfkbia // nuclear factor of kappa light polypeptide gene enhancer in B-cells inhibitor, alpha // 12 C1-C3 // 18035	Nfkbia	0.207778	6.71556	6.9175
10358677	NM_025819 // 1200016B10Rik // RIKEN cDNA 1200016B10 gene // 1 G2 // 66875 /// ENSMUST00000064771 // 1200016B10Rik // RIKEN cDNA 1200016B10 gene // 1 G2 // 66875 /// BC060204 // 1200016B10Rik // RIKEN cDNA 1200016B10 gene // 1 G2 // 66875 /// ENSMUST00000086279 // 1200016B10Rik // RIKEN cDNA 1200016B10 gene // 1 G2 // 66875 /// ENSMUST00000111883 // 1200016B10Rik // RIKEN cDNA 1200016B10 gene // 1…	1200016B10Rik	0.206667	6.62333	6.8275
10439016	NM_053264 // 4930444G20Rik // RIKEN cDNA 4930444G20 gene // 10 A3 // 114671 /// NM_153093 // AF366264 // cDNA sequence AF366264 // 8 A1.1 // 231201 /// ENSMUST00000092672 // 4930444G20Rik // RIKEN cDNA 4930444G20 gene // 10 A3 // 114671 /// ENSMUST00000071308 // AF366264 // cDNA sequence AF366264 // 8 A1.1 // 231201	4930444G20Rik	0.206667	5.00222	5.22125
10536949	NM_177204 // Fam40b // family with sequence similarity 40, member B // 6 A3.3 // 320609 /// NM_001037740 // Fam40b // family with sequence similarity 40, member B // 6 A3.3 // 320609 /// ENSMUST00000046028 // Fam40b // family with sequence similarity 40, member B // 6 A3.3 // 320609 /// BC147502 // Fam40b // family with sequence similarity 40, member B // 6 A3.3 // 320609 /// ENSMUST00000115224 /…	Fam40b	0.206667	7.87	8.08375
10346298	NM_001039710 // Coq10b // coenzyme Q10 homolog B (S. cerevisiae) // 1 C1.2 // 67876 /// NM_026424 // Coq10b // coenzyme Q10 homolog B (S. cerevisiae) // 1 C1.2 // 67876 /// ENSMUST00000027125 // Coq10b // coenzyme Q10 homolog B (S. cerevisiae) // 1 C1.2 // 67876 /// ENSMUST00000087617 // Coq10b // coenzyme Q10 homolog B (S. cerevisiae) // 1 C1.2 // 67876 /// BC062129 // Coq10b // coenzyme Q10 hom…	Coq10b	0.205556	6.27556	6.47125
10550509	NM_009402 // Pglyrp1 // peptidoglycan recognition protein 1 // 7 A3 // 21946 /// ENSMUST00000032573 // Pglyrp1 // peptidoglycan recognition protein 1 // 7 A3 // 21946 /// AF076482 // Pglyrp1 // peptidoglycan recognition protein 1 // 7 A3 // 21946	Pglyrp1	0.205556	6.71	6.92125
10559399	NM_175632 // Oscar // osteoclast associated receptor // 7 A1 // 232790 /// ENSMUST00000039507 // Oscar // osteoclast associated receptor // 7 A1 // 232790 /// AF391159 // Oscar // osteoclast associated receptor // 7 A1 // 232790 /// ENSMUST00000108645 // Oscar // osteoclast associated receptor // 7 A1 // 232790	Oscar	0.205556	6.69778	6.90125
10425987	NM_011144 // Ppara // peroxisome proliferator activated receptor alpha // 15 E2|15 48.8 cM // 19013 /// NM_001113418 // Ppara // peroxisome proliferator activated receptor alpha // 15 E2|15 48.8 cM // 19013 /// ENSMUST00000109422 // Ppara // peroxisome proliferator activated receptor alpha // 15 E2|15 48.8 cM // 19013 /// ENSMUST00000109423 // Ppara // peroxisome proliferator activated receptor a…	Ppara	0.205556	5.66	5.8625
10408268	NM_145399 // Scgn // secretagogin, EF-hand calcium binding protein // 13 A3.1 // 214189 /// ENSMUST00000021770 // Scgn // secretagogin, EF-hand calcium binding protein // 13 A3.1 // 214189 /// BC016093 // Scgn // secretagogin, EF-hand calcium binding protein // 13 A3.1 // 214189	Scgn	0.205556	4.61667	4.8325
10379436	NM_139228 // Rhbdl3 // rhomboid, veinlet-like 3 (Drosophila) // 11 B5 // 246104 /// ENSMUST00000017836 // Rhbdl3 // rhomboid, veinlet-like 3 (Drosophila) // 11 B5 // 246104 /// BC054784 // Rhbdl3 // rhomboid, veinlet-like 3 (Drosophila) // 11 B5 // 246104	Rhbdl3	0.204444	6.91333	7.115
10375799	NM_009329 // Zfp354a // zinc finger protein 354A // 11 B1.3|11 28.0 cM // 21408 /// ENSMUST00000102766 // Zfp354a // zinc finger protein 354A // 11 B1.3|11 28.0 cM // 21408 /// ENSMUST00000109121 // Zfp354a // zinc finger protein 354A // 11 B1.3|11 28.0 cM // 21408 /// BC087540 // Zfp354a // zinc finger protein 354A // 11 B1.3|11 28.0 cM // 21408 /// ENSMUST00000109122 // Zfp354a // zinc finger p…	Zfp354a	0.204444	6.52889	6.75625
10541785	NM_016845 // Acrbp // proacrosin binding protein // 6 F2 // 54137 /// NM_001127340 // Acrbp // proacrosin binding protein // 6 F2 // 54137 /// ENSMUST00000088294 // Acrbp // proacrosin binding protein // 6 F2 // 54137 /// ENSMUST00000112414 // Acrbp // proacrosin binding protein // 6 F2 // 54137 /// D17573 // Acrbp // proacrosin binding protein // 6 F2 // 54137 /// BC061122 // Ing4 // inhibitor o…	Acrbp	0.203333	7.12556	7.32
10572212	NM_198101 // Gmip // Gem-interacting protein // 8 B3.3 // 78816 /// ENSMUST00000036074 // Gmip // Gem-interacting protein // 8 B3.3 // 78816 /// BC057037 // Gmip // Gem-interacting protein // 8 B3.3 // 78816	Gmip	0.203333	6.17333	6.365
10551791	NM_172740 // Zfp420 // zinc finger protein 420 // 7 B1 // 233058 /// ENSMUST00000074876 // Zfp420 // zinc finger protein 420 // 7 B1 // 233058 /// ENSMUST00000057652 // Zfp420 // zinc finger protein 420 // 7 B1 // 233058 /// BC055817 // Zfp420 // zinc finger protein 420 // 7 B1 // 233058 /// ENSMUST00000085789 // Zfp420 // zinc finger protein 420 // 7 B1 // 233058	Zfp420	0.203333	5.77667	5.9575
10550574	NM_032418 // Dmpk // dystrophia myotonica-protein kinase // 7 A3|7 4.0 cM // 13400 /// ENSMUST00000032568 // Dmpk // dystrophia myotonica-protein kinase // 7 A3|7 4.0 cM // 13400 /// BC075715 // Dmpk // dystrophia myotonica-protein kinase // 7 A3|7 4.0 cM // 13400 /// BC024150 // Dmpk // dystrophia myotonica-protein kinase // 7 A3|7 4.0 cM // 13400 /// ENSMUST00000108472 // Dmpk // dystrophia myo…	Dmpk	0.202222	7.79889	8.0175
10438272	NM_011172 // Prodh // proline dehydrogenase // 16 A3|16 10.73 cM // 19125 /// ENSMUST00000003620 // Prodh // proline dehydrogenase // 16 A3|16 10.73 cM // 19125 /// AF120279 // Prodh // proline dehydrogenase // 16 A3|16 10.73 cM // 19125	Prodh	0.202222	7.18889	7.41125
10422028	NM_001081278 // Tbc1d4 // TBC1 domain family, member 4 // 14 E2.3 // 210789 /// BC117869 // Tbc1d4 // TBC1 domain family, member 4 // 14 E2.3 // 210789 /// BC117870 // Tbc1d4 // TBC1 domain family, member 4 // 14 E2.3 // 210789 /// ENSMUST00000110796 // Tbc1d4 // TBC1 domain family, member 4 // 14 E2.3 // 210789 /// ENSMUST00000041648 // Tbc1d4 // TBC1 domain family, member 4 // 14 E2.3 // 210789…	Tbc1d4	0.201111	6.09333	6.29625
10353729	NM_001164286 // Gm5415 // predicted gene 5415 // 1 B // 408191 /// NM_053264 // 4930444G20Rik // RIKEN cDNA 4930444G20 gene // 10 A3 // 114671 /// ENSMUST00000050429 // Gm9839 // predicted gene 9839 // 1A5|1 // 408192 /// ENSMUST00000088296 // Gm5415 // predicted gene 5415 // 1 B // 408191 /// ENSMUST00000092672 // 4930444G20Rik // RIKEN cDNA 4930444G20 gene // 10 A3 // 114671	Gm5415	0.198889	5.44889	5.65875
10353731	NM_001164286 // Gm5415 // predicted gene 5415 // 1 B // 408191 /// NM_053264 // 4930444G20Rik // RIKEN cDNA 4930444G20 gene // 10 A3 // 114671 /// ENSMUST00000088296 // Gm5415 // predicted gene 5415 // 1 B // 408191 /// ENSMUST00000050429 // Gm9839 // predicted gene 9839 // 1A5|1 // 408192 /// ENSMUST00000092672 // 4930444G20Rik // RIKEN cDNA 4930444G20 gene // 10 A3 // 114671	Gm5415	0.198889	5.46889	5.68875
10388914	NM_013571 // Ksr1 // kinase suppressor of ras 1 // 11 B5|11 45.78 cM // 16706 /// ENSMUST00000018478 // Ksr1 // kinase suppressor of ras 1 // 11 B5|11 45.78 cM // 16706 /// U43585 // Ksr1 // kinase suppressor of ras 1 // 11 B5|11 45.78 cM // 16706 /// ENSMUST00000103237 // Ksr1 // kinase suppressor of ras 1 // 11 B5|11 45.78 cM // 16706 /// ENSMUST00000092866 // Ksr1 // kinase suppressor of ras 1…	Ksr1	0.198889	9.64889	9.8625
10349295	NM_023755 // Tcfcp2l1 // transcription factor CP2-like 1 // 1 E2 // 81879 /// ENSMUST00000027629 // Tcfcp2l1 // transcription factor CP2-like 1 // 1 E2 // 81879 /// BC116663 // Tcfcp2l1 // transcription factor CP2-like 1 // 1 E2 // 81879	Tcfcp2l1	0.198889	5.86111	6.065
10583021	NM_027924 // Pdgfd // platelet-derived growth factor, D polypeptide // 9 A1 // 71785 /// ENSMUST00000058692 // Pdgfd // platelet-derived growth factor, D polypeptide // 9 A1 // 71785 /// BC030896 // Pdgfd // platelet-derived growth factor, D polypeptide // 9 A1 // 71785 /// ENSMUST00000116645 // Pdgfd // platelet-derived growth factor, D polypeptide // 9 A1 // 71785	Pdgfd	0.197778	6.26889	6.4675
10430770	NM_020507 // Tob2 // transducer of ERBB2, 2 // 15 E2 // 57259 /// ENSMUST00000050467 // Tob2 // transducer of ERBB2, 2 // 15 E2 // 57259 /// AK122537 // Tob2 // transducer of ERBB2, 2 // 15 E2 // 57259 /// ENSMUST00000039199 // Tob2 // transducer of ERBB2, 2 // 15 E2 // 57259	Tob2	0.197778	5.86444	6.08
10511588	NM_177861 // Tmem67 // transmembrane protein 67 // 4 A1 // 329795 /// ENSMUST00000050686 // Tmem67 // transmembrane protein 67 // 4 A1 // 329795 /// ENSMUST00000108293 // Tmem67 // transmembrane protein 67 // 4 A1 // 329795 /// ENSMUST00000108291 // Tmem67 // transmembrane protein 67 // 4 A1 // 329795	Tmem67	0.196667	7.40667	7.595
10584309	BC066002 // BC024479 // cDNA sequence BC024479 // 9 A4 // 235184 /// BC024479 // BC024479 // cDNA sequence BC024479 // 9 A4 // 235184 /// ENSMUST00000048604 // BC024479 // cDNA sequence BC024479 // 9 A4 // 235184	BC024479	0.196667	6.10889	6.3175
10551770	NM_013705 // Zfp30 // zinc finger protein 30 // 7 B1|7 7.0 cM // 22693 /// ENSMUST00000032803 // Zfp30 // zinc finger protein 30 // 7 B1|7 7.0 cM // 22693 /// BC049120 // Zfp30 // zinc finger protein 30 // 7 B1|7 7.0 cM // 22693 /// ENSMUST00000122387 // Zfp30 // zinc finger protein 30 // 7 B1|7 7.0 cM // 22693	Zfp30	0.196667	7.25889	7.44625
10426894	NM_001081471 // Gm10035 // predicted gene 10035 // 15 F1|15 // 668178 /// NM_199477 // Mettl7a2 // methyltransferase like 7A2 // 15 F1 // 393082 /// NM_027334 // Mettl7a1 // methyltransferase like 7A1 // 15 F3 // 70152 /// ENSMUST00000075420 // Gm10035 // predicted gene 10035 // 15 F1|15 // 668178 /// ENSMUST00000067752 // Mettl7a1 // methyltransferase like 7A1 // 15 F3 // 70152 /// AB253945 // G…	Gm10035	0.195556	6.48444	6.68625
10441280	NM_144789 // Prdm15 // PR domain containing 15 // 16 C4 // 114604 /// ENSMUST00000121584 // Prdm15 // PR domain containing 15 // 16 C4 // 114604 /// ENSMUST00000095849 // Prdm15 // PR domain containing 15 // 16 C4 // 114604 /// BC046433 // Prdm15 // PR domain containing 15 // 16 C4 // 114604 /// ENSMUST00000113740 // Prdm15 // PR domain containing 15 // 16 C4 // 114604 /// ENSMUST00000119200 // P…	Prdm15	0.194444	7.41111	7.605
10392120	NM_001130187 // Smarcd2 // SWI/SNF related, matrix associated, actin dependent regulator of chromatin, subfamily d, member 2 // 11 E1 // 83796 /// NM_031878 // Smarcd2 // SWI/SNF related, matrix associated, actin dependent regulator of chromatin, subfamily d, member 2 // 11 E1 // 83796 /// ENSMUST00000021052 // Smarcd2 // SWI/SNF related, matrix associated, actin dependent regulator of chromatin,…	Smarcd2	0.194444	6.11889	6.3325
10344807	NM_026493 // Cspp1 // centrosome and spindle pole associated protein 1 // 1 A2 // 211660 /// ENSMUST00000071087 // Cspp1 // centrosome and spindle pole associated protein 1 // 1 A2 // 211660 /// BC151042 // Cspp1 // centrosome and spindle pole associated protein 1 // 1 A2 // 211660	Cspp1	0.194444	7.12778	7.33375
10516910	NM_175306 // Phactr4 // phosphatase and actin regulator 4 // 4 D2.3 // 100169 /// NM_001161797 // Phactr4 // phosphatase and actin regulator 4 // 4 D2.3 // 100169 /// ENSMUST00000102568 // Phactr4 // phosphatase and actin regulator 4 // 4 D2.3 // 100169 /// ENSMUST00000084170 // Phactr4 // phosphatase and actin regulator 4 // 4 D2.3 // 100169 /// BC075672 // Phactr4 // phosphatase and actin regul…	Phactr4	0.193333	6.48444	6.68
10381474	NM_025404 // Arl4d // ADP-ribosylation factor-like 4D // 11 D // 80981 /// BC016113 // Arl4d // ADP-ribosylation factor-like 4D // 11 D // 80981	Arl4d	0.192222	5.36	5.55375
10542738	ENSMUST00000111704 // Rassf8 // Ras association (RalGDS/AF-6) domain family (N-terminal) member 8 // 6 G3 // 71323 /// BC025009 // Rassf8 // Ras association (RalGDS/AF-6) domain family (N-terminal) member 8 // 6 G3 // 71323	Rassf8	0.192222	8.14556	8.33625
10560709	NM_027514 // Pvr // poliovirus receptor // 7 A3|7 4.0 cM // 52118 /// ENSMUST00000043517 // Pvr // poliovirus receptor // 7 A3|7 4.0 cM // 52118 /// BC013673 // Pvr // poliovirus receptor // 7 A3|7 4.0 cM // 52118	Pvr	0.192222	6.75556	6.94125
10396270	NM_021532 // Dact1 // dapper homolog 1, antagonist of beta-catenin (xenopus) // 12 C3 // 59036 /// ENSMUST00000061273 // Dact1 // dapper homolog 1, antagonist of beta-catenin (xenopus) // 12 C3 // 59036 /// AF488775 // Dact1 // dapper homolog 1, antagonist of beta-catenin (xenopus) // 12 C3 // 59036	Dact1	0.192222	6.28	6.4575
10592084	NM_009178 // St3gal4 // ST3 beta-galactoside alpha-2,3-sialyltransferase 4 // 9 A5.3 // 20443 /// ENSMUST00000034537 // St3gal4 // ST3 beta-galactoside alpha-2,3-sialyltransferase 4 // 9 A5.3 // 20443 /// BC050773 // St3gal4 // ST3 beta-galactoside alpha-2,3-sialyltransferase 4 // 9 A5.3 // 20443	St3gal4	0.191111	6.92667	7.14
10476301	NM_001177833 // Smox // spermine oxidase // 2 F1 // 228608 /// NM_145533 // Smox // spermine oxidase // 2 F1 // 228608 /// NM_001177834 // Smox // spermine oxidase // 2 F1 // 228608 /// NM_001177835 // Smox // spermine oxidase // 2 F1 // 228608 /// NM_001177836 // Smox // spermine oxidase // 2 F1 // 228608 /// NM_001177837 // Smox // spermine oxidase // 2 F1 // 228608 /// NM_001177839 // Smox // …	Smox	0.191111	8.47667	8.67625
10368243	NM_010167 // Eya4 // eyes absent 4 homolog (Drosophila) // 10 A3|10 18.0 cM // 14051 /// ENSMUST00000092665 // Eya4 // eyes absent 4 homolog (Drosophila) // 10 A3|10 18.0 cM // 14051 /// Y17115 // Eya4 // eyes absent 4 homolog (Drosophila) // 10 A3|10 18.0 cM // 14051 /// ENSMUST00000074366 // Eya4 // eyes absent 4 homolog (Drosophila) // 10 A3|10 18.0 cM // 14051	Eya4	0.191111	6.14778	6.32625
10580870	ENSMUST00000098479 // Zfp319 // zinc finger protein 319 // 8 D1 // 79233	Zfp319	0.19	5.47333	5.6575
10393387	NM_033398 // Jmjd6 // jumonji domain containing 6 // 11 E2|11 75.0 cM // 107817 /// ENSMUST00000047616 // Jmjd6 // jumonji domain containing 6 // 11 E2|11 75.0 cM // 107817 /// EF527404 // Jmjd6 // jumonji domain containing 6 // 11 E2|11 75.0 cM // 107817	Jmjd6	0.19	6.49667	6.6775
10436282	NM_174876 // Impg2 // interphotoreceptor matrix proteoglycan 2 // 16 C1.1 // 224224 /// ENSMUST00000069936 // Impg2 // interphotoreceptor matrix proteoglycan 2 // 16 C1.1 // 224224 /// BC048863 // Impg2 // interphotoreceptor matrix proteoglycan 2 // 16 C1.1 // 224224 /// ENSMUST00000048736 // Impg2 // interphotoreceptor matrix proteoglycan 2 // 16 C1.1 // 224224 /// ENSMUST00000069778 // Impg2 //…	Impg2	0.188889	3.68556	3.88125
10384672	NM_172391 // Ahsa2 // AHA1, activator of heat shock protein ATPase homolog 2 (yeast) // 11 A3.2 // 268390 /// ENSMUST00000020529 // Ahsa2 // AHA1, activator of heat shock protein ATPase homolog 2 (yeast) // 11 A3.2 // 268390 /// BC038397 // Ahsa2 // AHA1, activator of heat shock protein ATPase homolog 2 (yeast) // 11 A3.2 // 268390 /// BC052829 // Ahsa2 // AHA1, activator of heat shock protein AT…	Ahsa2	0.188889	7.14889	7.345
10411306	NM_012048 // Polk // polymerase (DNA directed), kappa // 13 D1 // 27015 /// ENSMUST00000022172 // Polk // polymerase (DNA directed), kappa // 13 D1 // 27015 /// AF163571 // Polk // polymerase (DNA directed), kappa // 13 D1 // 27015 /// ENSMUST00000091387 // Polk // polymerase (DNA directed), kappa // 13 D1 // 27015 /// ENSMUST00000091386 // Polk // polymerase (DNA directed), kappa // 13 D1 // 270…	Polk	0.188889	7.12889	7.3175
10574087	NM_022331 // Herpud1 // homocysteine-inducible, endoplasmic reticulum stress-inducible, ubiquitin-like domain member 1 // 8 C5 // 64209 /// ENSMUST00000034220 // Herpud1 // homocysteine-inducible, endoplasmic reticulum stress-inducible, ubiquitin-like domain member 1 // 8 C5 // 64209 /// BC013523 // Herpud1 // homocysteine-inducible, endoplasmic reticulum stress-inducible, ubiquitin-like domain m…	Herpud1	0.187778	8.66333	8.835
10397230	NM_028377 // 2900006K08Rik // RIKEN cDNA 2900006K08 gene // 12 D1 // 72873 /// ENSMUST00000081828 // 2900006K08Rik // RIKEN cDNA 2900006K08 gene // 12 D1 // 72873 /// BC151099 // 2900006K08Rik // RIKEN cDNA 2900006K08 gene // 12 D1 // 72873	2900006K08Rik	0.186667	6.62111	6.80125
10524588	NM_026718 // Ankrd13a // ankyrin repeat domain 13a // 5 F // 68420 /// NR_027872 // 4930515G01Rik // RIKEN cDNA 4930515G01 gene // 5 F // 67642 /// ENSMUST00000102578 // Ankrd13a // ankyrin repeat domain 13a // 5 F // 68420 /// BC108413 // Ankrd13a // ankyrin repeat domain 13a // 5 F // 68420	Ankrd13a	0.186667	8.04889	8.2425
10345230	NM_008999 // Rab23 // RAB23, member RAS oncogene family // 1 B|1 18.5 cM // 19335 /// NM_001159729 // Rab23 // RAB23, member RAS oncogene family // 1 B|1 18.5 cM // 19335 /// ENSMUST00000088287 // Rab23 // RAB23, member RAS oncogene family // 1 B|1 18.5 cM // 19335 /// ENSMUST00000115174 // Rab23 // RAB23, member RAS oncogene family // 1 B|1 18.5 cM // 19335 /// BC025578 // Rab23 // RAB23, member…	Rab23	0.186667	7.85444	8.0475
10436941	NM_080456 // Mrps6 // mitochondrial ribosomal protein S6 // 16 C4 // 121022 /// NM_017391 // Slc5a3 // solute carrier family 5 (inositol transporters), member 3 // 16 C4 // 53881 /// ENSMUST00000047429 // Mrps6 // mitochondrial ribosomal protein S6 // 16 C4 // 121022 /// ENSMUST00000113975 // Slc5a3 // solute carrier family 5 (inositol transporters), member 3 // 16 C4 // 53881 /// AY061856 // Mrp…	Mrps6	0.186667	7.97444	8.1725
10389581	NM_001005341 // Ypel2 // yippee-like 2 (Drosophila) // 11 C // 77864 /// ENSMUST00000018571 // Ypel2 // yippee-like 2 (Drosophila) // 11 C // 77864 /// BC121190 // Ypel2 // yippee-like 2 (Drosophila) // 11 C // 77864	Ypel2	0.185556	7.85889	8.05125
10351259	NM_054087 // Slc19a2 // solute carrier family 19 (thiamine transporter), member 2 // 1 H2.2|1 87.0 cM // 116914 /// ENSMUST00000044021 // Slc19a2 // solute carrier family 19 (thiamine transporter), member 2 // 1 H2.2|1 87.0 cM // 116914 /// AF216204 // Slc19a2 // solute carrier family 19 (thiamine transporter), member 2 // 1 H2.2|1 87.0 cM // 116914	Slc19a2	0.184444	7.68778	7.87375
10397835	NM_172152 // Slc24a4 // solute carrier family 24 (sodium/potassium/calcium exchanger), member 4 // 12 E // 238384 /// ENSMUST00000079020 // Slc24a4 // solute carrier family 24 (sodium/potassium/calcium exchanger), member 4 // 12 E // 238384 /// AY156046 // Slc24a4 // solute carrier family 24 (sodium/potassium/calcium exchanger), member 4 // 12 E // 238384	Slc24a4	0.184444	8.97444	9.16375
10361669	NM_011835 // Katna1 // katanin p60 (ATPase-containing) subunit A1 // 10 A1 // 23924 /// ENSMUST00000019929 // Katna1 // katanin p60 (ATPase-containing) subunit A1 // 10 A1 // 23924 /// AF153197 // Katna1 // katanin p60 (ATPase-containing) subunit A1 // 10 A1 // 23924	Katna1	0.184444	6.73556	6.925
10527936	NM_021457 // Fzd1 // frizzled homolog 1 (Drosophila) // 5 A1|5 5.0 cM // 14362 /// ENSMUST00000054294 // Fzd1 // frizzled homolog 1 (Drosophila) // 5 A1|5 5.0 cM // 14362 /// BC053010 // Fzd1 // frizzled homolog 1 (Drosophila) // 5 A1|5 5.0 cM // 14362	Fzd1	0.184444	6.17778	6.36125
10370397	NM_009646 // Aire // autoimmune regulator (autoimmune polyendocrinopathy candidiasis ectodermal dystrophy) // 10 C1|10 41.6 cM // 11634 /// ENSMUST00000019257 // Aire // autoimmune regulator (autoimmune polyendocrinopathy candidiasis ectodermal dystrophy) // 10 C1|10 41.6 cM // 11634 /// AF128115 // Aire // autoimmune regulator (autoimmune polyendocrinopathy candidiasis ectodermal dystrophy) // 1…	Aire	0.184444	4.84444	5.0375
10514713	NM_146254 // Wdr78 // WD repeat domain 78 // 4 C6 // 242584 /// ENSMUST00000036451 // Wdr78 // WD repeat domain 78 // 4 C6 // 242584 /// ENSMUST00000106868 // Wdr78 // WD repeat domain 78 // 4 C6 // 242584 /// BC028975 // Wdr78 // WD repeat domain 78 // 4 C6 // 242584 /// BC034130 // Wdr78 // WD repeat domain 78 // 4 C6 // 242584 /// ENSMUST00000036557 // Wdr78 // WD repeat domain 78 // 4 C6 // 2…	Wdr78	0.183333	7.66222	7.84625
10559420	NM_181820 // Tmc4 // transmembrane channel-like gene family 4 // 7 A1 // 353499 /// ENSMUST00000038743 // Tmc4 // transmembrane channel-like gene family 4 // 7 A1 // 353499 /// AY236493 // Tmc4 // transmembrane channel-like gene family 4 // 7 A1 // 353499 /// ENSMUST00000121743 // Tmc4 // transmembrane channel-like gene family 4 // 7 A1 // 353499	Tmc4	0.183333	6.27556	6.4475
10564857	NM_173011 // Idh2 // isocitrate dehydrogenase 2 (NADP+), mitochondrial // 7 D3|7 41.0 cM // 269951 /// ENSMUST00000107384 // Idh2 // isocitrate dehydrogenase 2 (NADP+), mitochondrial // 7 D3|7 41.0 cM // 269951 /// AF212319 // Idh2 // isocitrate dehydrogenase 2 (NADP+), mitochondrial // 7 D3|7 41.0 cM // 269951 /// ENSMUST00000061676 // Idh2 // isocitrate dehydrogenase 2 (NADP+), mitochondrial //…	Idh2	0.182222	7.97444	8.16875
10505623	BC030404 // D4Bwg0951e // DNA segment, Chr 4, Brigham & Women's Genetics 0951 expressed // 4 C3|4 42.6 cM // 52829 /// BC021501 // D4Bwg0951e // DNA segment, Chr 4, Brigham & Women's Genetics 0951 expressed // 4 C3|4 42.6 cM // 52829 /// ENSMUST00000055922 // D4Bwg0951e // DNA segment, Chr 4, Brigham & Women's Genetics 0951 expressed // 4 C3|4 42.6 cM // 52829	D4Bwg0951e	0.182222	8.87	9.0725
10547943	NM_146171 // Ncapd2 // non-SMC condensin I complex, subunit D2 // 6 F2 // 68298 /// ENSMUST00000043848 // Ncapd2 // non-SMC condensin I complex, subunit D2 // 6 F2 // 68298 /// BC026982 // Ncapd2 // non-SMC condensin I complex, subunit D2 // 6 F2 // 68298 /// ENSMUST00000112291 // Ncapd2 // non-SMC condensin I complex, subunit D2 // 6 F2 // 68298	Ncapd2	0.181111	6.68444	6.865
10516658	NM_025455 // Ccdc28b // coiled coil domain containing 28B // 4 D2.3 // 66264 /// ENSMUST00000030586 // Ccdc28b // coiled coil domain containing 28B // 4 D2.3 // 66264 /// BC028873 // Ccdc28b // coiled coil domain containing 28B // 4 D2.3 // 66264 /// ENSMUST00000106035 // Ccdc28b // coiled coil domain containing 28B // 4 D2.3 // 66264	Ccdc28b	0.181111	6.34667	6.5175
10344750	NM_133220 // Sgk3 // serum/glucocorticoid regulated kinase 3 // 1 A2|1 7.5 cM // 170755 /// NM_177547 // Sgk3 // serum/glucocorticoid regulated kinase 3 // 1 A2|1 7.5 cM // 170755 /// NM_001037759 // Sgk3 // serum/glucocorticoid regulated kinase 3 // 1 A2|1 7.5 cM // 170755 /// ENSMUST00000097826 // Sgk3 // serum/glucocorticoid regulated kinase 3 // 1 A2|1 7.5 cM // 170755 /// AF312007 // Sgk3 //…	Sgk3	0.181111	7.03778	7.2075
10375820	NM_007714 // Clk4 // CDC like kinase 4 // 11 B1.3 // 12750 /// ENSMUST00000093132 // Clk4 // CDC like kinase 4 // 11 B1.3 // 12750 /// BC012675 // Clk4 // CDC like kinase 4 // 11 B1.3 // 12750 /// ENSMUST00000020652 // Clk4 // CDC like kinase 4 // 11 B1.3 // 12750 /// ENSMUST00000109113 // Clk4 // CDC like kinase 4 // 11 B1.3 // 12750 /// ENSMUST00000109114 // Clk4 // CDC like kinase 4 // 11 B1.3…	Clk4	0.18	9.11889	9.3025
10475199	NM_001177792 // Snap23 // synaptosomal-associated protein 23 // 2 E5|2 61.8 cM // 20619 /// NM_009222 // Snap23 // synaptosomal-associated protein 23 // 2 E5|2 61.8 cM // 20619 /// NM_001177793 // Snap23 // synaptosomal-associated protein 23 // 2 E5|2 61.8 cM // 20619 /// ENSMUST00000110711 // Snap23 // synaptosomal-associated protein 23 // 2 E5|2 61.8 cM // 20619 /// ENSMUST00000028743 // Snap23…	Snap23	0.18	9.18222	9.3625
10480035	NM_001177753 // Pfkfb3 // 6-phosphofructo-2-kinase/fructose-2,6-biphosphatase 3 // 2 A1 // 170768 /// NM_001177755 // Pfkfb3 // 6-phosphofructo-2-kinase/fructose-2,6-biphosphatase 3 // 2 A1 // 170768 /// NM_001177756 // Pfkfb3 // 6-phosphofructo-2-kinase/fructose-2,6-biphosphatase 3 // 2 A1 // 170768 /// NM_001177757 // Pfkfb3 // 6-phosphofructo-2-kinase/fructose-2,6-biphosphatase 3 // 2 A1 // 17…	Pfkfb3	0.18	7.06556	7.2525
10355227	NM_001122738 // 1110028C15Rik // RIKEN cDNA 1110028C15 gene // 1 C3 // 68691 /// NM_177645 // 1110028C15Rik // RIKEN cDNA 1110028C15 gene // 1 C3 // 68691 /// NM_025683 // Rpe // ribulose-5-phosphate-3-epimerase // 1 C3 // 66646 /// ENSMUST00000042389 // 1110028C15Rik // RIKEN cDNA 1110028C15 gene // 1 C3 // 68691 /// ENSMUST00000068168 // 1110028C15Rik // RIKEN cDNA 1110028C15 gene // 1 C3 // 68…	1110028C15Rik	0.18	6.84333	7.01625
10566767	NM_001001326 // St5 // suppression of tumorigenicity 5 // 7 E3 // 76954 /// NM_029811 // St5 // suppression of tumorigenicity 5 // 7 E3 // 76954 /// ENSMUST00000079282 // St5 // suppression of tumorigenicity 5 // 7 E3 // 76954 /// ENSMUST00000077909 // St5 // suppression of tumorigenicity 5 // 7 E3 // 76954 /// ENSMUST00000084738 // St5 // suppression of tumorigenicity 5 // 7 E3 // 76954 /// BC05…	St5	0.18	7.24333	7.42375
10545865	NM_001037842 // Cml3 // camello-like 3 // 6 C3 // 93674 /// NM_053097 // Cml3 // camello-like 3 // 6 C3 // 93674 /// ENSMUST00000050780 // Cml3 // camello-like 3 // 6 C3 // 93674 /// BC092089 // Cml3 // camello-like 3 // 6 C3 // 93674 /// ENSMUST00000087656 // Cml3 // camello-like 3 // 6 C3 // 93674	Cml3	0.178889	5.67444	5.85875
10462752	NM_001080706 // Btaf1 // BTAF1 RNA polymerase II, B-TFIID transcription factor-associated, (Mot1 homolog, S. cerevisiae) // 19 C2 // 107182 /// ENSMUST00000099494 // Btaf1 // BTAF1 RNA polymerase II, B-TFIID transcription factor-associated, (Mot1 homolog, S. cerevisiae) // 19 C2 // 107182 /// AB287295 // Btaf1 // BTAF1 RNA polymerase II, B-TFIID transcription factor-associated, (Mot1 homolog, S. …	Btaf1	0.178889	7.89444	8.0675
10470614	NM_001033874 // 1190002A17Rik // RIKEN cDNA 1190002A17 gene // 2 A3 // 68870 /// ENSMUST00000074156 // 1190002A17Rik // RIKEN cDNA 1190002A17 gene // 2 A3 // 68870 /// BC100481 // 1190002A17Rik // RIKEN cDNA 1190002A17 gene // 2 A3 // 68870	1190002A17Rik	0.178889	6.09333	6.2875
10488048	NM_021527 // Mkks // McKusick-Kaufman syndrome protein // 2 F3 // 59030 /// NM_001141946 // Mkks // McKusick-Kaufman syndrome protein // 2 F3 // 59030 /// ENSMUST00000110089 // Mkks // McKusick-Kaufman syndrome protein // 2 F3 // 59030 /// ENSMUST00000028730 // Mkks // McKusick-Kaufman syndrome protein // 2 F3 // 59030 /// ENSMUST00000116405 // Mkks // McKusick-Kaufman syndrome protein // 2 F3 //…	Mkks	0.177778	7.3	7.47125
10420366	NM_001010937 // Gjb6 // gap junction protein, beta 6 // 14 C3|14 22.5 cM // 14623 /// NM_008128 // Gjb6 // gap junction protein, beta 6 // 14 C3|14 22.5 cM // 14623 /// ENSMUST00000039380 // Gjb6 // gap junction protein, beta 6 // 14 C3|14 22.5 cM // 14623 /// BC013811 // Gjb6 // gap junction protein, beta 6 // 14 C3|14 22.5 cM // 14623	Gjb6	0.177778	7.82111	7.9875
10364293	NM_019803 // Ube2g2 // ubiquitin-conjugating enzyme E2G 2 // 10 C1|10 41.6 cM // 22213 /// ENSMUST00000009437 // Ube2g2 // ubiquitin-conjugating enzyme E2G 2 // 10 C1|10 41.6 cM // 22213 /// BC010321 // Ube2g2 // ubiquitin-conjugating enzyme E2G 2 // 10 C1|10 41.6 cM // 22213	Ube2g2	0.177778	8.52667	8.7
10429573	NM_001099217 // Ly6c2 // lymphocyte antigen 6 complex, locus C2 // 15 D3 // 100041546 /// NM_010741 // Ly6c1 // lymphocyte antigen 6 complex, locus C1 // 15 D3|15 42.7 cM // 17067 /// NM_010741 // Ly6c1 // lymphocyte antigen 6 complex, locus C1 // 15 D3|15 42.7 cM // 17067 /// NM_010741 // Ly6c1 // lymphocyte antigen 6 complex, locus C1 // 15 D3|15 42.7 cM // 17067 /// D86232 // Ly6c2 // lymphocy…	Ly6c2	0.176667	9.03333	9.21125
10592719	NM_178644 // Oaf // OAF homolog (Drosophila) // 9 A5.1|9 23.0 cM // 102644 /// ENSMUST00000034512 // Oaf // OAF homolog (Drosophila) // 9 A5.1|9 23.0 cM // 102644 /// BC028824 // Oaf // OAF homolog (Drosophila) // 9 A5.1|9 23.0 cM // 102644	Oaf	0.176667	6.61	6.79125
10401737	NM_001033475 // Tmed8 // transmembrane emp24 domain containing 8 // 12 D2 // 382620 /// ENSMUST00000037418 // Tmed8 // transmembrane emp24 domain containing 8 // 12 D2 // 382620 /// BC150860 // Tmed8 // transmembrane emp24 domain containing 8 // 12 D2 // 382620	Tmed8	0.176667	7.82667	8.00875
10545869	NM_053097 // Cml3 // camello-like 3 // 6 C3 // 93674 /// NM_001037842 // Cml3 // camello-like 3 // 6 C3 // 93674 /// ENSMUST00000050780 // Cml3 // camello-like 3 // 6 C3 // 93674 /// AF163316 // Cml3 // camello-like 3 // 6 C3 // 93674 /// ENSMUST00000087656 // Cml3 // camello-like 3 // 6 C3 // 93674	Cml3	0.176667	5.69	5.87375
10369647	NM_053183 // Ddx50 // DEAD (Asp-Glu-Ala-Asp) box polypeptide 50 // 10 B4 // 94213 /// ENSMUST00000020270 // Ddx50 // DEAD (Asp-Glu-Ala-Asp) box polypeptide 50 // 10 B4 // 94213 /// AF334104 // Ddx50 // DEAD (Asp-Glu-Ala-Asp) box polypeptide 50 // 10 B4 // 94213	Ddx50	0.176667	7.79556	7.965
10410931	NM_001081249 // Vcan // versican // 13 C3|13 55.0 cM // 13003 /// NM_019389 // Vcan // versican // 13 C3|13 55.0 cM // 13003 /// NM_001134474 // Vcan // versican // 13 C3|13 55.0 cM // 13003 /// NM_001134475 // Vcan // versican // 13 C3|13 55.0 cM // 13003 /// NM_172955 // Vcan // versican // 13 C3|13 55.0 cM // 13003 /// ENSMUST00000109546 // Vcan // versican // 13 C3|13 55.0 cM // 13003 /// ENS…	Vcan	0.176667	7.45333	7.64375
10345037	NM_028829 // Paqr8 // progestin and adipoQ receptor family member VIII // 1 A5 // 74229 /// ENSMUST00000068880 // Paqr8 // progestin and adipoQ receptor family member VIII // 1 A5 // 74229 /// BC059813 // Paqr8 // progestin and adipoQ receptor family member VIII // 1 A5 // 74229	Paqr8	0.175556	9.55556	9.73125
10437160	NM_011809 // Ets2 // E26 avian leukemia oncogene 2, 3' domain // 16 C3-qter|16 69.6 cM // 23872 /// ENSMUST00000023612 // Ets2 // E26 avian leukemia oncogene 2, 3' domain // 16 C3-qter|16 69.6 cM // 23872 /// BC005504 // Ets2 // E26 avian leukemia oncogene 2, 3' domain // 16 C3-qter|16 69.6 cM // 23872	Ets2	0.175556	9.08	9.25625
10495206	NM_146136 // Slc16a4 // solute carrier family 16 (monocarboxylic acid transporters), member 4 // 3 F2.3 // 229699 /// ENSMUST00000029502 // Slc16a4 // solute carrier family 16 (monocarboxylic acid transporters), member 4 // 3 F2.3 // 229699 /// BC025441 // Slc16a4 // solute carrier family 16 (monocarboxylic acid transporters), member 4 // 3 F2.3 // 229699 /// ENSMUST00000106723 // Slc16a4 // solu…	Slc16a4	0.175556	5.34556	5.515
10549899	NM_146179 // Zfp418 // zinc finger protein 418 // 7 A1 // 232854 /// ENSMUST00000051435 // Zfp418 // zinc finger protein 418 // 7 A1 // 232854 /// BC026490 // Zfp418 // zinc finger protein 418 // 7 A1 // 232854	Zfp418	0.175556	7.56222	7.74
10349868	NM_133819 // Ppp1r15b // protein phosphatase 1, regulatory (inhibitor) subunit 15b // 1 E4 // 108954 /// ENSMUST00000052529 // Ppp1r15b // protein phosphatase 1, regulatory (inhibitor) subunit 15b // 1 E4 // 108954	Ppp1r15b	0.175556	6.86556	7.05125
10519527	NM_011076 // Abcb1a // ATP-binding cassette, sub-family B (MDR/TAP), member 1A // 5 A1|5 1.0 cM // 18671 /// ENSMUST00000047753 // Abcb1a // ATP-binding cassette, sub-family B (MDR/TAP), member 1A // 5 A1|5 1.0 cM // 18671 /// M33581 // Abcb1a // ATP-binding cassette, sub-family B (MDR/TAP), member 1A // 5 A1|5 1.0 cM // 18671 /// ENSMUST00000115373 // Abcb1a // ATP-binding cassette, sub-family B…	Abcb1a	0.174444	7.71889	7.88125
10470446	NM_011305 // Rxra // retinoid X receptor alpha // 2 A3|2 17.0 cM // 20181 /// ENSMUST00000077257 // Rxra // retinoid X receptor alpha // 2 A3|2 17.0 cM // 20181 /// BC138800 // Rxra // retinoid X receptor alpha // 2 A3|2 17.0 cM // 20181 /// BC138802 // Rxra // retinoid X receptor alpha // 2 A3|2 17.0 cM // 20181 /// M84817 // Rxra // retinoid X receptor alpha // 2 A3|2 17.0 cM // 20181 /// U7768…	Rxra	0.174444	7.26556	7.44125
10592126	BC051180 // Fam118b // family with sequence similarity 118, member B // 9 A5.3 // 109229 /// NM_175411 // Fam118b // family with sequence similarity 118, member B // 9 A5.3 // 109229 /// ENSMUST00000121564 // Fam118b // family with sequence similarity 118, member B // 9 A5.3 // 109229 /// ENSMUST00000059057 // Fam118b // family with sequence similarity 118, member B // 9 A5.3 // 109229 /// ENSMUS…	Fam118b	0.174444	7.30111	7.4725
10551989	NM_145580 // Tmem149 // transmembrane protein 149 // 7 B1 // 101883 /// ENSMUST00000108161 // Tmem149 // transmembrane protein 149 // 7 B1 // 101883 /// ENSMUST00000043850 // Tmem149 // transmembrane protein 149 // 7 B1 // 101883 /// BC019733 // Tmem149 // transmembrane protein 149 // 7 B1 // 101883	Tmem149	0.173333	6.50333	6.67
10376733	NM_008928 // Map2k3 // mitogen-activated protein kinase kinase 3 // 11 B2 // 26397 /// ENSMUST00000019076 // Map2k3 // mitogen-activated protein kinase kinase 3 // 11 B2 // 26397 /// BC007467 // Map2k3 // mitogen-activated protein kinase kinase 3 // 11 B2 // 26397	Map2k3	0.173333	6.47	6.65125
10540028	NM_023184 // Klf15 // Kruppel-like factor 15 // 6 D1 // 66277 /// ENSMUST00000032174 // Klf15 // Kruppel-like factor 15 // 6 D1 // 66277 /// ENSMUST00000113530 // Klf15 // Kruppel-like factor 15 // 6 D1 // 66277 /// BC013486 // Klf15 // Kruppel-like factor 15 // 6 D1 // 66277	Klf15	0.173333	6.65444	6.83875
10497033	NM_028938 // Lrriq3 // leucine-rich repeats and IQ motif containing 3 // 3 H4 // 74435 /// ENSMUST00000029833 // Lrriq3 // leucine-rich repeats and IQ motif containing 3 // 3 H4 // 74435 /// BC112424 // Lrriq3 // leucine-rich repeats and IQ motif containing 3 // 3 H4 // 74435 /// ENSMUST00000041607 // Lrriq3 // leucine-rich repeats and IQ motif containing 3 // 3 H4 // 74435	Lrriq3	0.173333	3.66222	3.8425
10545897	NM_028099 // Dusp11 // dual specificity phosphatase 11 (RNA/RNP complex 1-interacting) // 6 C3 // 72102 /// ENSMUST00000032071 // Dusp11 // dual specificity phosphatase 11 (RNA/RNP complex 1-interacting) // 6 C3 // 72102 /// BC067028 // Dusp11 // dual specificity phosphatase 11 (RNA/RNP complex 1-interacting) // 6 C3 // 72102	Dusp11	0.173333	8.66889	8.83625
10437191	NM_033149 // B3galt5 // UDP-Gal:betaGlcNAc beta 1,3-galactosyltransferase, polypeptide 5 // 16 C4 // 93961 /// NM_001122993 // B3galt5 // UDP-Gal:betaGlcNAc beta 1,3-galactosyltransferase, polypeptide 5 // 16 C4 // 93961 /// ENSMUST00000113800 // B3galt5 // UDP-Gal:betaGlcNAc beta 1,3-galactosyltransferase, polypeptide 5 // 16 C4 // 93961 /// ENSMUST00000099497 // B3galt5 // UDP-Gal:betaGlcNAc be…	B3galt5	0.173333	8.61333	8.795
10602474	NM_001113354 // Phf8 // PHD finger protein 8 // X F3 // 320595 /// NM_177201 // Phf8 // PHD finger protein 8 // X F3 // 320595 /// ENSMUST00000046950 // Phf8 // PHD finger protein 8 // X F3 // 320595 /// ENSMUST00000046962 // Phf8 // PHD finger protein 8 // X F3 // 320595 /// BC138899 // Phf8 // PHD finger protein 8 // X F3 // 320595 /// ENSMUST00000112670 // Phf8 // PHD finger protein 8 // X F3 …	Phf8	0.173333	7.76333	7.93375
10465209	NM_181452 // Mtvr2 // mammary tumor virus receptor 2 // 19 A|19 2.5 cM // 17826 /// NM_023166 // Mtvr2 // mammary tumor virus receptor 2 // 19 A|19 2.5 cM // 17826 /// ENSMUST00000099955 // Mtvr2 // mammary tumor virus receptor 2 // 19 A|19 2.5 cM // 17826 /// ENSMUST00000116558 // Mtvr2 // mammary tumor virus receptor 2 // 19 A|19 2.5 cM // 17826 /// AB012726 // Mtvr2 // mammary tumor virus rece…	Mtvr2	0.173333	7.95	8.1475
10398562	NM_027149 // Wdr20a // WD repeat domain 20A // 12 F1 // 69641 /// ENSMUST00000095410 // Wdr20a // WD repeat domain 20A // 12 F1 // 69641 /// BC026761 // Wdr20a // WD repeat domain 20A // 12 F1 // 69641 /// ENSMUST00000109807 // Wdr20a // WD repeat domain 20A // 12 F1 // 69641 /// ENSMUST00000109809 // Wdr20a // WD repeat domain 20A // 12 F1 // 69641	Wdr20a	0.172222	7.38889	7.56875
10430574	NM_029407 // 4933432B09Rik // RIKEN cDNA 4933432B09 gene // 15 E1 // 75729 /// ENSMUST00000109648 // 4933432B09Rik // RIKEN cDNA 4933432B09 gene // 15 E1 // 75729 /// BC118956 // 4933432B09Rik // RIKEN cDNA 4933432B09 gene // 15 E1 // 75729 /// ENSMUST00000109646 // 4933432B09Rik // RIKEN cDNA 4933432B09 gene // 15 E1 // 75729 /// ENSMUST00000046816 // 4933432B09Rik // RIKEN cDNA 4933432B09 gene …	4933432B09Rik	0.172222	7.09556	7.25625
10383532	NM_026272 // Narf // nuclear prelamin A recognition factor // 11 E2 // 67608 /// ENSMUST00000103015 // Narf // nuclear prelamin A recognition factor // 11 E2 // 67608 /// BC016090 // Narf // nuclear prelamin A recognition factor // 11 E2 // 67608	Narf	0.171111	7.85667	8.045
10414325	NM_026832 // Cgrrf1 // cell growth regulator with ring finger domain 1 // 14 C1 // 68755 /// ENSMUST00000068532 // Cgrrf1 // cell growth regulator with ring finger domain 1 // 14 C1 // 68755 /// BC037677 // Cgrrf1 // cell growth regulator with ring finger domain 1 // 14 C1 // 68755	Cgrrf1	0.171111	6.44889	6.635
10599192	NM_028894 // Lonrf3 // LON peptidase N-terminal domain and ring finger 3 // X A2 // 74365 /// ENSMUST00000016383 // Lonrf3 // LON peptidase N-terminal domain and ring finger 3 // X A2 // 74365 /// BC120688 // Lonrf3 // LON peptidase N-terminal domain and ring finger 3 // X A2 // 74365 /// ENSMUST00000115255 // Lonrf3 // LON peptidase N-terminal domain and ring finger 3 // X A2 // 74365	Lonrf3	0.171111	7.28444	7.46
10510574	NM_133753 // Errfi1 // ERBB receptor feedback inhibitor 1 // 4 E1 // 74155 /// ENSMUST00000073600 // Errfi1 // ERBB receptor feedback inhibitor 1 // 4 E1 // 74155 /// ENSMUST00000030811 // Errfi1 // ERBB receptor feedback inhibitor 1 // 4 E1 // 74155 /// BC057646 // Errfi1 // ERBB receptor feedback inhibitor 1 // 4 E1 // 74155	Errfi1	0.171111	9.38889	9.58
10431284	NM_001033274 // Brd1 // bromodomain containing 1 // 15 E3 // 223770 /// BC130273 // Brd1 // bromodomain containing 1 // 15 E3 // 223770 /// ENSMUST00000109380 // LOC100045983 // similar to bromodomain containing 1 // --- // 100045983 /// ENSMUST00000088911 // LOC100045983 // similar to bromodomain containing 1 // --- // 100045983	Brd1	0.168889	7.65889	7.83125
10503711	NM_011997 // Casp8ap2 // caspase 8 associated protein 2 // 4 A5|4 11.4 cM // 26885 /// NM_001122978 // Casp8ap2 // caspase 8 associated protein 2 // 4 A5|4 11.4 cM // 26885 /// ENSMUST00000029950 // Casp8ap2 // caspase 8 associated protein 2 // 4 A5|4 11.4 cM // 26885 /// AF132726 // Casp8ap2 // caspase 8 associated protein 2 // 4 A5|4 11.4 cM // 26885 /// ENSMUST00000108178 // Casp8ap2 // caspas…	Casp8ap2	0.168889	6.60556	6.7875
10365845	NM_053072 // Fgd6 // FYVE, RhoGEF and PH domain containing 6 // 10 C3 // 13998 /// ENSMUST00000020208 // Fgd6 // FYVE, RhoGEF and PH domain containing 6 // 10 C3 // 13998 /// BC139019 // Fgd6 // FYVE, RhoGEF and PH domain containing 6 // 10 C3 // 13998	Fgd6	0.168889	6.33778	6.515
10564507	NM_001042592 // Arrdc4 // arrestin domain containing 4 // 7 D1 // 66412 /// NM_025549 // Arrdc4 // arrestin domain containing 4 // 7 D1 // 66412 /// ENSMUST00000048068 // Arrdc4 // arrestin domain containing 4 // 7 D1 // 66412 /// ENSMUST00000118110 // Arrdc4 // arrestin domain containing 4 // 7 D1 // 66412 /// BC017528 // Arrdc4 // arrestin domain containing 4 // 7 D1 // 66412	Arrdc4	0.168889	6.63444	6.8125
10402560	AK079474 // A130014H13Rik // RIKEN cDNA A130014H13 gene // 12 F1 // 319630 /// AK037594 // A130014H13Rik // RIKEN cDNA A130014H13 gene // 12 F1 // 319630	A130014H13Rik	0.167778	9.63	9.80875
10588419	NM_025651 // Aste1 // asteroid homolog 1 (Drosophila) // 9 F1 // 66595 /// NM_001164828 // Aste1 // asteroid homolog 1 (Drosophila) // 9 F1 // 66595 /// ENSMUST00000035181 // Aste1 // asteroid homolog 1 (Drosophila) // 9 F1 // 66595 /// BC098471 // Aste1 // asteroid homolog 1 (Drosophila) // 9 F1 // 66595	Aste1	0.167778	6.24222	6.4075
10434806	NM_178665 // Lpp // LIM domain containing preferred translocation partner in lipoma // 16 B1 // 210126 /// NM_001145952 // Lpp // LIM domain containing preferred translocation partner in lipoma // 16 B1 // 210126 /// NM_001145954 // Lpp // LIM domain containing preferred translocation partner in lipoma // 16 B1 // 210126 /// ENSMUST00000078988 // Lpp // LIM domain containing preferred translocati…	Lpp	0.167778	7.41778	7.56375
10502052	NM_027808 // Alpk1 // alpha-kinase 1 // 3 H1 // 71481 /// ENSMUST00000029662 // Alpk1 // alpha-kinase 1 // 3 H1 // 71481 /// AK173191 // Alpk1 // alpha-kinase 1 // 3 H1 // 71481	Alpk1	0.165556	5.63222	5.805
10382115	NM_177088 // Ccdc45 // coiled-coil domain containing 45 // 11 E1 // 320162 /// NM_001166685 // Ccdc45 // coiled-coil domain containing 45 // 11 E1 // 320162 /// ENSMUST00000018516 // Ccdc45 // coiled-coil domain containing 45 // 11 E1 // 320162 /// ENSMUST00000103068 // Ccdc45 // coiled-coil domain containing 45 // 11 E1 // 320162 /// BC116308 // Ccdc45 // coiled-coil domain containing 45 // 11 E…	Ccdc45	0.165556	6.41556	6.59375
10476759	NM_028724 // Rin2 // Ras and Rab interactor 2 // 2 G1 // 74030 /// ENSMUST00000110005 // Rin2 // Ras and Rab interactor 2 // 2 G1 // 74030 /// ENSMUST00000071473 // Rin2 // Ras and Rab interactor 2 // 2 G1 // 74030 /// BC040390 // Rin2 // Ras and Rab interactor 2 // 2 G1 // 74030 /// ENSMUST00000094480 // Rin2 // Ras and Rab interactor 2 // 2 G1 // 74030 /// ENSMUST00000110004 // Rin2 // Ras and …	Rin2	0.165556	7.20667	7.3875
10503259	NM_021897 // Trp53inp1 // transformation related protein 53 inducible nuclear protein 1 // 4 A1-A2 // 60599 /// ENSMUST00000029865 // Trp53inp1 // transformation related protein 53 inducible nuclear protein 1 // 4 A1-A2 // 60599 /// AY034611 // Trp53inp1 // transformation related protein 53 inducible nuclear protein 1 // 4 A1-A2 // 60599 /// ENSMUST00000108326 // Trp53inp1 // transformation relat…	Trp53inp1	0.164444	6.96222	7.14
10583694	ENSMUST00000062125 // 1810026J23Rik // RIKEN cDNA 1810026J23 gene // 9 A3 // 69773	1810026J23Rik	0.164444	7.45	7.60875
10511510	NM_001159595 // Ints8 // integrator complex subunit 8 // 4 A1 // 72656 /// NM_178112 // Ints8 // integrator complex subunit 8 // 4 A1 // 72656 /// ENSMUST00000108319 // Ints8 // integrator complex subunit 8 // 4 A1 // 72656 /// ENSMUST00000044616 // Ints8 // integrator complex subunit 8 // 4 A1 // 72656 /// BC049092 // Ints8 // integrator complex subunit 8 // 4 A1 // 72656 /// ENSMUST00000108318 …	Ints8	0.164444	7.93444	8.09125
10595529	NM_199316 // 4922501C03Rik // RIKEN cDNA 4922501C03 gene // 9 E3.1 // 382090 /// ENSMUST00000093802 // 4922501C03Rik // RIKEN cDNA 4922501C03 gene // 9 E3.1 // 382090 /// ENSMUST00000078660 // 4922501C03Rik // RIKEN cDNA 4922501C03 gene // 9 E3.1 // 382090 /// BC150998 // 4922501C03Rik // RIKEN cDNA 4922501C03 gene // 9 E3.1 // 382090 /// ENSMUST00000113148 // 4922501C03Rik // RIKEN cDNA 4922501C…	4922501C03Rik	0.164444	6.72667	6.8825
10442219	NM_144515 // Zfp52 // zinc finger protein 52 // 17 A3.2|17 9.9 cM // 22710 /// ENSMUST00000079242 // Zfp52 // zinc finger protein 52 // 17 A3.2|17 9.9 cM // 22710 /// BC021527 // Zfp52 // zinc finger protein 52 // 17 A3.2|17 9.9 cM // 22710	Zfp52	0.164444	6.60111	6.75625
10353878	NM_153502 // Ankrd23 // ankyrin repeat domain 23 // 1 B // 78321 /// NM_026241 // Ankrd39 // ankyrin repeat domain 39 // 1 B // 109346 /// ENSMUST00000054665 // Ankrd23 // ankyrin repeat domain 23 // 1 B // 78321 /// ENSMUST00000001172 // Ankrd39 // ankyrin repeat domain 39 // 1 B // 109346 /// BC022973 // Ankrd23 // ankyrin repeat domain 23 // 1 B // 78321 /// ENSMUST00000045120 // Ankrd23 // an…	Ankrd23	0.163333	6.21667	6.38375
10555339	NM_001017985 // C2cd3 // C2 calcium-dependent domain containing 3 // 7 E3 // 277939 /// ENSMUST00000051777 // C2cd3 // C2 calcium-dependent domain containing 3 // 7 E3 // 277939 /// ENSMUST00000120196 // C2cd3 // C2 calcium-dependent domain containing 3 // 7 E3 // 277939 /// BC094430 // C2cd3 // C2 calcium-dependent domain containing 3 // 7 E3 // 277939 /// ENSMUST00000119647 // C2cd3 // C2 calci…	C2cd3	0.163333	7.94444	8.11375
10486255	NM_001042653 // Oip5 // Opa interacting protein 5 // 2 E5 // 70645 /// NM_133851 // Nusap1 // nucleolar and spindle associated protein 1 // 2 E5 // 108907 /// NM_001042652 // Nusap1 // nucleolar and spindle associated protein 1 // 2 E5 // 108907 /// ENSMUST00000068225 // Nusap1 // nucleolar and spindle associated protein 1 // 2 E5 // 108907 /// BC115883 // Oip5 // Opa interacting protein 5 // 2 E…	Oip5	0.162222	3.89444	4.06625
10445695	NM_020048 // Med20 // mediator complex subunit 20 // 17 C // 56771 /// ENSMUST00000024778 // Med20 // mediator complex subunit 20 // 17 C // 56771 /// BC060122 // Med20 // mediator complex subunit 20 // 17 C // 56771	Med20	0.162222	7.36778	7.53625
10393309	NM_026364 // Prpsap1 // phosphoribosyl pyrophosphate synthetase-associated protein 1 // 11 E2 // 67763 /// ENSMUST00000106391 // Prpsap1 // phosphoribosyl pyrophosphate synthetase-associated protein 1 // 11 E2 // 67763 /// ENSMUST00000021153 // Prpsap1 // phosphoribosyl pyrophosphate synthetase-associated protein 1 // 11 E2 // 67763 /// BC029621 // Prpsap1 // phosphoribosyl pyrophosphate syntheta…	Prpsap1	0.161111	8.94444	9.1075
10434003	NM_007764 // Crkl // v-crk sarcoma virus CT10 oncogene homolog (avian)-like // 16 A3 // 12929 /// ENSMUST00000006293 // Crkl // v-crk sarcoma virus CT10 oncogene homolog (avian)-like // 16 A3 // 12929 /// BC131984 // Crkl // v-crk sarcoma virus CT10 oncogene homolog (avian)-like // 16 A3 // 12929	Crkl	0.161111	9.09889	9.27125
10545862	NM_001037842 // Cml3 // camello-like 3 // 6 C3 // 93674 /// NM_053097 // Cml3 // camello-like 3 // 6 C3 // 93674 /// ENSMUST00000050780 // Cml3 // camello-like 3 // 6 C3 // 93674 /// BC092089 // Cml3 // camello-like 3 // 6 C3 // 93674 /// ENSMUST00000087656 // Cml3 // camello-like 3 // 6 C3 // 93674	Cml3	0.161111	5.66667	5.83125
10551872	NM_153577 // AI428936 // expressed sequence AI428936 // 7 B1 // 233066 /// ENSMUST00000054594 // AI428936 // expressed sequence AI428936 // 7 B1 // 233066 /// BC023803 // AI428936 // expressed sequence AI428936 // 7 B1 // 233066	AI428936	0.16	6.13222	6.29
10396205	NM_001081195 // Arid4a // AT rich interactive domain 4A (RBP1-like) // 12 C3 // 238247 /// ENSMUST00000046305 // Arid4a // AT rich interactive domain 4A (RBP1-like) // 12 C3 // 238247 /// ENSMUST00000058026 // Arid4a // AT rich interactive domain 4A (RBP1-like) // 12 C3 // 238247 /// BC158109 // Arid4a // AT rich interactive domain 4A (RBP1-like) // 12 C3 // 238247 /// ENSMUST00000082246 // Arid4…	Arid4a	0.16	7.79667	7.95875
10525374	NM_177242 // Pptc7 // PTC7 protein phosphatase homolog (S. cerevisiae) // 5 F // 320717 /// ENSMUST00000053426 // Pptc7 // PTC7 protein phosphatase homolog (S. cerevisiae) // 5 F // 320717 /// BC068149 // Pptc7 // PTC7 protein phosphatase homolog (S. cerevisiae) // 5 F // 320717 /// ENSMUST00000119015 // Pptc7 // PTC7 protein phosphatase homolog (S. cerevisiae) // 5 F // 320717	Pptc7	0.16	8.05778	8.2175
10439960	NM_028815 // Cep97 // centrosomal protein 97 // 16 C1.1 // 74201 /// NM_001159364 // Cep97 // centrosomal protein 97 // 16 C1.1 // 74201 /// NM_001159365 // Cep97 // centrosomal protein 97 // 16 C1.1 // 74201 /// NM_001159366 // Cep97 // centrosomal protein 97 // 16 C1.1 // 74201 /// ENSMUST00000023270 // Cep97 // centrosomal protein 97 // 16 C1.1 // 74201 /// ENSMUST00000122280 // Cep97 // centr…	Cep97	0.16	6.82111	7.00375
10417912	NM_030180 // Usp54 // ubiquitin specific peptidase 54 // 14 A3 // 78787 /// ENSMUST00000022356 // Usp54 // ubiquitin specific peptidase 54 // 14 A3 // 78787 /// ENSMUST00000035340 // Usp54 // ubiquitin specific peptidase 54 // 14 A3 // 78787 /// BC117844 // Usp54 // ubiquitin specific peptidase 54 // 14 A3 // 78787 /// ENSMUST00000112526 // Usp54 // ubiquitin specific peptidase 54 // 14 A3 // 787…	Usp54	0.16	8.94778	9.1125
10479685	NM_011012 // Oprl1 // opioid receptor-like 1 // 2 H2-4|2 110.0 cM // 18389 /// ENSMUST00000071585 // Oprl1 // opioid receptor-like 1 // 2 H2-4|2 110.0 cM // 18389 /// ENSMUST00000108768 // Oprl1 // opioid receptor-like 1 // 2 H2-4|2 110.0 cM // 18389 /// ENSMUST00000108767 // Oprl1 // opioid receptor-like 1 // 2 H2-4|2 110.0 cM // 18389 /// AF043278 // Oprl1 // opioid receptor-like 1 // 2 H2-4|2 …	Oprl1	0.158889	7.74667	7.89125
10435525	NM_177128 // Iqcb1 // IQ calmodulin-binding motif containing 1 // 16 B3 // 320299 /// ENSMUST00000023535 // Iqcb1 // IQ calmodulin-binding motif containing 1 // 16 B3 // 320299 /// BC029084 // Iqcb1 // IQ calmodulin-binding motif containing 1 // 16 B3 // 320299 /// ENSMUST00000114819 // Iqcb1 // IQ calmodulin-binding motif containing 1 // 16 B3 // 320299 /// ENSMUST00000114817 // Iqcb1 // IQ calm…	Iqcb1	0.158889	7.93889	8.09375
10421817	NM_025832 // Naa16 // N(alpha)-acetyltransferase 16, NatA auxiliary subunit // 14 D3 // 66897 /// ENSMUST00000022597 // Naa16 // N(alpha)-acetyltransferase 16, NatA auxiliary subunit // 14 D3 // 66897 /// BC052445 // Naa16 // N(alpha)-acetyltransferase 16, NatA auxiliary subunit // 14 D3 // 66897	Naa16	0.157778	6.07444	6.23
10531556	NM_010294 // Gk2 // glycerol kinase 2 // 5 E3|5 53.0 cM // 14626 /// ENSMUST00000059657 // Gk2 // glycerol kinase 2 // 5 E3|5 53.0 cM // 14626 /// BC061147 // Gk2 // glycerol kinase 2 // 5 E3|5 53.0 cM // 14626	Gk2	0.157778	3.22889	3.3975
10522160	NM_001024917 // N4bp2 // NEDD4 binding protein 2 // 5 C3.1 // 333789 /// ENSMUST00000113738 // N4bp2 // NEDD4 binding protein 2 // 5 C3.1 // 333789 /// ENSMUST00000087264 // N4bp2 // NEDD4 binding protein 2 // 5 C3.1 // 333789 /// ENSMUST00000039982 // N4bp2 // NEDD4 binding protein 2 // 5 C3.1 // 333789 /// BC046458 // N4bp2 // NEDD4 binding protein 2 // 5 C3.1 // 333789	N4bp2	0.157778	6.09667	6.2525
10444911	NM_001010833 // Mdc1 // mediator of DNA damage checkpoint 1 // 17 B1 // 240087 /// ENSMUST00000082337 // Mdc1 // mediator of DNA damage checkpoint 1 // 17 B1 // 240087	Mdc1	0.157778	6.09222	6.25125
10527455	NM_178576 // Cpsf4 // cleavage and polyadenylation specific factor 4 // 5 G2 // 54188 /// ENSMUST00000070487 // Cpsf4 // cleavage and polyadenylation specific factor 4 // 5 G2 // 54188 /// BC057067 // Cpsf4 // cleavage and polyadenylation specific factor 4 // 5 G2 // 54188 /// ENSMUST00000110646 // Cpsf4 // cleavage and polyadenylation specific factor 4 // 5 G2 // 54188	Cpsf4	0.156667	7.59444	7.7525
10545308	NM_001038695 // Kdm3a // lysine (K)-specific demethylase 3A // 6 C1 // 104263 /// NM_173001 // Kdm3a // lysine (K)-specific demethylase 3A // 6 C1 // 104263 /// ENSMUST00000065509 // Kdm3a // lysine (K)-specific demethylase 3A // 6 C1 // 104263 /// BC059264 // Kdm3a // lysine (K)-specific demethylase 3A // 6 C1 // 104263 /// ENSMUST00000101304 // Kdm3a // lysine (K)-specific demethylase 3A // 6 C…	Kdm3a	0.156667	7.62556	7.795
10535759	NM_080795 // Lnx2 // ligand of numb-protein X 2 // 5 G2 // 140887 /// ENSMUST00000016664 // Lnx2 // ligand of numb-protein X 2 // 5 G2 // 140887 /// BC090665 // Lnx2 // ligand of numb-protein X 2 // 5 G2 // 140887	Lnx2	0.156667	6.24111	6.38875
10595109	NM_001146048 // Lrrc1 // leucine rich repeat containing 1 // 9 D-E1 // 214345 /// NM_172528 // Lrrc1 // leucine rich repeat containing 1 // 9 D-E1 // 214345 /// ENSMUST00000049755 // Lrrc1 // leucine rich repeat containing 1 // 9 D-E1 // 214345 /// ENSMUST00000113421 // Lrrc1 // leucine rich repeat containing 1 // 9 D-E1 // 214345 /// AK220166 // Lrrc1 // leucine rich repeat containing 1 // 9 D-E…	Lrrc1	0.156667	6.27111	6.42625
10417920	NM_030180 // Usp54 // ubiquitin specific peptidase 54 // 14 A3 // 78787 /// ENSMUST00000035340 // Usp54 // ubiquitin specific peptidase 54 // 14 A3 // 78787 /// ENSMUST00000022356 // Usp54 // ubiquitin specific peptidase 54 // 14 A3 // 78787 /// ENSMUST00000053416 // Usp54 // ubiquitin specific peptidase 54 // 14 A3 // 78787 /// ENSMUST00000112526 // Usp54 // ubiquitin specific peptidase 54 // 14…	Usp54	0.155556	7.89444	8.05625
10359624	NM_175686 // Prrx1 // paired related homeobox 1 // 1 H2.1|1 85.4 cM // 18933 /// NM_011127 // Prrx1 // paired related homeobox 1 // 1 H2.1|1 85.4 cM // 18933 /// NM_001025570 // Prrx1 // paired related homeobox 1 // 1 H2.1|1 85.4 cM // 18933 /// ENSMUST00000075805 // Prrx1 // paired related homeobox 1 // 1 H2.1|1 85.4 cM // 18933 /// ENSMUST00000027878 // Prrx1 // paired related homeobox 1 // 1 H…	Prrx1	0.154444	6.78556	6.93625
10381361	NM_178932 // Aoc2 // amine oxidase, copper containing 2 (retina-specific) // 11 D // 237940 /// ENSMUST00000041095 // Aoc2 // amine oxidase, copper containing 2 (retina-specific) // 11 D // 237940 /// AF350445 // Aoc2 // amine oxidase, copper containing 2 (retina-specific) // 11 D // 237940 /// ENSMUST00000107264 // Aoc2 // amine oxidase, copper containing 2 (retina-specific) // 11 D // 237940	Aoc2	0.154444	6.19222	6.33875
10381298	NM_019444 // Ramp2 // receptor (calcitonin) activity modifying protein 2 // 11 D|11 61.5 cM // 54409 /// ENSMUST00000001271 // Ramp2 // receptor (calcitonin) activity modifying protein 2 // 11 D|11 61.5 cM // 54409 /// BC051201 // Ramp2 // receptor (calcitonin) activity modifying protein 2 // 11 D|11 61.5 cM // 54409 /// ENSMUST00000122006 // Ramp2 // receptor (calcitonin) activity modifying prot…	Ramp2	0.154444	7.33222	7.49
10533993	NM_133895 // Slc15a4 // solute carrier family 15, member 4 // 5 G1.2 // 100561 /// ENSMUST00000031367 // Slc15a4 // solute carrier family 15, member 4 // 5 G1.2 // 100561 /// BC016233 // Slc15a4 // solute carrier family 15, member 4 // 5 G1.2 // 100561 /// ENSMUST00000075376 // Slc15a4 // solute carrier family 15, member 4 // 5 G1.2 // 100561	Slc15a4	0.154444	7.93	8.0975
10344819	NM_026493 // Cspp1 // centrosome and spindle pole associated protein 1 // 1 A2 // 211660 /// ENSMUST00000071087 // Cspp1 // centrosome and spindle pole associated protein 1 // 1 A2 // 211660 /// BC151042 // Cspp1 // centrosome and spindle pole associated protein 1 // 1 A2 // 211660	Cspp1	0.153333	6.66222	6.80375
10410321	NM_177712 // Zfp874 // zinc finger protein 874 // 13 B3 // 238692 /// ENSMUST00000075255 // Zfp874 // zinc finger protein 874 // 13 B3 // 238692 /// BC080824 // Zfp874 // zinc finger protein 874 // 13 B3 // 238692 /// ENSMUST00000057241 // Zfp874 // zinc finger protein 874 // 13 B3 // 238692	Zfp874	0.153333	6.59	6.73375
10369661	NM_026201 // Ccar1 // cell division cycle and apoptosis regulator 1 // 10 B4 // 67500 /// ENSMUST00000020268 // Ccar1 // cell division cycle and apoptosis regulator 1 // 10 B4 // 67500 /// BC079652 // Ccar1 // cell division cycle and apoptosis regulator 1 // 10 B4 // 67500 /// ENSMUST00000105443 // Ccar1 // cell division cycle and apoptosis regulator 1 // 10 B4 // 67500	Ccar1	0.153333	8.21889	8.35375
10348829	NM_145519 // Farp2 // FERM, RhoGEF and pleckstrin domain protein 2 // 1 D // 227377 /// NM_021537 // Stk25 // serine/threonine kinase 25 (yeast) // 1 D|1 58.0 cM // 59041 /// ENSMUST00000120301 // Farp2 // FERM, RhoGEF and pleckstrin domain protein 2 // 1 D // 227377 /// ENSMUST00000041983 // Farp2 // FERM, RhoGEF and pleckstrin domain protein 2 // 1 D // 227377 /// ENSMUST00000112909 // Farp2 //…	Farp2	0.153333	6.39889	6.56625
10590821	BC115525 // 9230110C19Rik // RIKEN cDNA 9230110C19 gene // 9 A1 // 234912 /// NM_199017 // 9230110C19Rik // RIKEN cDNA 9230110C19 gene // 9 A1 // 234912 /// ENSMUST00000065291 // 9230110C19Rik // RIKEN cDNA 9230110C19 gene // 9 A1 // 234912 /// ENSMUST00000115669 // 9230110C19Rik // RIKEN cDNA 9230110C19 gene // 9 A1 // 234912 /// ENSMUST00000115670 // 9230110C19Rik // RIKEN cDNA 9230110C19 gene …	9230110C19Rik	0.152222	7.69444	7.84375
10590182	NM_172456 // Exog // endo/exonuclease (5'-3'), endonuclease G-like // 9 F3 // 208194 /// NM_001172136 // Exog // endo/exonuclease (5'-3'), endonuclease G-like // 9 F3 // 208194 /// ENSMUST00000035094 // Exog // endo/exonuclease (5'-3'), endonuclease G-like // 9 F3 // 208194 /// BC119024 // Exog // endo/exonuclease (5'-3'), endonuclease G-like // 9 F3 // 208194	Exog	0.152222	6.71	6.855
10529375	NM_010753 // Mxd4 // Max dimerization protein 4 // 5 B2|5 20.0 cM // 17122 /// ENSMUST00000042701 // Mxd4 // Max dimerization protein 4 // 5 B2|5 20.0 cM // 17122 /// AK131132 // Mxd4 // Max dimerization protein 4 // 5 B2|5 20.0 cM // 17122 /// ENSMUST00000119171 // Mxd4 // Max dimerization protein 4 // 5 B2|5 20.0 cM // 17122	Mxd4	0.152222	8.25778	8.4325
10580202	NM_201227 // Dand5 // DAN domain family, member 5 // 8 C3 // 23863 /// NR_033145 // Dand5 // DAN domain family, member 5 // 8 C3 // 23863 /// ENSMUST00000065539 // Dand5 // DAN domain family, member 5 // 8 C3 // 23863 /// ENSMUST00000036734 // Gadd45gip1 // growth arrest and DNA-damage-inducible, gamma interacting protein 1 // 8 C3 // 102060 /// AY387409 // Dand5 // DAN domain family, member 5 //…	Dand5	0.152222	5.18889	5.32125
10457007	NM_025861 // Pqlc1 // PQ loop repeat containing 1 // 18 E3 // 66943 /// NM_001164420 // Pqlc1 // PQ loop repeat containing 1 // 18 E3 // 66943 /// NM_001164421 // Pqlc1 // PQ loop repeat containing 1 // 18 E3 // 66943 /// NM_001164422 // Pqlc1 // PQ loop repeat containing 1 // 18 E3 // 66943 /// NM_001164423 // Pqlc1 // PQ loop repeat containing 1 // 18 E3 // 66943 /// NM_001164424 // Pqlc1 // PQ…	Pqlc1	0.151111	6.6	6.76625
10583573	NM_153583 // Atg4d // autophagy-related 4D (yeast) // 9 A3 // 235040 /// NM_145416 // Kri1 // KRI1 homolog (S. cerevisiae) // 9 A3 // 215194 /// ENSMUST00000065005 // Atg4d // autophagy-related 4D (yeast) // 9 A3 // 235040 /// ENSMUST00000038671 // Kri1 // KRI1 homolog (S. cerevisiae) // 9 A3 // 215194 /// BC030861 // Atg4d // autophagy-related 4D (yeast) // 9 A3 // 235040 /// BC021438 // Kri1 //…	Atg4d	0.151111	6.68444	6.83625
10598467	NM_138606 // Pim2 // proviral integration site 2 // X A1.1|X 2.0 cM // 18715 /// ENSMUST00000033495 // Pim2 // proviral integration site 2 // X A1.1|X 2.0 cM // 18715 /// L41495 // Pim2 // proviral integration site 2 // X A1.1|X 2.0 cM // 18715	Pim2	0.151111	8.31667	8.46875
10370931	NM_021462 // Mknk2 // MAP kinase-interacting serine/threonine kinase 2 // 10 C1 // 17347 /// ENSMUST00000105337 // Mknk2 // MAP kinase-interacting serine/threonine kinase 2 // 10 C1 // 17347 /// ENSMUST00000003433 // Mknk2 // MAP kinase-interacting serine/threonine kinase 2 // 10 C1 // 17347 /// AB164081 // Mknk2 // MAP kinase-interacting serine/threonine kinase 2 // 10 C1 // 17347 /// ENSMUST000…	Mknk2	0.151111	7.15222	7.31875
10568131	NM_030240 // 2900092E17Rik // RIKEN cDNA 2900092E17 gene // 7 F4 // 67278 /// ENSMUST00000032918 // 2900092E17Rik // RIKEN cDNA 2900092E17 gene // 7 F4 // 67278 /// BC054744 // 2900092E17Rik // RIKEN cDNA 2900092E17 gene // 7 F4 // 67278	2900092E17Rik	0.15	8.56556	8.72375
10562468	NM_028034 // Tdrd12 // tudor domain containing 12 // 7 B2 // 71981 /// ENSMUST00000032701 // Tdrd12 // tudor domain containing 12 // 7 B2 // 71981 /// AB211061 // Tdrd12 // tudor domain containing 12 // 7 B2 // 71981 /// ENSMUST00000108043 // Tdrd12 // tudor domain containing 12 // 7 B2 // 71981	Tdrd12	0.15	3.83333	3.9825
10432162	BC003301 // 2310037I24Rik // RIKEN cDNA 2310037I24 gene // 15 F2 // 69612 /// BC083325 // 2310037I24Rik // RIKEN cDNA 2310037I24 gene // 15 F2 // 69612 /// BC092275 // 2310037I24Rik // RIKEN cDNA 2310037I24 gene // 15 F2 // 69612 /// ENSMUST00000023727 // 2310037I24Rik // RIKEN cDNA 2310037I24 gene // 15 F2 // 69612 /// BC145047 // 2310037I24Rik // RIKEN cDNA 2310037I24 gene // 15 F2 // 69612 ///…	2310037I24Rik	0.15	8.46	8.61125
10361075	NM_001081259 // Mfsd7b // major facilitator superfamily domain containing 7B // 1 H6 // 226844 /// ENSMUST00000085635 // Mfsd7b // major facilitator superfamily domain containing 7B // 1 H6 // 226844 /// BC010797 // Mfsd7b // major facilitator superfamily domain containing 7B // 1 H6 // 226844	Mfsd7b	0.148889	8.20444	8.355
10514896	NM_025617 // 2210012G02Rik // RIKEN cDNA 2210012G02 gene // 4 C7 // 66526 /// ENSMUST00000057043 // 2210012G02Rik // RIKEN cDNA 2210012G02 gene // 4 C7 // 66526 /// ENSMUST00000030362 // 2210012G02Rik // RIKEN cDNA 2210012G02 gene // 4 C7 // 66526 /// BC028321 // 2210012G02Rik // RIKEN cDNA 2210012G02 gene // 4 C7 // 66526 /// ENSMUST00000058585 // 2210012G02Rik // RIKEN cDNA 2210012G02 gene // 4…	2210012G02Rik	0.147778	6.62444	6.785
10436500	NM_028803 // Gbe1 // glucan (1,4-alpha-), branching enzyme 1 // 16 C2|16 41.9 cM // 74185 /// ENSMUST00000023393 // Gbe1 // glucan (1,4-alpha-), branching enzyme 1 // 16 C2|16 41.9 cM // 74185 /// BC017541 // Gbe1 // glucan (1,4-alpha-), branching enzyme 1 // 16 C2|16 41.9 cM // 74185	Gbe1	0.147778	6.83333	6.9875
10368888	ENSMUST00000105502 // Foxo3 // forkhead box O3 // 10 B2|10 30.0 cM // 56484 /// ENSMUST00000056974 // Foxo3 // forkhead box O3 // 10 B2|10 30.0 cM // 56484 /// ENSMUST00000105501 // Foxo3 // forkhead box O3 // 10 B2|10 30.0 cM // 56484 /// BC019532 // Foxo3 // forkhead box O3 // 10 B2|10 30.0 cM // 56484	Foxo3	0.147778	7.59889	7.75875
10581340	NM_145824 // Ranbp10 // RAN binding protein 10 // 8 D3 // 74334 /// ENSMUST00000041400 // Ranbp10 // RAN binding protein 10 // 8 D3 // 74334 /// AY337314 // Ranbp10 // RAN binding protein 10 // 8 D3 // 74334	Ranbp10	0.146667	8.32222	8.4825
10574727	NM_001081332 // Slc9a5 // solute carrier family 9 (sodium/hydrogen exchanger), member 5 // 8 D3 // 277973 /// ENSMUST00000073149 // Slc9a5 // solute carrier family 9 (sodium/hydrogen exchanger), member 5 // 8 D3 // 277973 /// BC151197 // Slc9a5 // solute carrier family 9 (sodium/hydrogen exchanger), member 5 // 8 D3 // 277973	Slc9a5	0.146667	5.93	6.08
10425138	NM_009164 // Sh3bp1 // SH3-domain binding protein 1 // 15 E1 // 20401 /// ENSMUST00000061239 // Sh3bp1 // SH3-domain binding protein 1 // 15 E1 // 20401 /// BC004598 // Sh3bp1 // SH3-domain binding protein 1 // 15 E1 // 20401 /// ENSMUST00000001226 // Sh3bp1 // SH3-domain binding protein 1 // 15 E1 // 20401 /// ENSMUST00000109698 // Sh3bp1 // SH3-domain binding protein 1 // 15 E1 // 20401 /// ENS…	Sh3bp1	0.146667	7.52889	7.68
10594631	NM_177583 // Aph1b // anterior pharynx defective 1b homolog (C. elegans) // 9 D // 208117 /// ENSMUST00000034934 // Aph1b // anterior pharynx defective 1b homolog (C. elegans) // 9 D // 208117 /// BC079659 // Aph1b // anterior pharynx defective 1b homolog (C. elegans) // 9 D // 208117 /// ENSMUST00000113730 // Aph1b // anterior pharynx defective 1b homolog (C. elegans) // 9 D // 208117	Aph1b	0.145556	8.32778	8.4725
10558481	NM_011993 // Dpysl4 // dihydropyrimidinase-like 4 // 7 F4 // 26757 /// ENSMUST00000026551 // Dpysl4 // dihydropyrimidinase-like 4 // 7 F4 // 26757 /// AB006715 // Dpysl4 // dihydropyrimidinase-like 4 // 7 F4 // 26757 /// ENSMUST00000121184 // Dpysl4 // dihydropyrimidinase-like 4 // 7 F4 // 26757	Dpysl4	0.145556	7.87556	8.02
10388194	NM_153060 // Spns2 // spinster homolog 2 (Drosophila) // 11 B4 // 216892 /// ENSMUST00000045303 // Spns2 // spinster homolog 2 (Drosophila) // 11 B4 // 216892 /// BC011467 // Spns2 // spinster homolog 2 (Drosophila) // 11 B4 // 216892 /// ENSMUST00000092941 // Spns2 // spinster homolog 2 (Drosophila) // 11 B4 // 216892	Spns2	0.145556	8.56444	8.72875
10600502	NM_026050 // 2810453I06Rik // RIKEN cDNA 2810453I06 gene // 5 G2 // 67238 /// NM_133703 // 2810453I06Rik // RIKEN cDNA 2810453I06 gene // 5 G2 // 67238 /// ENSMUST00000067145 // 2810453I06Rik // RIKEN cDNA 2810453I06 gene // 5 G2 // 67238 /// AY714985 // 2810453I06Rik // RIKEN cDNA 2810453I06 gene // 5 G2 // 67238 /// ENSMUST00000119488 // 2810453I06Rik // RIKEN cDNA 2810453I06 gene // 5 G2 // 67…	2810453I06Rik	0.145556	8.32889	8.4775
10497399	NM_001122759 // Pde7a // phosphodiesterase 7A // 3 A2|3 7.0 cM // 18583 /// NM_008802 // Pde7a // phosphodiesterase 7A // 3 A2|3 7.0 cM // 18583 /// ENSMUST00000099195 // Pde7a // phosphodiesterase 7A // 3 A2|3 7.0 cM // 18583 /// ENSMUST00000091314 // Pde7a // phosphodiesterase 7A // 3 A2|3 7.0 cM // 18583 /// BC062909 // Pde7a // phosphodiesterase 7A // 3 A2|3 7.0 cM // 18583 /// ENSMUST0000012…	Pde7a	0.145556	7.59667	7.7375
10532937	NM_175352 // Unc119b // unc-119 homolog B (C. elegans) // 5 F // 106840 /// ENSMUST00000060798 // Unc119b // unc-119 homolog B (C. elegans) // 5 F // 106840 /// BC112388 // Unc119b // unc-119 homolog B (C. elegans) // 5 F // 106840	Unc119b	0.144444	7.06667	7.215
10419825	NM_023190 // Acin1 // apoptotic chromatin condensation inducer 1 // 14 C3 // 56215 /// NM_001085473 // Acin1 // apoptotic chromatin condensation inducer 1 // 14 C3 // 56215 /// NM_019567 // Acin1 // apoptotic chromatin condensation inducer 1 // 14 C3 // 56215 /// NM_001085472 // Acin1 // apoptotic chromatin condensation inducer 1 // 14 C3 // 56215 /// NR_024029 // Acin1 // apoptotic chromatin con…	Acin1	0.144444	8.47111	8.6125
10435212	NM_176840 // Osbpl11 // oxysterol binding protein-like 11 // 16 B3 // 106326 /// BC035278 // Osbpl11 // oxysterol binding protein-like 11 // 16 B3 // 106326 /// ENSMUST00000039733 // Osbpl11 // oxysterol binding protein-like 11 // 16 B3 // 106326	Osbpl11	0.144444	7.79889	7.94125
10606393	NM_001081477 // Brwd3 // bromodomain and WD repeat domain containing 3 // X D // 382236 /// ENSMUST00000101283 // Brwd3 // bromodomain and WD repeat domain containing 3 // X D // 382236	Brwd3	0.144444	7.03222	7.1725
10533849	NM_021430 // Rilpl1 // Rab interacting lysosomal protein-like 1 // 5 F // 75695 /// ENSMUST00000062153 // Rilpl1 // Rab interacting lysosomal protein-like 1 // 5 F // 75695 /// BC051945 // Rilpl1 // Rab interacting lysosomal protein-like 1 // 5 F // 75695 /// ENSMUST00000111447 // Rilpl1 // Rab interacting lysosomal protein-like 1 // 5 F // 75695	Rilpl1	0.143333	8.27222	8.42
10554375	NM_013659 // Sema4b // sema domain, immunoglobulin domain (Ig), transmembrane domain (TM) and short cytoplasmic domain, (semaphorin) 4B // --- // 20352 /// ENSMUST00000032754 // Sema4b // sema domain, immunoglobulin domain (Ig), transmembrane domain (TM) and short cytoplasmic domain, (semaphorin) 4B // --- // 20352 /// DQ073331 // Sema4b // sema domain, immunoglobulin domain (Ig), transmembrane d…	Sema4b	0.142222	7.57222	7.72125
10526675	NM_023910 // Tsc22d4 // TSC22 domain family, member 4 // 5 G2 // 78829 /// ENSMUST00000100539 // Tsc22d4 // TSC22 domain family, member 4 // 5 G2 // 78829 /// BC023761 // Tsc22d4 // TSC22 domain family, member 4 // 5 G2 // 78829 /// BC145721 // Tsc22d4 // TSC22 domain family, member 4 // 5 G2 // 78829 /// BC145723 // Tsc22d4 // TSC22 domain family, member 4 // 5 G2 // 78829 /// BC018544 // Tsc22d…	Tsc22d4	0.142222	6.25444	6.4175
10464672	NM_198113 // Ssh3 // slingshot homolog 3 (Drosophila) // 19 A // 245857 /// ENSMUST00000037992 // Ssh3 // slingshot homolog 3 (Drosophila) // 19 A // 245857 /// BC028922 // Ssh3 // slingshot homolog 3 (Drosophila) // 19 A // 245857 /// ENSMUST00000113852 // Ssh3 // slingshot homolog 3 (Drosophila) // 19 A // 245857	Ssh3	0.141111	7.13778	7.285
10603431	NM_011514 // Suv39h1 // suppressor of variegation 3-9 homolog 1 (Drosophila) // X A1-A2|X 1.95 cM // 20937 /// ENSMUST00000115638 // Suv39h1 // suppressor of variegation 3-9 homolog 1 (Drosophila) // X A1-A2|X 1.95 cM // 20937 /// AF019969 // Suv39h1 // suppressor of variegation 3-9 homolog 1 (Drosophila) // X A1-A2|X 1.95 cM // 20937 /// BC023860 // Suv39h1 // suppressor of variegation 3-9 homol…	Suv39h1	0.141111	7.80111	7.94
10405693	NM_029653 // Dapk1 // death associated protein kinase 1 // 13 B2|13 40.0 cM // 69635 /// NM_134062 // Dapk1 // death associated protein kinase 1 // 13 B2|13 40.0 cM // 69635 /// ENSMUST00000077453 // Dapk1 // death associated protein kinase 1 // 13 B2|13 40.0 cM // 69635 /// ENSMUST00000044083 // Dapk1 // death associated protein kinase 1 // 13 B2|13 40.0 cM // 69635 /// AY245541 // Dapk1 // deat…	Dapk1	0.141111	9.76333	9.905
10512867	NM_172304 // Tex10 // testis expressed gene 10 // 4 B1 // 269536 /// NM_010569 // Invs // inversin // 4 B|4 16.6 cM // 16348 /// ENSMUST00000030030 // Tex10 // testis expressed gene 10 // 4 B1 // 269536 /// ENSMUST00000030029 // Invs // inversin // 4 B|4 16.6 cM // 16348 /// BC151176 // Tex10 // testis expressed gene 10 // 4 B1 // 269536	Tex10	0.14	8.10667	8.2425
10403558	NM_026184 // Ero1lb // ERO1-like beta (S. cerevisiae) // 13 A1 // 67475 /// ENSMUST00000071973 // Ero1lb // ERO1-like beta (S. cerevisiae) // 13 A1 // 67475 /// BC058721 // Ero1lb // ERO1-like beta (S. cerevisiae) // 13 A1 // 67475	Ero1lb	0.14	6.61111	6.735
10361065	NM_001081259 // Mfsd7b // major facilitator superfamily domain containing 7B // 1 H6 // 226844 /// ENSMUST00000085635 // Mfsd7b // major facilitator superfamily domain containing 7B // 1 H6 // 226844 /// BC157992 // Mfsd7b // major facilitator superfamily domain containing 7B // 1 H6 // 226844	Mfsd7b	0.14	8.16667	8.30875
10408010	NM_001145778 // Zkscan3 // zinc finger with KRAB and SCAN domains 3 // 13 A3.1 // 72739 /// NM_023685 // Zkscan3 // zinc finger with KRAB and SCAN domains 3 // 13 A3.1 // 72739 /// ENSMUST00000116434 // Zkscan3 // zinc finger with KRAB and SCAN domains 3 // 13 A3.1 // 72739 /// ENSMUST00000070785 // Zkscan3 // zinc finger with KRAB and SCAN domains 3 // 13 A3.1 // 72739 /// BC007473 // Zkscan3 //…	Zkscan3	0.14	7.21444	7.3525
10517948	NM_019763 // Spen // SPEN homolog, transcriptional regulator (Drosophila) // --- // 56381 /// ENSMUST00000105787 // Spen // SPEN homolog, transcriptional regulator (Drosophila) // --- // 56381 /// ENSMUST00000078886 // Spen // SPEN homolog, transcriptional regulator (Drosophila) // --- // 56381 /// AF156529 // Spen // SPEN homolog, transcriptional regulator (Drosophila) // --- // 56381 /// ENSMUS…	Spen	0.138889	8.92444	9.07625
10565547	NM_029078 // Pcf11 // cleavage and polyadenylation factor subunit homolog (S. cerevisiae) // 7 E2 // 74737 /// ENSMUST00000119954 // Pcf11 // cleavage and polyadenylation factor subunit homolog (S. cerevisiae) // 7 E2 // 74737 /// ENSMUST00000040360 // Pcf11 // cleavage and polyadenylation factor subunit homolog (S. cerevisiae) // 7 E2 // 74737 /// BC150781 // Pcf11 // cleavage and polyadenylatio…	Pcf11	0.138889	8.51222	8.6425
10532802	NM_175016 // Alkbh2 // alkB, alkylation repair homolog 2 (E. coli) // 5 F // 231642 /// ENSMUST00000053657 // Alkbh2 // alkB, alkylation repair homolog 2 (E. coli) // 5 F // 231642 /// ENSMUST00000112279 // Alkbh2 // alkB, alkylation repair homolog 2 (E. coli) // 5 F // 231642 /// BC062188 // Alkbh2 // alkB, alkylation repair homolog 2 (E. coli) // 5 F // 231642	Alkbh2	0.138889	6.29778	6.44125
10439583	NM_001159419 // Sidt1 // SID1 transmembrane family, member 1 // 16 B4 // 320007 /// NM_198034 // Sidt1 // SID1 transmembrane family, member 1 // 16 B4 // 320007 /// ENSMUST00000047446 // Sidt1 // SID1 transmembrane family, member 1 // 16 B4 // 320007 /// BC079584 // Sidt1 // SID1 transmembrane family, member 1 // 16 B4 // 320007	Sidt1	0.138889	8.94778	9.09625
10442549	NM_183149 // Zfp598 // zinc finger protein 598 // 17 A3.3 // 213753 /// ENSMUST00000047179 // Zfp598 // zinc finger protein 598 // 17 A3.3 // 213753 /// BC050859 // Zfp598 // zinc finger protein 598 // 17 A3.3 // 213753 /// ENSMUST00000088395 // Zfp598 // zinc finger protein 598 // 17 A3.3 // 213753	Zfp598	0.136667	6.83889	6.98125
10381697	NM_138753 // Hexim1 // hexamethylene bis-acetamide inducible 1 // 11 E1 // 192231 /// ENSMUST00000053063 // Hexim1 // hexamethylene bis-acetamide inducible 1 // 11 E1 // 192231 /// AY090614 // Hexim1 // hexamethylene bis-acetamide inducible 1 // 11 E1 // 192231	Hexim1	0.136667	7.30556	7.45
10574184	NM_026274 // Rspry1 // ring finger and SPRY domain containing 1 // 8 C5 // 67610 /// ENSMUST00000060389 // Rspry1 // ring finger and SPRY domain containing 1 // 8 C5 // 67610 /// BC054121 // Rspry1 // ring finger and SPRY domain containing 1 // 8 C5 // 67610 /// ENSMUST00000121101 // Rspry1 // ring finger and SPRY domain containing 1 // 8 C5 // 67610	Rspry1	0.136667	7.35667	7.50125
10556583	NM_001130479 // Nucb2 // nucleobindin 2 // 7 F1 // 53322 /// NM_016773 // Nucb2 // nucleobindin 2 // 7 F1 // 53322 /// ENSMUST00000032895 // Nucb2 // nucleobindin 2 // 7 F1 // 53322 /// AJ222586 // Nucb2 // nucleobindin 2 // 7 F1 // 53322	Nucb2	0.136667	7.34	7.48
10554142	BC083325 // 2310037I24Rik // RIKEN cDNA 2310037I24 gene // 15 F2 // 69612 /// BC092275 // 2310037I24Rik // RIKEN cDNA 2310037I24 gene // 15 F2 // 69612 /// ENSMUST00000023727 // 2310037I24Rik // RIKEN cDNA 2310037I24 gene // 15 F2 // 69612 /// BC145047 // 2310037I24Rik // RIKEN cDNA 2310037I24 gene // 15 F2 // 69612 /// ENSMUST00000116400 // 2310037I24Rik // RIKEN cDNA 2310037I24 gene // 15 F2 //…	2310037I24Rik	0.135556	8.40111	8.535
10473125	NM_010576 // Itga4 // integrin alpha 4 // 2 C3|2 46.0 cM // 16401 /// AF109136 // Itga4 // integrin alpha 4 // 2 C3|2 46.0 cM // 16401	Itga4	0.135556	7.73111	7.85875
10456639	NR_029424 // Ccdc11 // coiled-coil domain containing 11 // 18 E2 // 74453 /// NM_028948 // Ccdc11 // coiled-coil domain containing 11 // 18 E2 // 74453 /// ENSMUST00000114895 // Ccdc11 // coiled-coil domain containing 11 // 18 E2 // 74453 /// BC099500 // Ccdc11 // coiled-coil domain containing 11 // 18 E2 // 74453 /// ENSMUST00000039077 // Ccdc11 // coiled-coil domain containing 11 // 18 E2 // 74…	Ccdc11	0.135556	4.01889	4.15375
10587023	NM_023635 // Rab27a // RAB27A, member RAS oncogene family // 9 D|9 41.0 cM // 11891 /// ENSMUST00000034722 // Rab27a // RAB27A, member RAS oncogene family // 9 D|9 41.0 cM // 11891 /// AF304376 // Rab27a // RAB27A, member RAS oncogene family // 9 D|9 41.0 cM // 11891	Rab27a	0.135556	6.51778	6.66
10438980	NM_030138 // Acap2 // ArfGAP with coiled-coil, ankyrin repeat and PH domains 2 // 16 B2 // 78618 /// ENSMUST00000058033 // Acap2 // ArfGAP with coiled-coil, ankyrin repeat and PH domains 2 // 16 B2 // 78618 /// AB490692 // Acap2 // ArfGAP with coiled-coil, ankyrin repeat and PH domains 2 // 16 B2 // 78618 /// ENSMUST00000100008 // Acap2 // ArfGAP with coiled-coil, ankyrin repeat and PH domains 2 …	Acap2	0.135556	9.18556	9.32375
10400609	NM_207010 // Mdga2 // MAM domain containing glycosylphosphatidylinositol anchor 2 // 12 C2 // 320772 /// ENSMUST00000037181 // Mdga2 // MAM domain containing glycosylphosphatidylinositol anchor 2 // 12 C2 // 320772 /// AY371925 // Mdga2 // MAM domain containing glycosylphosphatidylinositol anchor 2 // 12 C2 // 320772 /// ENSMUST00000101379 // Mdga2 // MAM domain containing glycosylphosphatidylino…	Mdga2	0.134444	9.21778	9.34625
10397249	NM_173756 // Lin52 // lin-52 homolog (C. elegans) // 12 D1 // 217708 /// BC120496 // Lin52 // lin-52 homolog (C. elegans) // 12 D1 // 217708 /// ENSMUST00000116109 // Gm7020 // predicted gene 7020 // 11 E1 // 629959	Lin52	0.134444	8.01111	8.1475
10394690	NM_033270 // E2f6 // E2F transcription factor 6 // 12 A1.1|12 6.0 cM // 50496 /// NR_027677 // E2f6 // E2F transcription factor 6 // 12 A1.1|12 6.0 cM // 50496 /// ENSMUST00000020908 // E2f6 // E2F transcription factor 6 // 12 A1.1|12 6.0 cM // 50496 /// BC019166 // E2f6 // E2F transcription factor 6 // 12 A1.1|12 6.0 cM // 50496 /// ENSMUST00000101592 // E2f6 // E2F transcription factor 6 // 12 …	E2f6	0.134444	7.69556	7.8275
10360589	NM_026375 // Ahctf1 // AT hook containing transcription factor 1 // 1 H4|1 102.0 cM // 226747 /// ENSMUST00000027768 // Ahctf1 // AT hook containing transcription factor 1 // 1 H4|1 102.0 cM // 226747 /// BC138343 // Ahctf1 // AT hook containing transcription factor 1 // 1 H4|1 102.0 cM // 226747	Ahctf1	0.133333	8.74222	8.85875
10460221	NM_013490 // Chka // choline kinase alpha // 19 A|19 3.0 cM // 12660 /// NM_001025566 // Chka // choline kinase alpha // 19 A|19 3.0 cM // 12660 /// ENSMUST00000072055 // Chka // choline kinase alpha // 19 A|19 3.0 cM // 12660 /// ENSMUST00000113961 // Chka // choline kinase alpha // 19 A|19 3.0 cM // 12660 /// AB011002 // Chka // choline kinase alpha // 19 A|19 3.0 cM // 12660 /// ENSMUST0000002…	Chka	0.133333	7.79222	7.92625
10407709	NM_001081128 // Mtr // 5-methyltetrahydrofolate-homocysteine methyltransferase // 13 A1 // 238505 /// ENSMUST00000099856 // Mtr // 5-methyltetrahydrofolate-homocysteine methyltransferase // 13 A1 // 238505 /// BC145683 // Mtr // 5-methyltetrahydrofolate-homocysteine methyltransferase // 13 A1 // 238505 /// ENSMUST00000110618 // Mtr // 5-methyltetrahydrofolate-homocysteine methyltransferase // 13 …	Mtr	0.133333	7.13	7.26125
10378902	NM_001024205 // Nufip2 // nuclear fragile X mental retardation protein interacting protein 2 // 11 B5 // 68564 /// ENSMUST00000100802 // Nufip2 // nuclear fragile X mental retardation protein interacting protein 2 // 11 B5 // 68564 /// ENSMUST00000036677 // Nufip2 // nuclear fragile X mental retardation protein interacting protein 2 // 11 B5 // 68564	Nufip2	0.132222	9.21	9.3325
10434782	NM_178665 // Lpp // LIM domain containing preferred translocation partner in lipoma // 16 B1 // 210126 /// NM_001145952 // Lpp // LIM domain containing preferred translocation partner in lipoma // 16 B1 // 210126 /// NM_001145954 // Lpp // LIM domain containing preferred translocation partner in lipoma // 16 B1 // 210126 /// ENSMUST00000038053 // Lpp // LIM domain containing preferred translocati…	Lpp	0.132222	6.63889	6.755
10415363	NM_177992 // Gmpr2 // guanosine monophosphate reductase 2 // 14 C3 // 105446 /// ENSMUST00000002397 // Gmpr2 // guanosine monophosphate reductase 2 // 14 C3 // 105446 /// BC024109 // Gmpr2 // guanosine monophosphate reductase 2 // 14 C3 // 105446	Gmpr2	0.132222	6.98667	7.1025
10358379	NM_013835 // Trove2 // TROVE domain family, member 2 // 1 F|1 78.7 cM // 20822 /// ENSMUST00000018343 // Trove2 // TROVE domain family, member 2 // 1 F|1 78.7 cM // 20822 /// U66843 // Trove2 // TROVE domain family, member 2 // 1 F|1 78.7 cM // 20822	Trove2	0.132222	8.46556	8.59625
10413826	NM_145460 // Oxnad1 // oxidoreductase NAD-binding domain containing 1 // 14 B // 218885 /// ENSMUST00000022462 // Oxnad1 // oxidoreductase NAD-binding domain containing 1 // 14 B // 218885 /// BC019806 // Oxnad1 // oxidoreductase NAD-binding domain containing 1 // 14 B // 218885	Oxnad1	0.131111	6.10556	6.2375
10403754	NM_032460 // Bat4 // HLA-B associated transcript 4 // 17 B1|17 19.02 cM // 81845 /// NM_001128597 // Bat4 // HLA-B associated transcript 4 // 17 B1|17 19.02 cM // 81845 /// ENSMUST00000052167 // Bat4 // HLA-B associated transcript 4 // 17 B1|17 19.02 cM // 81845 /// BC120637 // Bat4 // HLA-B associated transcript 4 // 17 B1|17 19.02 cM // 81845	Bat4	0.131111	6.90778	7.04625
10407924	NM_032460 // Bat4 // HLA-B associated transcript 4 // 17 B1|17 19.02 cM // 81845 /// NM_001128597 // Bat4 // HLA-B associated transcript 4 // 17 B1|17 19.02 cM // 81845 /// ENSMUST00000052167 // Bat4 // HLA-B associated transcript 4 // 17 B1|17 19.02 cM // 81845 /// BC120637 // Bat4 // HLA-B associated transcript 4 // 17 B1|17 19.02 cM // 81845	Bat4	0.131111	6.90778	7.04625
10567173	NM_011083 // Pik3c2a // phosphatidylinositol 3-kinase, C2 domain containing, alpha polypeptide // 7 F1|7 53.0 cM // 18704 /// U55772 // Pik3c2a // phosphatidylinositol 3-kinase, C2 domain containing, alpha polypeptide // 7 F1|7 53.0 cM // 18704 /// ENSMUST00000084660 // Pik3c2a // phosphatidylinositol 3-kinase, C2 domain containing, alpha polypeptide // 7 F1|7 53.0 cM // 18704	Pik3c2a	0.131111	8.19111	8.315
10427496	NM_178748 // Egflam // EGF-like, fibronectin type III and laminin G domains // 15 A1 // 268780 /// ENSMUST00000058593 // Egflam // EGF-like, fibronectin type III and laminin G domains // 15 A1 // 268780 /// BC095994 // Egflam // EGF-like, fibronectin type III and laminin G domains // 15 A1 // 268780 /// ENSMUST00000096494 // Egflam // EGF-like, fibronectin type III and laminin G domains // 15 A1 …	Egflam	0.13	5.10889	5.24
10471535	NM_146119 // Fam129b // family with sequence similarity 129, member B // 2 B // 227737 /// ENSMUST00000028135 // Fam129b // family with sequence similarity 129, member B // 2 B // 227737 /// BC027843 // Fam129b // family with sequence similarity 129, member B // 2 B // 227737 /// ENSMUST00000113210 // Fam129b // family with sequence similarity 129, member B // 2 B // 227737 /// ENSMUST00000113209…	Fam129b	0.13	6.49889	6.63
10585249	NM_001034085 // Ppp2r1b // protein phosphatase 2 (formerly 2A), regulatory subunit A (PR 65), beta isoform // 9 A5.3 // 73699 /// NM_028614 // Ppp2r1b // protein phosphatase 2 (formerly 2A), regulatory subunit A (PR 65), beta isoform // 9 A5.3 // 73699 /// ENSMUST00000114437 // Ppp2r1b // protein phosphatase 2 (formerly 2A), regulatory subunit A (PR 65), beta isoform // 9 A5.3 // 73699 /// ENSMUS…	Ppp2r1b	0.13	6.90222	7.02375
10590830	BC119072 // AK129341 // cDNA sequence AK129341 // 9 A1 // 234915 /// ENSMUST00000037397 // AK129341 // cDNA sequence AK129341 // 9 A1 // 234915 /// AK129341 // AK129341 // cDNA sequence AK129341 // 9 A1 // 234915	AK129341	0.13	7.29556	7.41125
10493292	NM_028814 // 2810403A07Rik // RIKEN cDNA 2810403A07 gene // 3 F1 // 74200 /// ENSMUST00000029696 // 2810403A07Rik // RIKEN cDNA 2810403A07 gene // 3 F1 // 74200 /// AK173057 // 2810403A07Rik // RIKEN cDNA 2810403A07 gene // 3 F1 // 74200	2810403A07Rik	0.13	9.43222	9.56375
10570201	NM_015804 // Atp11a // ATPase, class VI, type 11A // 8 A2 // 50770 /// ENSMUST00000091237 // Atp11a // ATPase, class VI, type 11A // 8 A2 // 50770 /// ENSMUST00000033818 // Atp11a // ATPase, class VI, type 11A // 8 A2 // 50770 /// AK173088 // Atp11a // ATPase, class VI, type 11A // 8 A2 // 50770 /// ENSMUST00000066838 // Atp11a // ATPase, class VI, type 11A // 8 A2 // 50770	Atp11a	0.13	8.48111	8.61625
10361682	NM_026141 // Ppil4 // peptidylprolyl isomerase (cyclophilin)-like 4 // 10 A1 // 67418 /// ENSMUST00000015901 // Ppil4 // peptidylprolyl isomerase (cyclophilin)-like 4 // 10 A1 // 67418 /// BC079912 // Ppil4 // peptidylprolyl isomerase (cyclophilin)-like 4 // 10 A1 // 67418	Ppil4	0.128889	8.26778	8.3825
10534456	NM_146001 // Hip1 // huntingtin interacting protein 1 // 5 F-G2|5 75.0 cM // 215114 /// ENSMUST00000060311 // Hip1 // huntingtin interacting protein 1 // 5 F-G2|5 75.0 cM // 215114 /// BC017516 // Hip1 // huntingtin interacting protein 1 // 5 F-G2|5 75.0 cM // 215114	Hip1	0.128889	7.78222	7.9
10546567	BC048939 // A130022J15Rik // RIKEN cDNA A130022J15 gene // 6 D3 // 101351 /// NM_175313 // A130022J15Rik // RIKEN cDNA A130022J15 gene // 6 D3 // 101351 /// ENSMUST00000054344 // A130022J15Rik // RIKEN cDNA A130022J15 gene // 6 D3 // 101351 /// ENSMUST00000113387 // A130022J15Rik // RIKEN cDNA A130022J15 gene // 6 D3 // 101351	A130022J15Rik	0.128889	7.95556	8.09
10538547	NM_012056 // Fkbp9 // FK506 binding protein 9 // 6 B3|6 28.0 cM // 27055 /// ENSMUST00000031795 // Fkbp9 // FK506 binding protein 9 // 6 B3|6 28.0 cM // 27055 /// AF090334 // Fkbp9 // FK506 binding protein 9 // 6 B3|6 28.0 cM // 27055	Fkbp9	0.128889	7.07556	7.20375
10518372	NM_001025365 // Miip // migration and invasion inhibitory protein // 4 E2|4 76.4 cM // 28010 /// ENSMUST00000030886 // Miip // migration and invasion inhibitory protein // 4 E2|4 76.4 cM // 28010 /// ENSMUST00000105717 // Miip // migration and invasion inhibitory protein // 4 E2|4 76.4 cM // 28010 /// ENSMUST00000119975 // Miip // migration and invasion inhibitory protein // 4 E2|4 76.4 cM // 280…	Miip	0.128889	7.37	7.515
10394381	NM_001099628 // Atad2b // ATPase family, AAA domain containing 2B // 12 A1.1 // 320817	Atad2b	0.128889	7.68222	7.8125
10599612	NM_027642 // Phf6 // PHD finger protein 6 // X A4 // 70998 /// ENSMUST00000078944 // Phf6 // PHD finger protein 6 // X A4 // 70998 /// ENSMUST00000101587 // Phf6 // PHD finger protein 6 // X A4 // 70998 /// BC043127 // Phf6 // PHD finger protein 6 // X A4 // 70998	Phf6	0.127778	6.64556	6.7675
10408879	NM_001033399 // Gfod1 // glucose-fructose oxidoreductase domain containing 1 // 13 A4 // 328232 /// ENSMUST00000055341 // Gfod1 // glucose-fructose oxidoreductase domain containing 1 // 13 A4 // 328232 /// BC139026 // Gfod1 // glucose-fructose oxidoreductase domain containing 1 // 13 A4 // 328232	Gfod1	0.127778	7.90333	8.0425
10597162	NM_177771 // Klhl18 // kelch-like 18 (Drosophila) // 9 F2 // 270201 /// ENSMUST00000068025 // Klhl18 // kelch-like 18 (Drosophila) // 9 F2 // 270201 /// BC025563 // Klhl18 // kelch-like 18 (Drosophila) // 9 F2 // 270201 /// ENSMUST00000111934 // Klhl18 // kelch-like 18 (Drosophila) // 9 F2 // 270201 /// ENSMUST00000084956 // Klhl18 // kelch-like 18 (Drosophila) // 9 F2 // 270201 /// ENSMUST000001…	Klhl18	0.127778	7.71222	7.83125
10546242	NM_053226 // Vmn1r53 // vomeronasal 1 receptor 53 // 6 D1 // 113853 /// ENSMUST00000076086 // Vmn1r53 // vomeronasal 1 receptor 53 // 6 D1 // 113853 /// BC125605 // Vmn1r53 // vomeronasal 1 receptor 53 // 6 D1 // 113853	Vmn1r53	0.126667	3.34444	3.46875
10456579	NM_001039214 // Mex3c // mex3 homolog C (C. elegans) // 18 E2 // 240396 /// ENSMUST00000091852 // Mex3c // mex3 homolog C (C. elegans) // 18 E2 // 240396 /// BC125427 // Mex3c // mex3 homolog C (C. elegans) // 18 E2 // 240396	Mex3c	0.126667	8.89667	9.0225
10517421	NM_026383 // Pnrc2 // proline-rich nuclear receptor coactivator 2 // 4 D3|4 66.7 cM // 52830 /// ENSMUST00000030436 // Pnrc2 // proline-rich nuclear receptor coactivator 2 // 4 D3|4 66.7 cM // 52830 /// BC006598 // Pnrc2 // proline-rich nuclear receptor coactivator 2 // 4 D3|4 66.7 cM // 52830	Pnrc2	0.126667	9.56	9.68375
10413419	NM_027871 // Arhgef3 // Rho guanine nucleotide exchange factor (GEF) 3 // 14 A3|14 9.0 cM // 71704 /// ENSMUST00000049206 // Arhgef3 // Rho guanine nucleotide exchange factor (GEF) 3 // 14 A3|14 9.0 cM // 71704 /// BC012262 // Arhgef3 // Rho guanine nucleotide exchange factor (GEF) 3 // 14 A3|14 9.0 cM // 71704 /// ENSMUST00000067296 // Arhgef3 // Rho guanine nucleotide exchange factor (GEF) 3 //…	Arhgef3	0.126667	9.19556	9.3325
10417561	NM_183187 // Fam107a // family with sequence similarity 107, member A // 14 A1 // 268709 /// ENSMUST00000036070 // Fam107a // family with sequence similarity 107, member A // 14 A1 // 268709 /// ENSMUST00000121887 // Fam107a // family with sequence similarity 107, member A // 14 A1 // 268709 /// ENSMUST00000120411 // Fam107a // family with sequence similarity 107, member A // 14 A1 // 268709 /// …	Fam107a	0.126667	10.8089	10.9337
10379957	NM_029788 // Rnft1 // ring finger protein, transmembrane 1 // 11 C // 76892 /// ENSMUST00000020827 // Rnft1 // ring finger protein, transmembrane 1 // 11 C // 76892 /// BC050796 // Rnft1 // ring finger protein, transmembrane 1 // 11 C // 76892	Rnft1	0.126667	8.85	8.9775
10422822	NM_013584 // Lifr // leukemia inhibitory factor receptor // 15 A1|15 4.6 cM // 16880 /// NM_001113386 // Lifr // leukemia inhibitory factor receptor // 15 A1|15 4.6 cM // 16880 /// ENSMUST00000067190 // Lifr // leukemia inhibitory factor receptor // 15 A1|15 4.6 cM // 16880 /// D26177 // Lifr // leukemia inhibitory factor receptor // 15 A1|15 4.6 cM // 16880	Lifr	0.126667	8.39778	8.525
10365408	NM_183172 // Ric8b // resistance to inhibitors of cholinesterase 8 homolog B (C. elegans) // 10 C1 // 237422 /// NM_001013441 // Ric8b // resistance to inhibitors of cholinesterase 8 homolog B (C. elegans) // 10 C1 // 237422 /// ENSMUST00000038523 // Ric8b // resistance to inhibitors of cholinesterase 8 homolog B (C. elegans) // 10 C1 // 237422 /// ENSMUST00000095385 // Ric8b // resistance to inh…	Ric8b	0.124444	8.09889	8.225
10369738	NM_019812 // Sirt1 // sirtuin 1 (silent mating type information regulation 2, homolog) 1 (S. cerevisiae) // 10 B4 // 93759 /// NM_001159589 // Sirt1 // sirtuin 1 (silent mating type information regulation 2, homolog) 1 (S. cerevisiae) // 10 B4 // 93759 /// NM_001159590 // Sirt1 // sirtuin 1 (silent mating type information regulation 2, homolog) 1 (S. cerevisiae) // 10 B4 // 93759 /// ENSMUST00000…	Sirt1	0.124444	7.17889	7.3025
10383717	NM_172439 // Inpp5j // inositol polyphosphate 5-phosphatase J // 11 A1 // 170835 /// ENSMUST00000044507 // Inpp5j // inositol polyphosphate 5-phosphatase J // 11 A1 // 170835 /// BC131634 // Inpp5j // inositol polyphosphate 5-phosphatase J // 11 A1 // 170835 /// BC131635 // Inpp5j // inositol polyphosphate 5-phosphatase J // 11 A1 // 170835 /// ENSMUST00000110019 // Inpp5j // inositol polyphospha…	Inpp5j	0.124444	9.71778	9.85125
10501879	NM_133857 // Usp53 // ubiquitin specific peptidase 53 // 3 G3 // 99526 /// ENSMUST00000090379 // Usp53 // ubiquitin specific peptidase 53 // 3 G3 // 99526 /// BC132339 // Usp53 // ubiquitin specific peptidase 53 // 3 G3 // 99526	Usp53	0.124444	8.19111	8.3125
10577544	NM_011130 // Polb // polymerase (DNA directed), beta // 8 A2|8 8.0 cM // 18970 /// ENSMUST00000033938 // Polb // polymerase (DNA directed), beta // 8 A2|8 8.0 cM // 18970 /// BC060998 // Polb // polymerase (DNA directed), beta // 8 A2|8 8.0 cM // 18970	Polb	0.124444	8.28222	8.39625
10365260	NM_001042523 // Txnrd1 // thioredoxin reductase 1 // 10 C1 // 50493 /// NM_001042514 // Txnrd1 // thioredoxin reductase 1 // 10 C1 // 50493 /// NM_001042513 // Txnrd1 // thioredoxin reductase 1 // 10 C1 // 50493 /// NM_015762 // Txnrd1 // thioredoxin reductase 1 // 10 C1 // 50493 /// ENSMUST00000020484 // Txnrd1 // thioredoxin reductase 1 // 10 C1 // 50493 /// AF333036 // Txnrd1 // thioredoxin re…	Txnrd1	0.124444	7.55444	7.67375
10434302	NM_029436 // Klhl24 // kelch-like 24 (Drosophila) // 16 B1 // 75785 /// ENSMUST00000023509 // Klhl24 // kelch-like 24 (Drosophila) // 16 B1 // 75785	Klhl24	0.123333	9.61222	9.7225
10494306	NM_008562 // Mcl1 // myeloid cell leukemia sequence 1 // 3 F2.1|3 43.6 cM // 17210 /// ENSMUST00000037947 // Mcl1 // myeloid cell leukemia sequence 1 // 3 F2.1|3 43.6 cM // 17210 /// BC021638 // Mcl1 // myeloid cell leukemia sequence 1 // 3 F2.1|3 43.6 cM // 17210	Mcl1	0.123333	8.43222	8.5475
10595126	NM_023605 // Fbxo9 // f-box protein 9 // 9 E1 // 71538 /// NM_001081490 // Fbxo9 // f-box protein 9 // 9 E1 // 71538 /// ENSMUST00000085311 // Fbxo9 // f-box protein 9 // 9 E1 // 71538 /// ENSMUST00000001402 // Fbxo9 // f-box protein 9 // 9 E1 // 71538 /// BC020074 // Fbxo9 // f-box protein 9 // 9 E1 // 71538	Fbxo9	0.123333	7.96778	8.09
10399593	NM_008403 // Itgb1bp1 // integrin beta 1 binding protein 1 // 12 A1.2 // 16413 /// ENSMUST00000076260 // Itgb1bp1 // integrin beta 1 binding protein 1 // 12 A1.2 // 16413 /// AJ001373 // Itgb1bp1 // integrin beta 1 binding protein 1 // 12 A1.2 // 16413	Itgb1bp1	0.122222	7.36222	7.4925
10589099	NM_029634 // Ip6k2 // inositol hexaphosphate kinase 2 // 9 F2 // 76500 /// BC039922 // Ip6k2 // inositol hexaphosphate kinase 2 // 9 F2 // 76500 /// ENSMUST00000085016 // Ip6k2 // inositol hexaphosphate kinase 2 // 9 F2 // 76500 /// ENSMUST00000035219 // Ip6k2 // inositol hexaphosphate kinase 2 // 9 F2 // 76500	Ip6k2	0.122222	8.47111	8.6
10570131	NM_011919 // Ing1 // inhibitor of growth family, member 1 // 8 A1.1 // 26356 /// ENSMUST00000054399 // Ing1 // inhibitor of growth family, member 1 // 8 A1.1 // 26356 /// AF177757 // Ing1 // inhibitor of growth family, member 1 // 8 A1.1 // 26356 /// ENSMUST00000116493 // Ing1 // inhibitor of growth family, member 1 // 8 A1.1 // 26356	Ing1	0.122222	6.77778	6.8925
10467921	NM_007700 // Chuk // conserved helix-loop-helix ubiquitous kinase // 19 C3|19 45.0 cM // 12675 /// NM_001162410 // Chuk // conserved helix-loop-helix ubiquitous kinase // 19 C3|19 45.0 cM // 12675 /// ENSMUST00000119591 // Chuk // conserved helix-loop-helix ubiquitous kinase // 19 C3|19 45.0 cM // 12675 /// ENSMUST00000026217 // Chuk // conserved helix-loop-helix ubiquitous kinase // 19 C3|19 45.…	Chuk	0.122222	7.79778	7.915
10479510	NM_028518 // Col20a1 // collagen, type XX, alpha 1 // 2 H4 // 73368 /// ENSMUST00000108856 // Col20a1 // collagen, type XX, alpha 1 // 2 H4 // 73368 /// ENSMUST00000108855 // Col20a1 // collagen, type XX, alpha 1 // 2 H4 // 73368 /// ENSMUST00000094214 // 9230112E08Rik // RIKEN cDNA 9230112E08 gene // 2 H4 // 320800 /// BC057100 // 9230112E08Rik // RIKEN cDNA 9230112E08 gene // 2 H4 // 320800	Col20a1	0.121111	6.94333	7.075
10353849	BC132293 // 4632411B12Rik // RIKEN cDNA 4632411B12 gene // 1 B // 226976 /// NM_172652 // 4632411B12Rik // RIKEN cDNA 4632411B12 gene // 1 B // 226976 /// ENSMUST00000115018 // 4632411B12Rik // RIKEN cDNA 4632411B12 gene // 1 B // 226976 /// ENSMUST00000010597 // 4632411B12Rik // RIKEN cDNA 4632411B12 gene // 1 B // 226976 /// BC144763 // 4632411B12Rik // RIKEN cDNA 4632411B12 gene // 1 B // 2269…	4632411B12Rik	0.121111	8.34889	8.46875
10395612	NM_001015099 // G2e3 // G2/M-phase specific E3 ubiquitin ligase // 12 C1 // 217558 /// NM_001167963 // G2e3 // G2/M-phase specific E3 ubiquitin ligase // 12 C1 // 217558 /// NM_001167964 // G2e3 // G2/M-phase specific E3 ubiquitin ligase // 12 C1 // 217558 /// ENSMUST00000054308 // G2e3 // G2/M-phase specific E3 ubiquitin ligase // 12 C1 // 217558 /// ENSMUST00000121521 // G2e3 // G2/M-phase spec…	G2e3	0.121111	6.35	6.47
10391732	NM_001159492 // Gpatch8 // G patch domain containing 8 // 11 E1 // 237943 /// BC019948 // Gpatch8 // G patch domain containing 8 // 11 E1 // 237943 /// ENSMUST00000047539 // Gpatch8 // G patch domain containing 8 // 11 E1 // 237943	Gpatch8	0.121111	8.02667	8.1525
10359050	NM_001039184 // Cep350 // centrosomal protein 350 // 1 G3 // 74081	Cep350	0.121111	8.54556	8.66625
10526520	NM_011962 // Plod3 // procollagen-lysine, 2-oxoglutarate 5-dioxygenase 3 // 5 G2|5 80.0 cM // 26433 /// ENSMUST00000004968 // Plod3 // procollagen-lysine, 2-oxoglutarate 5-dioxygenase 3 // 5 G2|5 80.0 cM // 26433 /// BC043047 // Plod3 // procollagen-lysine, 2-oxoglutarate 5-dioxygenase 3 // 5 G2|5 80.0 cM // 26433	Plod3	0.121111	7.61222	7.74125
10362811	NM_001162908 // Sesn1 // sestrin 1 // 10 B2|10 25.0 cM // 140742 /// NM_001013370 // Sesn1 // sestrin 1 // 10 B2|10 25.0 cM // 140742 /// ENSMUST00000099931 // Sesn1 // sestrin 1 // 10 B2|10 25.0 cM // 140742 /// ENSMUST00000041438 // Sesn1 // sestrin 1 // 10 B2|10 25.0 cM // 140742 /// BC100403 // Sesn1 // sestrin 1 // 10 B2|10 25.0 cM // 140742	Sesn1	0.121111	9.14778	9.26625
10494551	NM_019800 // Acp6 // acid phosphatase 6, lysophosphatidic // 3 F2.1 // 66659 /// ENSMUST00000090759 // Acp6 // acid phosphatase 6, lysophosphatidic // 3 F2.1 // 66659 /// AB030038 // Acp6 // acid phosphatase 6, lysophosphatidic // 3 F2.1 // 66659	Acp6	0.12	7.93	8.05
10394093	BC017643 // BC017643 // cDNA sequence BC017643 // 11 E2 // 217370 /// BC026616 // BC017643 // cDNA sequence BC017643 // 11 E2 // 217370 /// BC027406 // BC017643 // cDNA sequence BC017643 // 11 E2 // 217370 /// ENSMUST00000038709 // BC017643 // cDNA sequence BC017643 // 11 E2 // 217370 /// ENSMUST00000106115 // BC017643 // cDNA sequence BC017643 // 11 E2 // 217370	BC017643	0.12	7.10889	7.23625
10519052	BC030453 // 2810405K02Rik // RIKEN cDNA 2810405K02 gene // 4 E2 // 66469 /// ENSMUST00000030935 // 2810405K02Rik // RIKEN cDNA 2810405K02 gene // 4 E2 // 66469	2810405K02Rik	0.12	7.28	7.40625
10384572	NM_173752 // 1110067D22Rik // RIKEN cDNA 1110067D22 gene // 11 A3.1|11 11.0 cM // 216551 /// ENSMUST00000047028 // 1110067D22Rik // RIKEN cDNA 1110067D22 gene // 11 A3.1|11 11.0 cM // 216551 /// BC019131 // 1110067D22Rik // RIKEN cDNA 1110067D22 gene // 11 A3.1|11 11.0 cM // 216551	1110067D22Rik	0.12	8.76	8.87
10407993	NM_001080387 // Sfrs13a // splicing factor, arginine/serine-rich 13A // 4 D3 // 14105 /// ENSMUST00000105853 // Sfrs13a // splicing factor, arginine/serine-rich 13A // 4 D3 // 14105 /// BC083082 // Sfrs13a // splicing factor, arginine/serine-rich 13A // 4 D3 // 14105 /// ENSMUST00000097844 // Sfrs13a // splicing factor, arginine/serine-rich 13A // 4 D3 // 14105 /// ENSMUST00000102544 // Sfrs13a /…	Sfrs13a	0.12	9.79333	9.90875
10543785	AB041803 // AB041803 // cDNA sequence AB041803 // 6 A3.3 // 232685 /// ENSMUST00000115107 // AB041803 // cDNA sequence AB041803 // 6 A3.3 // 232685 /// ENSMUST00000050386 // AB041803 // cDNA sequence AB041803 // 6 A3.3 // 232685	AB041803	0.118889	9.74778	9.87375
10515337	NM_016777 // Nasp // nuclear autoantigenic sperm protein (histone-binding) // 4 56.5 cM // 50927 /// NM_001081475 // Nasp // nuclear autoantigenic sperm protein (histone-binding) // 4 56.5 cM // 50927 /// ENSMUST00000030457 // Nasp // nuclear autoantigenic sperm protein (histone-binding) // 4 56.5 cM // 50927 /// ENSMUST00000030456 // Nasp // nuclear autoantigenic sperm protein (histone-binding) …	Nasp	0.118889	4.75778	4.87625
10429387	NM_023587 // Ptplb // protein tyrosine phosphatase-like (proline instead of catalytic arginine), member b // 16 B3 // 70757 /// ENSMUST00000061156 // Ptplb // protein tyrosine phosphatase-like (proline instead of catalytic arginine), member b // 16 B3 // 70757 /// BC131899 // Ptplb // protein tyrosine phosphatase-like (proline instead of catalytic arginine), member b // 16 B3 // 70757 /// BC13189…	Ptplb	0.118889	10.5767	10.69
10453512	NM_010655 // Kpna2 // karyopherin (importin) alpha 2 // 11 E1 // 16647 /// D55720 // Kpna2 // karyopherin (importin) alpha 2 // 11 E1 // 16647	Kpna2	0.118889	7.95	8.0625
10433996	NM_023348 // Snap29 // synaptosomal-associated protein 29 // 16 A3 // 67474 /// ENSMUST00000023449 // Snap29 // synaptosomal-associated protein 29 // 16 A3 // 67474 /// AY008722 // Snap29 // synaptosomal-associated protein 29 // 16 A3 // 67474	Snap29	0.118889	7.77556	7.89125
10365302	NM_001033375 // A230046K03Rik // RIKEN cDNA A230046K03 gene // 10 C1 // 319277 /// ENSMUST00000038388 // A230046K03Rik // RIKEN cDNA A230046K03 gene // 10 C1 // 319277 /// BC145215 // A230046K03Rik // RIKEN cDNA A230046K03 gene // 10 C1 // 319277	A230046K03Rik	0.118889	8.66111	8.78375
10549420	NM_198967 // Tmtc1 // transmembrane and tetratricopeptide repeat containing 1 // 6 G3 // 387314 /// ENSMUST00000060095 // Tmtc1 // transmembrane and tetratricopeptide repeat containing 1 // 6 G3 // 387314 /// ENSMUST00000100772 // Tmtc1 // transmembrane and tetratricopeptide repeat containing 1 // 6 G3 // 387314	Tmtc1	0.116667	8.4	8.51
10589041	NM_011830 // Impdh2 // inosine 5'-phosphate dehydrogenase 2 // 9 F2 // 23918 /// ENSMUST00000081111 // Impdh2 // inosine 5'-phosphate dehydrogenase 2 // 9 F2 // 23918 /// M33934 // Impdh2 // inosine 5'-phosphate dehydrogenase 2 // 9 F2 // 23918	Impdh2	0.116667	7.57667	7.705
10596810	AK029954 // Rbm6 // RNA binding motif protein 6 // 9 F1-F2 // 19654	Rbm6	0.116667	7.05222	7.17875
10594001	NM_019689 // Arid3b // AT rich interactive domain 3B (BRIGHT-like) // 9 C // 56380 /// ENSMUST00000004780 // Arid3b // AT rich interactive domain 3B (BRIGHT-like) // 9 C // 56380 /// ENSMUST00000114165 // Arid3b // AT rich interactive domain 3B (BRIGHT-like) // 9 C // 56380 /// AF116847 // Arid3b // AT rich interactive domain 3B (BRIGHT-like) // 9 C // 56380 /// ENSMUST00000098686 // Arid3b // AT…	Arid3b	0.116667	6.01333	6.1325
10419691	NM_019721 // Mettl3 // methyltransferase like 3 // 14 C2 // 56335 /// NM_023434 // Tox4 // TOX high mobility group box family member 4 // 14 C2 // 268741 /// ENSMUST00000022767 // Mettl3 // methyltransferase like 3 // 14 C2 // 56335 /// BC012526 // Mettl3 // methyltransferase like 3 // 14 C2 // 56335 /// ENSMUST00000111553 // Mettl3 // methyltransferase like 3 // 14 C2 // 56335	Mettl3	0.116667	8.15889	8.28125
10498185	NM_009186 // Tra2b // transformer 2 beta homolog (Drosophila) // 16 B1 // 20462 /// ENSMUST00000023564 // Tra2b // transformer 2 beta homolog (Drosophila) // 16 B1 // 20462 /// BC057996 // Tra2b // transformer 2 beta homolog (Drosophila) // 16 B1 // 20462	Tra2b	0.115556	9.8	9.91875
10562563	NM_007633 // Ccne1 // cyclin E1 // 7 B2|7 16.0 cM // 12447 /// ENSMUST00000108023 // Ccne1 // cyclin E1 // 7 B2|7 16.0 cM // 12447 /// BC106191 // Ccne1 // cyclin E1 // 7 B2|7 16.0 cM // 12447 /// ENSMUST00000051596 // Ccne1 // cyclin E1 // 7 B2|7 16.0 cM // 12447	Ccne1	0.115556	7.31222	7.4325
10531707	NM_001115010 // Lin54 // lin-54 homolog (C. elegans) // 5 E4 // 231506 /// NM_172714 // Lin54 // lin-54 homolog (C. elegans) // 5 E4 // 231506 /// ENSMUST00000046154 // Lin54 // lin-54 homolog (C. elegans) // 5 E4 // 231506 /// AK220225 // Lin54 // lin-54 homolog (C. elegans) // 5 E4 // 231506 /// ENSMUST00000094577 // Lin54 // lin-54 homolog (C. elegans) // 5 E4 // 231506	Lin54	0.115556	7.78556	7.90625
10491414	NM_001013024 // Usp13 // ubiquitin specific peptidase 13 (isopeptidase T-3) // 3 A3 // 72607 /// ENSMUST00000072312 // Usp13 // ubiquitin specific peptidase 13 (isopeptidase T-3) // 3 A3 // 72607 /// BC090999 // Usp13 // ubiquitin specific peptidase 13 (isopeptidase T-3) // 3 A3 // 72607 /// ENSMUST00000108228 // Usp13 // ubiquitin specific peptidase 13 (isopeptidase T-3) // 3 A3 // 72607	Usp13	0.115556	7.22111	7.33125
10502823	NM_025926 // Dnajb4 // DnaJ (Hsp40) homolog, subfamily B, member 4 // 3 H3 // 67035 /// NM_027287 // Dnajb4 // DnaJ (Hsp40) homolog, subfamily B, member 4 // 3 H3 // 67035 /// ENSMUST00000050073 // Dnajb4 // DnaJ (Hsp40) homolog, subfamily B, member 4 // 3 H3 // 67035 /// ENSMUST00000029669 // Dnajb4 // DnaJ (Hsp40) homolog, subfamily B, member 4 // 3 H3 // 67035 /// BC017161 // Dnajb4 // DnaJ (H…	Dnajb4	0.114444	9.50111	9.61625
10462406	NM_001081319 // C030046E11Rik // RIKEN cDNA C030046E11 gene // 19 C1 // 226089 /// BC125448 // C030046E11Rik // RIKEN cDNA C030046E11 gene // 19 C1 // 226089 /// ENSMUST00000043610 // C030046E11Rik // RIKEN cDNA C030046E11 gene // 19 C1 // 226089 /// ENSMUST00000063343 // C030046E11Rik // RIKEN cDNA C030046E11 gene // 19 C1 // 226089	C030046E11Rik	0.114444	9.06222	9.1725
10425601	NM_153484 // Tef // thyrotroph embryonic factor // 15 E1|15 46.7 cM // 21685 /// NM_017376 // Tef // thyrotroph embryonic factor // 15 E1|15 46.7 cM // 21685 /// ENSMUST00000109553 // Tef // thyrotroph embryonic factor // 15 E1|15 46.7 cM // 21685 /// ENSMUST00000023024 // Tef // thyrotroph embryonic factor // 15 E1|15 46.7 cM // 21685 /// BC036982 // Tef // thyrotroph embryonic factor // 15 E1|1…	Tef	0.114444	8.43333	8.55625
10551410	NM_009560 // Zfp60 // zinc finger protein 60 // 7 A3|7 12.3 cM // 22718 /// NM_029531 // Zfp60 // zinc finger protein 60 // 7 A3|7 12.3 cM // 22718 /// ENSMUST00000108336 // Zfp60 // zinc finger protein 60 // 7 A3|7 12.3 cM // 22718 /// ENSMUST00000042641 // Zfp60 // zinc finger protein 60 // 7 A3|7 12.3 cM // 22718 /// BC031754 // Zfp60 // zinc finger protein 60 // 7 A3|7 12.3 cM // 22718	Zfp60	0.114444	6.86111	6.97625
10602644	NM_013668 // Kdm5c // lysine (K)-specific demethylase 5C // X F2-F4|X 64.0 cM // 20591 /// ENSMUST00000082177 // Kdm5c // lysine (K)-specific demethylase 5C // X F2-F4|X 64.0 cM // 20591 /// AF127245 // Kdm5c // lysine (K)-specific demethylase 5C // X F2-F4|X 64.0 cM // 20591 /// BC043096 // Kdm5c // lysine (K)-specific demethylase 5C // X F2-F4|X 64.0 cM // 20591 /// BC054550 // Kdm5c // lysine …	Kdm5c	0.113333	8.16	8.285
10350614	NM_026876 // 1190005F20Rik // RIKEN cDNA 1190005F20 gene // 1 G2 // 98685 /// ENSMUST00000065625 // 1190005F20Rik // RIKEN cDNA 1190005F20 gene // 1 G2 // 98685 /// BC110425 // 1190005F20Rik // RIKEN cDNA 1190005F20 gene // 1 G2 // 98685	1190005F20Rik	0.113333	8.30778	8.4225
10583634	NM_021888 // Qtrt1 // queuine tRNA-ribosyltransferase 1 // 9 A4 // 60507 /// ENSMUST00000002902 // Qtrt1 // queuine tRNA-ribosyltransferase 1 // 9 A4 // 60507 /// BC044811 // Qtrt1 // queuine tRNA-ribosyltransferase 1 // 9 A4 // 60507	Qtrt1	0.113333	8.01889	8.13125
10443244	NM_181413 // Anks1 // ankyrin repeat and SAM domain containing 1 // 17 A3.3 // 224650 /// ENSMUST00000114842 // Anks1 // ankyrin repeat and SAM domain containing 1 // 17 A3.3 // 224650 /// ENSMUST00000097358 // Anks1 // ankyrin repeat and SAM domain containing 1 // 17 A3.3 // 224650 /// ENSMUST00000025058 // Anks1 // ankyrin repeat and SAM domain containing 1 // 17 A3.3 // 224650 /// ENSMUST00000…	Anks1	0.113333	7.64556	7.76125
10452087	NM_001029979 // Safb2 // scaffold attachment factor B2 // 17 D // 224902 /// ENSMUST00000075510 // Safb2 // scaffold attachment factor B2 // 17 D // 224902 /// ENSMUST00000049279 // Safb2 // scaffold attachment factor B2 // 17 D // 224902 /// BC057039 // Safb2 // scaffold attachment factor B2 // 17 D // 224902	Safb2	0.113333	7.43333	7.5575
10435162	NM_001081255 // Lrch3 // leucine-rich repeats and calponin homology (CH) domain containing 3 // 16 B3 // 70144 /// ENSMUST00000023491 // Lrch3 // leucine-rich repeats and calponin homology (CH) domain containing 3 // 16 B3 // 70144 /// BC151058 // Lrch3 // leucine-rich repeats and calponin homology (CH) domain containing 3 // 16 B3 // 70144	Lrch3	0.112222	9.28	9.37375
10413897	NM_001081221 // Ercc6 // excision repair cross-complementing rodent repair deficiency, complementation group 6 // 14 B // 319955 /// ENSMUST00000066807 // Ercc6 // excision repair cross-complementing rodent repair deficiency, complementation group 6 // 14 B // 319955	Ercc6	0.112222	8.11444	8.23625
10561170	NM_053208 // Egln2 // EGL nine homolog 2 (C. elegans) // 7 A3|7 7.0 cM // 112406 /// ENSMUST00000080058 // Egln2 // EGL nine homolog 2 (C. elegans) // 7 A3|7 7.0 cM // 112406 /// ENSMUST00000108382 // Egln2 // EGL nine homolog 2 (C. elegans) // 7 A3|7 7.0 cM // 112406 /// BC086764 // Egln2 // EGL nine homolog 2 (C. elegans) // 7 A3|7 7.0 cM // 112406	Egln2	0.112222	8.15556	8.2725
10589087	NM_008924 // Prkar2a // protein kinase, cAMP dependent regulatory, type II alpha // 9 F2 // 19087 /// ENSMUST00000035220 // Prkar2a // protein kinase, cAMP dependent regulatory, type II alpha // 9 F2 // 19087 /// AF533977 // Prkar2a // protein kinase, cAMP dependent regulatory, type II alpha // 9 F2 // 19087 /// ENSMUST00000049946 // Prkar2a // protein kinase, cAMP dependent regulatory, type II a…	Prkar2a	0.112222	8.13889	8.2475
10397719	NM_028354 // Tdp1 // tyrosyl-DNA phosphodiesterase 1 // 12 E // 104884 /// ENSMUST00000021594 // Tdp1 // tyrosyl-DNA phosphodiesterase 1 // 12 E // 104884 /// BC065162 // Tdp1 // tyrosyl-DNA phosphodiesterase 1 // 12 E // 104884 /// ENSMUST00000095477 // Tdp1 // tyrosyl-DNA phosphodiesterase 1 // 12 E // 104884	Tdp1	0.112222	7.88667	8
10453736	NM_028789 // Unkl // unkempt-like (Drosophila) // 17 A3.3 // 74154 /// ENSMUST00000015271 // Unkl // unkempt-like (Drosophila) // 17 A3.3 // 74154 /// BC150842 // Unkl // unkempt-like (Drosophila) // 17 A3.3 // 74154 /// BC089378 // Unkl // unkempt-like (Drosophila) // 17 A3.3 // 74154 /// ENSMUST00000115158 // Unkl // unkempt-like (Drosophila) // 17 A3.3 // 74154 /// BC059910 // Unkl // unkempt-…	Unkl	0.111111	8.72444	8.84875
10388154	NM_026068 // Med31 // mediator of RNA polymerase II transcription, subunit 31 homolog (yeast) // 11 B4 // 67279 /// ENSMUST00000021157 // Med31 // mediator of RNA polymerase II transcription, subunit 31 homolog (yeast) // 11 B4 // 67279 /// ENSMUST00000066087 // 4930563E22Rik // RIKEN cDNA 4930563E22 gene // 11 B4 // 75304 /// BC051929 // Med31 // mediator of RNA polymerase II transcription, subu…	Med31	0.111111	7.92889	8.035
10511084	NM_138671 // Nadk // NAD kinase // 4 E2 // 192185 /// NM_001159637 // Nadk // NAD kinase // 4 E2 // 192185 /// ENSMUST00000030939 // Nadk // NAD kinase // 4 E2 // 192185 /// ENSMUST00000105613 // Nadk // NAD kinase // 4 E2 // 192185 /// BC004012 // Nadk // NAD kinase // 4 E2 // 192185 /// ENSMUST00000105612 // Nadk // NAD kinase // 4 E2 // 192185 /// ENSMUST00000097745 // Nadk // NAD kinase // 4 …	Nadk	0.111111	8.75	8.855
10530201	NM_009466 // Ugdh // UDP-glucose dehydrogenase // 5 C3.1|5 38.0 cM // 22235 /// ENSMUST00000031103 // Ugdh // UDP-glucose dehydrogenase // 5 C3.1|5 38.0 cM // 22235 /// BC006749 // Ugdh // UDP-glucose dehydrogenase // 5 C3.1|5 38.0 cM // 22235 /// ENSMUST00000117542 // Ugdh // UDP-glucose dehydrogenase // 5 C3.1|5 38.0 cM // 22235	Ugdh	0.11	8.79333	8.90375
10441565	NM_011299 // Rps6ka2 // ribosomal protein S6 kinase, polypeptide 2 // 17 F4|17 3.65 cM // 20112 /// ENSMUST00000024575 // Rps6ka2 // ribosomal protein S6 kinase, polypeptide 2 // 17 F4|17 3.65 cM // 20112 /// BC043064 // Rps6ka2 // ribosomal protein S6 kinase, polypeptide 2 // 17 F4|17 3.65 cM // 20112 /// ENSMUST00000024619 // Rps6ka2 // ribosomal protein S6 kinase, polypeptide 2 // 17 F4|17 3.6…	Rps6ka2	0.11	8.93667	9.05
10413125	NM_026283 // Samd8 // sterile alpha motif domain containing 8 // 14 B // 67630 /// ENSMUST00000022292 // Samd8 // sterile alpha motif domain containing 8 // 14 B // 67630 /// BC100476 // Samd8 // sterile alpha motif domain containing 8 // 14 B // 67630 /// ENSMUST00000119430 // Samd8 // sterile alpha motif domain containing 8 // 14 B // 67630	Samd8	0.11	8.66889	8.78
10426507	NM_175251 // Arid2 // AT rich interactive domain 2 (ARID, RFX-like) // 15 F1 // 77044 /// ENSMUST00000096250 // Arid2 // AT rich interactive domain 2 (ARID, RFX-like) // 15 F1 // 77044 /// ENSMUST00000058749 // Arid2 // AT rich interactive domain 2 (ARID, RFX-like) // 15 F1 // 77044 /// BC027180 // Arid2 // AT rich interactive domain 2 (ARID, RFX-like) // 15 F1 // 77044 /// ENSMUST00000109233 // …	Arid2	0.108889	8.79778	8.90625
10376685	NM_172943 // Alkbh5 // alkB, alkylation repair homolog 5 (E. coli) // 11 B2 // 268420 /// ENSMUST00000044250 // Alkbh5 // alkB, alkylation repair homolog 5 (E. coli) // 11 B2 // 268420 /// BC052076 // Alkbh5 // alkB, alkylation repair homolog 5 (E. coli) // 11 B2 // 268420	Alkbh5	0.108889	9.42778	9.535
10489253	NM_177263 // Zhx3 // zinc fingers and homeoboxes 3 // 2 H2 // 320799 /// ENSMUST00000103111 // Zhx3 // zinc fingers and homeoboxes 3 // 2 H2 // 320799 /// ENSMUST00000109460 // Zhx3 // zinc fingers and homeoboxes 3 // 2 H2 // 320799 /// ENSMUST00000103112 // Zhx3 // zinc fingers and homeoboxes 3 // 2 H2 // 320799 /// BC058111 // Zhx3 // zinc fingers and homeoboxes 3 // 2 H2 // 320799 /// ENSMUST0…	Zhx3	0.108889	8.52444	8.63625
10546217	NM_025351 // Chchd6 // coiled-coil-helix-coiled-coil-helix domain containing 6 // 6 D2 // 66098 /// NM_001167736 // Chchd6 // coiled-coil-helix-coiled-coil-helix domain containing 6 // 6 D2 // 66098 /// ENSMUST00000032172 // Chchd6 // coiled-coil-helix-coiled-coil-helix domain containing 6 // 6 D2 // 66098 /// BC011331 // Chchd6 // coiled-coil-helix-coiled-coil-helix domain containing 6 // 6 D2 /…	Chchd6	0.108889	8.29778	8.40375
10524105	NM_172717 // Chfr // checkpoint with forkhead and ring finger domains // 5 F // 231600 /// ENSMUST00000014812 // Chfr // checkpoint with forkhead and ring finger domains // 5 F // 231600 /// BC049792 // Chfr // checkpoint with forkhead and ring finger domains // 5 F // 231600 /// ENSMUST00000112519 // Chfr // checkpoint with forkhead and ring finger domains // 5 F // 231600 /// ENSMUST00000100932…	Chfr	0.108889	8.26333	8.37875
10376263	NM_145426 // Mfap3 // microfibrillar-associated protein 3 // 11 B1.3 // 216760 /// NM_180599 // Mfap3 // microfibrillar-associated protein 3 // 11 B1.3 // 216760 /// ENSMUST00000020830 // Mfap3 // microfibrillar-associated protein 3 // 11 B1.3 // 216760 /// ENSMUST00000108849 // Mfap3 // microfibrillar-associated protein 3 // 11 B1.3 // 216760 /// BC006828 // Mfap3 // microfibrillar-associated pr…	Mfap3	0.107778	8.53	8.6375
10525134	NM_013832 // Rasal1 // RAS protein activator like 1 (GAP1 like) // 5 F // 19415 /// ENSMUST00000031606 // Rasal1 // RAS protein activator like 1 (GAP1 like) // 5 F // 19415 /// BC005418 // Rasal1 // RAS protein activator like 1 (GAP1 like) // 5 F // 19415	Rasal1	0.107778	8.19778	8.3125
10434878	NR_033475 // Gm10823 // predicted gene 10823 // 16 B2|16 // 100038623 /// ENSMUST00000100025 // Gm10823 // predicted gene 10823 // 16 B2|16 // 100038623	Gm10823	0.107778	2.89778	3.02
10542836	NM_001081237 // Klhdc5 // kelch domain containing 5 // 6 G3 // 232539 /// ENSMUST00000036003 // Klhdc5 // kelch domain containing 5 // 6 G3 // 232539 /// BC147633 // Klhdc5 // kelch domain containing 5 // 6 G3 // 232539	Klhdc5	0.107778	8.88778	9.0025
10356880	NM_009183 // St8sia4 // ST8 alpha-N-acetyl-neuraminide alpha-2,8-sialyltransferase 4 // 1 D // 20452 /// NM_001159745 // St8sia4 // ST8 alpha-N-acetyl-neuraminide alpha-2,8-sialyltransferase 4 // 1 D // 20452 /// ENSMUST00000043336 // St8sia4 // ST8 alpha-N-acetyl-neuraminide alpha-2,8-sialyltransferase 4 // 1 D // 20452 /// X86000 // St8sia4 // ST8 alpha-N-acetyl-neuraminide alpha-2,8-sialyltran…	St8sia4	0.106667	6.81889	6.92375
10549341	NM_138757 // 4933424B01Rik // RIKEN cDNA 4933424B01 gene // 6 G3 // 71177 /// ENSMUST00000032427 // 4933424B01Rik // RIKEN cDNA 4933424B01 gene // 6 G3 // 71177 /// BC026851 // 4933424B01Rik // RIKEN cDNA 4933424B01 gene // 6 G3 // 71177	4933424B01Rik	0.106667	8.3	8.40375
10594590	NM_019727 // Snx1 // sorting nexin 1 // --- // 56440 /// ENSMUST00000034946 // Snx1 // sorting nexin 1 // --- // 56440 /// AB019214 // Snx1 // sorting nexin 1 // --- // 56440	Snx1	0.106667	8.08444	8.1925
10400718	NM_001135559 // Sos2 // son of sevenless homolog 2 (Drosophila) // 12 C3-D|12 30.0 cM // 20663 /// ENSMUST00000035773 // Sos2 // son of sevenless homolog 2 (Drosophila) // 12 C3-D|12 30.0 cM // 20663	Sos2	0.105556	8.6	8.69625
10590909	NM_028013 // Endod1 // endonuclease domain containing 1 // 9 A3 // 71946 /// ENSMUST00000041780 // Endod1 // endonuclease domain containing 1 // 9 A3 // 71946 /// BC096490 // Endod1 // endonuclease domain containing 1 // 9 A3 // 71946	Endod1	0.105556	8.74778	8.85875
10412562	NM_134080 // Flnb // filamin, beta // 14 A1 // 286940 /// ENSMUST00000052678 // Flnb // filamin, beta // 14 A1 // 286940	Flnb	0.105556	8.32556	8.4375
10554938	NM_029494 // Rab30 // RAB30, member RAS oncogene family // 7 E1 // 75985 /// ENSMUST00000032879 // Rab30 // RAB30, member RAS oncogene family // 7 E1 // 75985 /// ENSMUST00000107180 // Rab30 // RAB30, member RAS oncogene family // 7 E1 // 75985 /// BC017550 // Rab30 // RAB30, member RAS oncogene family // 7 E1 // 75985 /// ENSMUST00000107179 // Rab30 // RAB30, member RAS oncogene family // 7 E1 /…	Rab30	0.105556	8.17	8.2725
10478718	NM_008679 // Ncoa3 // nuclear receptor coactivator 3 // 2 H2-H4 // 17979 /// ENSMUST00000109252 // Ncoa3 // nuclear receptor coactivator 3 // 2 H2-H4 // 17979 /// ENSMUST00000088095 // Ncoa3 // nuclear receptor coactivator 3 // 2 H2-H4 // 17979 /// BC086482 // Ncoa3 // nuclear receptor coactivator 3 // 2 H2-H4 // 17979 /// ENSMUST00000099082 // Ncoa3 // nuclear receptor coactivator 3 // 2 H2-H4 /…	Ncoa3	0.104444	8.3	8.40875
10433331	NM_025839 // Nudt16l1 // nudix (nucleoside diphosphate linked moiety X)-type motif 16-like 1 // 16 A1|16 3.0 cM // 66911 /// ENSMUST00000050881 // Nudt16l1 // nudix (nucleoside diphosphate linked moiety X)-type motif 16-like 1 // 16 A1|16 3.0 cM // 66911 /// BC025569 // Nudt16l1 // nudix (nucleoside diphosphate linked moiety X)-type motif 16-like 1 // 16 A1|16 3.0 cM // 66911 /// ENSMUST000001158…	Nudt16l1	0.104444	7.24333	7.3625
10508217	NM_023603 // Sfpq // splicing factor proline/glutamine rich (polypyrimidine tract binding protein associated) // 4 D2.2|4 57.6 cM // 71514 /// ENSMUST00000030623 // Sfpq // splicing factor proline/glutamine rich (polypyrimidine tract binding protein associated) // 4 D2.2|4 57.6 cM // 71514 /// BC089305 // Sfpq // splicing factor proline/glutamine rich (polypyrimidine tract binding protein associa…	Sfpq	0.103333	9.94333	10.0475
10350792	NM_001160181 // Tor1aip2 // torsin A interacting protein 2 // 1 G3 // 240832 /// NM_001160180 // Tor1aip2 // torsin A interacting protein 2 // 1 G3 // 240832 /// NM_001160182 // Tor1aip2 // torsin A interacting protein 2 // 1 G3 // 240832 /// NM_022329 // Tor1aip2 // torsin A interacting protein 2 // 1 G3 // 240832 /// NM_172843 // Tor1aip2 // torsin A interacting protein 2 // 1 G3 // 240832 /// …	Tor1aip2	0.102222	7.44444	7.55375
10526191	ENSMUST00000016088 // Gatsl2 // GATS protein-like 2 // 5 G1 // 80909 /// BC026208 // Gatsl2 // GATS protein-like 2 // 5 G1 // 80909	Gatsl2	0.102222	7.81889	7.92125
10583647	NM_001039520 // Dnm2 // dynamin 2 // 9 A3|9 7.0 cM // 13430 /// NM_010744 // Tmed1 // transmembrane emp24 domain containing 1 // 9 A4 // 17083 /// ENSMUST00000115404 // Dnm2 // dynamin 2 // 9 A3|9 7.0 cM // 13430 /// L31398 // Dnm2 // dynamin 2 // 9 A3|9 7.0 cM // 13430 /// BC010233 // Dnm2 // dynamin 2 // 9 A3|9 7.0 cM // 13430 /// ENSMUST00000072362 // Dnm2 // dynamin 2 // 9 A3|9 7.0 cM // 1343…	Dnm2	0.101111	8.81333	8.925
10401382	NM_001136075 // Numb // numb gene homolog (Drosophila) // 12 D3 // 18222 /// NM_010949 // Numb // numb gene homolog (Drosophila) // 12 D3 // 18222 /// ENSMUST00000085215 // Numb // numb gene homolog (Drosophila) // 12 D3 // 18222 /// ENSMUST00000021647 // Numb // numb gene homolog (Drosophila) // 12 D3 // 18222 /// BC033459 // Numb // numb gene homolog (Drosophila) // 12 D3 // 18222 /// ENSMUST00…	Numb	0.101111	8.60111	8.705
10504703	NM_001033201 // Ncbp1 // nuclear cap binding protein subunit 1 // 4 B1 // 433702 /// ENSMUST00000030014 // Ncbp1 // nuclear cap binding protein subunit 1 // 4 B1 // 433702 /// BC138898 // Ncbp1 // nuclear cap binding protein subunit 1 // 4 B1 // 433702	Ncbp1	0.101111	9.75667	9.855
10461671	NM_172635 // Patl1 // protein associated with topoisomerase II homolog 1 (yeast) // 19 A // 225929 /// ENSMUST00000061618 // Patl1 // protein associated with topoisomerase II homolog 1 (yeast) // 19 A // 225929 /// BC058941 // Patl1 // protein associated with topoisomerase II homolog 1 (yeast) // 19 A // 225929	Patl1	0.1	8.15444	8.2575
10436951	NM_138743 // Fam165b // family with sequence similarity 165, member B // 16 C4 // 68936 /// ENSMUST00000063641 // Fam165b // family with sequence similarity 165, member B // 16 C4 // 68936 /// ENSMUST00000118064 // Fam165b // family with sequence similarity 165, member B // 16 C4 // 68936 /// AY033901 // Fam165b // family with sequence similarity 165, member B // 16 C4 // 68936	Fam165b	0.1	7.59111	7.695
10493435	NM_008094 // Gba // glucosidase, beta, acid // 3 F1|3 44.05 cM // 14466 /// NM_001077411 // Gba // glucosidase, beta, acid // 3 F1|3 44.05 cM // 14466 /// ENSMUST00000077367 // Gba // glucosidase, beta, acid // 3 F1|3 44.05 cM // 14466 /// BC006663 // Gba // glucosidase, beta, acid // 3 F1|3 44.05 cM // 14466	Gba	0.1	8.77556	8.88
10544150	NM_001033430 // Jhdm1d // jumonji C domain-containing histone demethylase 1 homolog D (S. cerevisiae) // 6 B1 // 338523 /// ENSMUST00000002305 // Jhdm1d // jumonji C domain-containing histone demethylase 1 homolog D (S. cerevisiae) // 6 B1 // 338523 /// BC145848 // Jhdm1d // jumonji C domain-containing histone demethylase 1 homolog D (S. cerevisiae) // 6 B1 // 338523	Jhdm1d	0.1	9.01778	9.115
10579234	NM_001122829 // Upf1 // UPF1 regulator of nonsense transcripts homolog (yeast) // 8 B3.3|8 33.5 cM // 19704 /// NM_030680 // Upf1 // UPF1 regulator of nonsense transcripts homolog (yeast) // 8 B3.3|8 33.5 cM // 19704 /// ENSMUST00000075666 // Upf1 // UPF1 regulator of nonsense transcripts homolog (yeast) // 8 B3.3|8 33.5 cM // 19704 /// BC056442 // Upf1 // UPF1 regulator of nonsense transcripts h…	Upf1	0.0988889	7.85222	7.95875
10581625	NM_028018 // 2400003C14Rik // RIKEN cDNA 2400003C14 gene // 8 D3 // 71955 /// ENSMUST00000034164 // 2400003C14Rik // RIKEN cDNA 2400003C14 gene // 8 D3 // 71955 /// BC039052 // 2400003C14Rik // RIKEN cDNA 2400003C14 gene // 8 D3 // 71955	2400003C14Rik	0.0988889	9.72222	9.815
[truncated: 68 more rows]
