# Supplementary material for: Memory acquisition and retrieval impact different epigenetic processes that regulate gene expression
Source: BMC Genomics. 2015 May 26;16(Suppl 5):S5. doi: 10.1186/1471-2164-16-S5-S5 (PMC4460846; doi:10.1186/1471-2164-16-S5-S5)
Supplement: Additional file 5 — Genes differentially regulated in the mouse hippocampus due to acquisition or retrieval of memory. This table details the results of comparing gene expression at all-time points after contextual conditioning (FC30', FC4, FC12 and RT30') with their respective circadian time controls (CC30', CC4 and CC12). The overlap between genes regulated at FC30 and RT30 is also provided. Results are shown at two different false discovery rates (fdrs <0.01, <0.1). FC24 is not displayed because no gene expression changes were detected at either fdr. Table provided as Excel spreadsheet. Down-regulated probe-sets are highlighted in red, up-regulated ones in green. Average expression for each probe-set at each time-point is provided (log2 scale). Genes that had been validated to be differentially expressed after contextual conditioning in other studies are highlighted in orange; genes validated in this study are highlighted in yellow. [file 1471-2164-16-S5-S5-S5.xls]

## Sheet: FC30 0.01
Probe-sets differentially regulated between FC30 anc CC30 at FDR <0.01
DOWN				Average expression across time-points
Affymetrix gene probeset ID	gene_assignment	NAME	logFC FC30 vs CC30	CC30	FC30	CC4	FC4	CC12	FC12	FC24	RT30
10341186	---	Intron	-0.412222	8.05	7.63778	8.07333	7.97556	7.77444	7.86444	7.92556	7.71444
10342833	---	Intron	-0.497778	7.13889	6.64111	6.98667	7.07333	6.70333	6.77889	6.92444	6.71222
10343358	---	Intron	-0.411111	8.21333	7.80222	8.19889	8.22556	7.82222	7.88222	8.06	7.80222
10343481	---	Intron	-0.438889	7.22111	6.78222	7.10556	7.13111	6.82333	6.95444	7.11889	6.71556
10343679	---	Intron	-0.411111	8.21333	7.80222	8.19889	8.22556	7.82222	7.88222	8.06	7.80222
10404026	NM_175661 // Hist1h2af // histone cluster 1, H2af // 13 A3.1 // 319173 /// NM_001177544 // Hist1h2ao // histone cluster 1, H2ao // 13 A3.1 // 665433 /// NM_178185 // Gm11276 // predicted gene 11276 // 13 A3.1 // 319171 /// NM_178184 // Hist1h2an // histone cluster 1, H2an // 13 A3.1 // 319170 /// ENSMUST00000073261 // Hist1h2af // histone cluster 1, H2af // 13 A3.1 // 319173 /// BC125011 // Hist1…	Hist1h2af	-0.0733333	10.8078	10.7344	10.7344	10.7533	10.8522	10.8267	10.79	10.72
10440417	AK140789 // 9430053O09Rik // RIKEN cDNA 9430053O09 gene // --- // 319723	9430053O09Rik	-0.308889	6.81556	6.50667	6.82444	6.72222	6.26444	6.33778	6.62333	6.48778
10566993	NM_173739 // Galntl4 // UDP-N-acetyl-alpha-D-galactosamine:polypeptide N-acetylgalactosaminyltransferase-like 4 // 7 F1 // 233733 /// ENSMUST00000049430 // Galntl4 // UDP-N-acetyl-alpha-D-galactosamine:polypeptide N-acetylgalactosaminyltransferase-like 4 // 7 F1 // 233733 /// BC024988 // Galntl4 // UDP-N-acetyl-alpha-D-galactosamine:polypeptide N-acetylgalactosaminyltransferase-like 4 // 7 F1 // …	Galntl4	-0.0988889	8.25667	8.15778	8.20333	8.23333	8.26778	8.22333	8.20333	8.18111
10427492	ENSMUST00000082239 // Gm10050 // predicted gene 10050 // --- // 791333	Gm10050	-0.171111	6.21889	6.04778	6.20889	6.16778	6.14111	6.11667	6.16111	6.12556
10410136	XR_004644 // Gm5791 // peptidyl-prolyl cis-trans isomerase A pseudogene 13_866.1 // 13 B3 // 544940	Gm5791	-0.194444	4.17667	3.98222	4.08222	4.18444	4.21	4.19889	4.13556	4.17333
10490731	NM_009236 // Sox18 // SRY-box containing gene 18 // 2 H4|2 96.0 cM // 20672 /// ENSMUST00000054491 // Sox18 // SRY-box containing gene 18 // 2 H4|2 96.0 cM // 20672 /// L35032 // Sox18 // SRY-box containing gene 18 // 2 H4|2 96.0 cM // 20672	Sox18	-0.301111	6.68778	6.38667	6.53444	6.55222	6.63333	6.53778	6.61333	6.36
10494386	NM_178213 // Hist2h2ab // histone cluster 2, H2ab // --- // 621893	Hist2h2ab	-0.125556	10.2356	10.11	10.2233	10.2144	10.2267	10.1833	10.2256	10.1067
10518524	AK034787 // Ubiad1 // UbiA prenyltransferase domain containing 1 // 4 E1 // 71707	Ubiad1	-0.251111	5.74333	5.49222	5.72556	5.70222	5.48222	5.62556	5.68222	5.44556
10393751	ENSMUST00000062283 // 2900052L18Rik // RIKEN cDNA 2900052L18 gene // 11 E2 // 76835	2900052L18Rik	-0.283333	8.13333	7.85	8.14111	8.05111	7.89222	7.99	8.09111	7.83
10403938	NM_178185 // Gm11276 // predicted gene 11276 // 13 A3.1 // 319171 /// NM_178184 // Hist1h2an // histone cluster 1, H2an // 13 A3.1 // 319170 /// NM_175661 // Hist1h2af // histone cluster 1, H2af // 13 A3.1 // 319173 /// ENSMUST00000073261 // Hist1h2af // histone cluster 1, H2af // 13 A3.1 // 319173 /// BC110626 // Gm11276 // predicted gene 11276 // 13 A3.1 // 319171 /// BC110626 // Hist1h2ao // h…	Gm11276	-0.0633333	10.7633	10.7	10.7033	10.7078	10.8133	10.7822	10.7433	10.6911
10525016	NM_011535 // Tbx3 // T-box 3 // 5 F|5 65.0 cM // 21386 /// NM_198052 // Tbx3 // T-box 3 // 5 F|5 65.0 cM // 21386 /// ENSMUST00000079719 // Tbx3 // T-box 3 // 5 F|5 65.0 cM // 21386 /// ENSMUST00000018748 // Tbx3 // T-box 3 // 5 F|5 65.0 cM // 21386 /// ENSMUST00000121021 // Tbx3 // T-box 3 // 5 F|5 65.0 cM // 21386 /// BC096551 // Tbx3 // T-box 3 // 5 F|5 65.0 cM // 21386	Tbx3	-0.122222	5.85778	5.73556	5.87111	5.91111	6.03556	5.94333	5.83667	5.74333
10408072	NM_001177544 // Hist1h2ao // histone cluster 1, H2ao // 13 A3.1 // 665433 /// NM_178185 // Gm11276 // predicted gene 11276 // 13 A3.1 // 319171 /// BC110626 // Gm11276 // predicted gene 11276 // 13 A3.1 // 319171 /// BC110626 // Hist1h2ao // histone cluster 1, H2ao // 13 A3.1 // 665433 /// NM_178182 // Hist1h2ai // histone cluster 1, H2ai // --- // 319191 /// NM_178188 // Hist1h2ad // histone clu…	Hist1h2ao	-0.0666667	11.0122	10.9456	10.9689	10.9578	11.0611	11.0311	10.9922	10.9233
10442206	NM_009558 // Zfp51 // zinc finger protein 51 // 17 A3.2|17 9.9 cM // 22709 /// X74855 // Zfp51 // zinc finger protein 51 // 17 A3.2|17 9.9 cM // 22709	Zfp51	-0.151111	6.50667	6.35556	6.53333	6.47778	6.50333	6.53889	6.47444	6.34
10500324	NM_013549 // Hist2h2aa1 // histone cluster 2, H2aa1 // 3 F1-F2|3 45.2 cM // 15267 /// NM_175662 // Hist2h2ac // histone cluster 2, H2ac // --- // 319176 /// NM_178212 // Hist2h2aa2 // histone cluster 2, H2aa2 // --- // 319192 /// BC117094 // Hist2h2ac // histone cluster 2, H2ac // --- // 319176 /// BC089519 // Hist2h2aa1 // histone cluster 2, H2aa1 // 3 F1-F2|3 45.2 cM // 15267 /// BC089519 // Hi…	Hist2h2aa1	-0.0955556	10.5667	10.4711	10.5244	10.5156	10.6	10.5678	10.5522	10.4667
UP
10338959	---	Intron	0.303333	6.91	7.21333	6.98444	6.93	7.07222	7.08	7.30778	7.15111
10339404	---	Intron	0.307778	7.06444	7.37222	7.13444	7.17	7.22333	7.24111	7.19	7.35444
10339955	---	Intron	0.208889	8.64667	8.85556	8.65333	8.60222	8.81222	8.83111	8.78	8.78222
10339973	---	Intron	0.497778	6.42222	6.92	6.57	6.48556	6.54667	6.67333	6.53333	6.61667
10340549	---	Intron	0.19	8.07778	8.26778	8.11333	8.1	8.08667	8.15333	8.11667	8.2
10340770	---	Intron	0.244444	8.17444	8.41889	8.24	8.31	8.35111	8.38333	8.27111	8.30222
10341153	---	Intron	0.263333	7.89778	8.16111	8.05222	8.04333	8.14333	8.14556	8.04222	8.21444
10341417	---	Intron	0.448889	3.28111	3.73	3.66333	3.52333	3.59667	3.39778	3.46	3.48778
10342088	---	Intron	0.393333	6.62667	7.02	6.64333	6.67	6.83556	6.97778	6.73444	6.91333
10342123	---	Intron	0.655556	3.92333	4.57889	3.98444	3.96	3.78778	4.17667	3.93778	4.17444
10342399	---	Intron	0.211111	7.17778	7.38889	7.07778	7.16222	7.42111	7.43444	7.29889	7.41556
10342711	---	Intron	0.362222	7.62222	7.98444	7.62111	7.55222	7.74889	7.67	7.70111	7.83333
10343599	---	Intron	0.164444	8.13778	8.30222	8.16222	8.18333	8.27111	8.21	8.20111	8.20111
10344174	---	Intron	0.251111	8.11556	8.36667	8.21778	8.14444	8.32333	8.30667	8.21111	8.32111
10608692	---	Intron	0.265556	9.52667	9.79222	9.39667	9.47	9.70778	9.75889	9.57111	9.85444
10572271	NM_181540 // Tm6sf2 // transmembrane 6 superfamily member 2 // 8 B3.3 // 107770 /// ENSMUST00000049197 // Tm6sf2 // transmembrane 6 superfamily member 2 // 8 B3.3 // 107770 /// BC024498 // Tm6sf2 // transmembrane 6 superfamily member 2 // 8 B3.3 // 107770 /// ENSMUST00000110160 // Tm6sf2 // transmembrane 6 superfamily member 2 // 8 B3.3 // 107770	Tm6sf2	0.442222	6.48667	6.92889	6.21222	6.37111	7.20556	7.10222	6.53222	7.00667
10459835	---	Intron	0.241111	7.85889	8.1	7.89	7.83556	7.99111	7.96333	7.90667	8.09778
10597758	NM_153287 // Csrnp1 // cysteine-serine-rich nuclear protein 1 // 9 F4 // 215418 /// ENSMUST00000035101 // Csrnp1 // cysteine-serine-rich nuclear protein 1 // 9 F4 // 215418 /// BC050066 // Csrnp1 // cysteine-serine-rich nuclear protein 1 // 9 F4 // 215418	Csrnp1	0.276667	6.13	6.40667	6.20889	6.15556	6.15667	6.18222	6.15222	6.29111
10449741	NM_010831 // Sik1 // salt inducible kinase 1 // 17 B1|17 18.18 cM // 17691 /// ENSMUST00000024839 // Sik1 // salt inducible kinase 1 // 17 B1|17 18.18 cM // 17691 /// U11494 // Sik1 // salt inducible kinase 1 // 17 B1|17 18.18 cM // 17691	Sik1	0.521111	6.79889	7.32	6.77889	6.82111	6.92111	6.89556	6.8	7.29
10584578	NR_028274 // Snord14d // small nucleolar RNA, C/D box 14D // 9|9 // 100302593 /// NR_028276 // Snord14c // small nucleolar RNA, C/D box 14C // --- // 108637 /// M13967 // Hspa8 // heat shock protein 8 // 9 A5.1|9 24.0 cM // 15481	Snord14d	0.577778	8.09333	8.67111	8.09222	8.12111	8.82889	8.67778	8.26	8.93111
10543785	AB041803 // AB041803 // cDNA sequence AB041803 // 6 A3.3 // 232685 /// ENSMUST00000115107 // AB041803 // cDNA sequence AB041803 // 6 A3.3 // 232685 /// ENSMUST00000050386 // AB041803 // cDNA sequence AB041803 // 6 A3.3 // 232685	AB041803	0.217778	9.74778	9.96556	9.76778	9.76556	9.86667	9.86111	9.77667	9.93111
10400405	NM_010907 // Nfkbia // nuclear factor of kappa light polypeptide gene enhancer in B-cells inhibitor, alpha // 12 C1-C3 // 18035 /// ENSMUST00000021413 // Nfkbia // nuclear factor of kappa light polypeptide gene enhancer in B-cells inhibitor, alpha // 12 C1-C3 // 18035 /// BC046754 // Nfkbia // nuclear factor of kappa light polypeptide gene enhancer in B-cells inhibitor, alpha // 12 C1-C3 // 18035	Nfkbia	0.255556	6.71556	6.97111	6.91	6.85333	6.92333	7.00333	6.77444	7.01889
10502655	NM_010516 // Cyr61 // cysteine rich protein 61 // 3 H2|3 72.9 cM // 16007 /// ENSMUST00000029846 // Cyr61 // cysteine rich protein 61 // 3 H2|3 72.9 cM // 16007 /// M32490 // Cyr61 // cysteine rich protein 61 // 3 H2|3 72.9 cM // 16007	Cyr61	0.57	5.51111	6.08111	5.50111	5.60111	5.49778	5.39222	5.52889	6.06444
10584580	NR_028275 // Snord14e // small nucleolar RNA, C/D box 14E // --- // 100302594	Snord14e	0.848889	7.31889	8.16778	7.34667	7.35111	8.43	8.26778	7.56778	8.46111
10601150	---	Intron	0.135556	5.41111	5.54667	5.44889	5.40778	5.50111	5.46889	5.41667	5.53444
10429491	NM_018790 // Arc // activity regulated cytoskeletal-associated protein // 15 D3|15 41.4 cM // 11838 /// ENSMUST00000110009 // Arc // activity regulated cytoskeletal-associated protein // 15 D3|15 41.4 cM // 11838 /// ENSMUST00000023268 // Arc // activity regulated cytoskeletal-associated protein // 15 D3|15 41.4 cM // 11838 /// AF162777 // Arc // activity regulated cytoskeletal-associated protein…	Arc	0.893333	7.75222	8.64556	7.48444	7.71222	8.24667	8.17333	7.74444	8.57889
10378545	NR_029794 // Mir212 // microRNA 212 // --- // 387208	Mir212	0.476667	6.23556	6.71222	6.21	6.21222	6.42778	6.38333	6.26556	6.71889
10560481	NM_008036 // Fosb // FBJ osteosarcoma oncogene B // 7 A2-B1|7 5.0 cM // 14282 /// ENSMUST00000003640 // Fosb // FBJ osteosarcoma oncogene B // 7 A2-B1|7 5.0 cM // 14282 /// BC132064 // Fosb // FBJ osteosarcoma oncogene B // 7 A2-B1|7 5.0 cM // 14282	Fosb	0.457778	6.23	6.68778	6.09889	6.30667	6.11111	6.20444	6.22333	6.55333
10510668	NM_033042 // Tnfrsf25 // tumor necrosis factor receptor superfamily, member 25 // 4 E1 // 85030 /// ENSMUST00000035275 // Tnfrsf25 // tumor necrosis factor receptor superfamily, member 25 // 4 E1 // 85030 /// BC017526 // Tnfrsf25 // tumor necrosis factor receptor superfamily, member 25 // 4 E1 // 85030 /// ENSMUST00000025706 // Tnfrsf25 // tumor necrosis factor receptor superfamily, member 25 // …	Tnfrsf25	0.391111	7.65667	8.04778	7.43	7.49111	8.22333	8.14	7.64111	8.05778
10476299	---	Intron	0.222222	7.98444	8.20667	7.95111	7.99111	8.24	8.18222	8.05889	8.23556
10363735	NM_010118 // Egr2 // early growth response 2 // 10 B5|10 35.0 cM // 13654 /// ENSMUST00000048289 // Egr2 // early growth response 2 // 10 B5|10 35.0 cM // 13654 /// BC009093 // Egr2 // early growth response 2 // 10 B5|10 35.0 cM // 13654 /// ENSMUST00000105438 // Egr2 // early growth response 2 // 10 B5|10 35.0 cM // 13654	Egr2	1.28444	5.25778	6.54222	5.13222	5.29444	5.38889	5.36111	5.33222	6.30111
10437132	---		0.357778	6.74778	7.10556	6.79333	6.74111	7.03222	6.97	6.82667	7.15444
10449284	NM_013642 // Dusp1 // dual specificity phosphatase 1 // 17 A2-C|17 13.0 cM // 19252 /// ENSMUST00000025025 // Dusp1 // dual specificity phosphatase 1 // 17 A2-C|17 13.0 cM // 19252 /// BC006967 // Dusp1 // dual specificity phosphatase 1 // 17 A2-C|17 13.0 cM // 19252	Dusp1	0.758889	8.71667	9.47556	8.74889	8.75333	8.90556	8.92667	8.76111	9.47333
10397346	NM_010234 // Fos // FBJ osteosarcoma oncogene // 12 D2|12 40.0 cM // 14281 /// ENSMUST00000021674 // Fos // FBJ osteosarcoma oncogene // 12 D2|12 40.0 cM // 14281 /// BC029814 // Fos // FBJ osteosarcoma oncogene // 12 D2|12 40.0 cM // 14281	Fos	0.832222	4.66667	5.49889	4.61444	4.59222	4.76778	4.82778	4.59556	5.43667
10467468	AK132080 // 3010085J16Rik // RIKEN cDNA 3010085J16 gene // --- // 100038741	3010085J16Rik	0.243333	3.89444	4.13778	3.92	3.98778	3.97444	4.03556	3.9	4.04
10492428	NM_178892 // Tiparp // TCDD-inducible poly(ADP-ribose) polymerase // 3 E1 // 99929 /// ENSMUST00000047906 // Tiparp // TCDD-inducible poly(ADP-ribose) polymerase // 3 E1 // 99929 /// BC068173 // Tiparp // TCDD-inducible poly(ADP-ribose) polymerase // 3 E1 // 99929 /// NR_027955 // 4931440P22Rik // RIKEN cDNA 4931440P22 gene // 3 E1 // 71004	Tiparp	0.331111	6.93556	7.26667	6.96111	6.91333	7.05556	7.02111	6.91333	7.19
10531348	NM_011148 // Ppef2 // protein phosphatase, EF hand calcium-binding domain 2 // 5 E3 // 19023 /// ENSMUST00000031359 // Ppef2 // protein phosphatase, EF hand calcium-binding domain 2 // 5 E3 // 19023 /// BC027049 // Ppef2 // protein phosphatase, EF hand calcium-binding domain 2 // 5 E3 // 19023	Ppef2	0.178889	4.42111	4.6	4.32778	4.45	4.67778	4.62444	4.50667	4.60556
10362073	NM_001161845 // Sgk1 // serum/glucocorticoid regulated kinase 1 // 10 A3 // 20393 /// NM_001161850 // Sgk1 // serum/glucocorticoid regulated kinase 1 // 10 A3 // 20393 /// NM_011361 // Sgk1 // serum/glucocorticoid regulated kinase 1 // 10 A3 // 20393 /// NM_001161847 // Sgk1 // serum/glucocorticoid regulated kinase 1 // 10 A3 // 20393 /// NM_001161848 // Sgk1 // serum/glucocorticoid regulated kin…	Sgk1	0.193333	8.37556	8.56889	8.45333	8.50333	8.42444	8.49556	8.38	8.61667
10604832	NR_030499 // Mir505 // microRNA 505 // --- // 751545	Mir505	0.287778	8.06556	8.35333	8.08	8.08333	8.34111	8.27444	8.17444	8.37222
10560709	NM_027514 // Pvr // poliovirus receptor // 7 A3|7 4.0 cM // 52118 /// ENSMUST00000043517 // Pvr // poliovirus receptor // 7 A3|7 4.0 cM // 52118 /// BC013673 // Pvr // poliovirus receptor // 7 A3|7 4.0 cM // 52118	Pvr	0.286667	6.75556	7.04222	6.77778	6.66889	6.94778	6.87	6.83667	6.95333
10366938	NM_177707 // Stac3 // SH3 and cysteine rich domain 3 // 10 D3 // 237611 /// ENSMUST00000035839 // Stac3 // SH3 and cysteine rich domain 3 // 10 D3 // 237611 /// BC067208 // Stac3 // SH3 and cysteine rich domain 3 // 10 D3 // 237611	Stac3	0.288889	5.20444	5.49333	5.29889	5.27222	5.46556	5.37778	5.30333	5.59111
10357875	NM_007570 // Btg2 // B-cell translocation gene 2, anti-proliferative // 1 E4|1 71.0 cM // 12227 /// ENSMUST00000020692 // Btg2 // B-cell translocation gene 2, anti-proliferative // 1 E4|1 71.0 cM // 12227 /// BC132259 // Btg2 // B-cell translocation gene 2, anti-proliferative // 1 E4|1 71.0 cM // 12227	Btg2	0.463333	6.99889	7.46222	7.05	6.99222	6.97778	7.01222	6.95667	7.42667
10584576	NR_028274 // Snord14d // small nucleolar RNA, C/D box 14D // 9|9 // 100302593 /// NR_028276 // Snord14c // small nucleolar RNA, C/D box 14C // --- // 108637 /// M13967 // Hspa8 // heat shock protein 8 // 9 A5.1|9 24.0 cM // 15481	Snord14d	0.573333	8.09333	8.66667	8.09778	8.11667	8.83111	8.67889	8.26778	8.93333
10398362	NR_028433 // AF357355 // snoRNA AF357355 // 12 F1 // 100303646	AF357355	0.21	8.71778	8.92778	8.76444	8.73222	9.05778	8.94778	8.75444	9.01556
10525829	---	Intron	0.114444	7.13889	7.25333	7.14	7.13556	7.17333	7.23333	7.15	7.22
10411332	NM_008255 // Hmgcr // 3-hydroxy-3-methylglutaryl-Coenzyme A reductase // 13 D1|13 49.0 cM // 15357 /// ENSMUST00000022176 // Hmgcr // 3-hydroxy-3-methylglutaryl-Coenzyme A reductase // 13 D1|13 49.0 cM // 15357 /// BC085083 // Hmgcr // 3-hydroxy-3-methylglutaryl-Coenzyme A reductase // 13 D1|13 49.0 cM // 15357	Hmgcr	0.123333	9.11	9.23333	9.19556	9.15111	9.06222	9.01	9.12111	9.19444
10398356	---	Intron	0.263333	7.99111	8.25444	8.03333	8.03778	8.49111	8.39778	8.06222	8.3
10578810	NM_173874 // Clcn3 // chloride channel 3 // 8 B3.1|8 32.2 cM // 12725 /// NM_173873 // Clcn3 // chloride channel 3 // 8 B3.1|8 32.2 cM // 12725 /// NM_007711 // Clcn3 // chloride channel 3 // 8 B3.1|8 32.2 cM // 12725 /// NM_173876 // Clcn3 // chloride channel 3 // 8 B3.1|8 32.2 cM // 12725 /// ENSMUST00000004430 // Clcn3 // chloride channel 3 // 8 B3.1|8 32.2 cM // 12725 /// ENSMUST00000056508 /…	Clcn3	0.0433333	8.87333	8.91667	8.94667	8.91333	8.90333	8.87333	8.88444	8.88667
10347748	NM_028817 // Acsl3 // acyl-CoA synthetase long-chain family member 3 // 1 C4|1 24.1 cM // 74205 /// NM_001033606 // Acsl3 // acyl-CoA synthetase long-chain family member 3 // 1 C4|1 24.1 cM // 74205 /// NM_001136222 // Acsl3 // acyl-CoA synthetase long-chain family member 3 // 1 C4|1 24.1 cM // 74205 /// NM_001001981 // Utp14b // UTP14, U3 small nucleolar ribonucleoprotein, homolog B (yeast) // 1…	Acsl3	0.0955556	8.86556	8.96111	8.86333	8.91222	8.71667	8.70778	8.88667	8.93
10427035	NM_010444 // Nr4a1 // nuclear receptor subfamily 4, group A, member 1 // 15 F // 15370 /// ENSMUST00000023779 // Nr4a1 // nuclear receptor subfamily 4, group A, member 1 // 15 F // 15370 /// BC004770 // Nr4a1 // nuclear receptor subfamily 4, group A, member 1 // 15 F // 15370	Nr4a1	0.765556	8.68667	9.45222	8.65556	8.71222	8.89556	8.75778	8.64667	9.39111
10352125	ENSMUST00000069568 // Gm9982 // predicted gene 9982 // --- // 791357	Gm9982	0.261111	6.32111	6.58222	6.33444	6.35778	6.64333	6.61889	6.38333	6.63556

## Sheet: RT30' 0.01
Probe-sets differentially regulated between RT30 anc CC30 at FDR <0.01
DOWN				Average expression across time-points
Affymetrix gene probeset ID	gene_assignment	NAME	logFC RT30 vs CC30	CC30	FC30	CC4	FC4	CC12	FC12	FC24	RT30
10338764	---	Intron	-0.318889	6.60333	6.26111	6.38889	6.43444	6.53444	6.39222	6.45556	6.28444
10339396	---	Intron	-0.56	4.84889	4.57444	4.63667	4.99444	4.45889	4.55111	4.59222	4.28889
10341019	---	Intron	-0.753333	7.18889	6.58667	7.36778	7.20333	6.57667	6.74444	7.01667	6.43556
10341414	---	Intron	-0.753333	7.18889	6.58667	7.36778	7.20333	6.57667	6.74444	7.01667	6.43556
10342378	---	Intron	-0.0977778	2.91	2.76778	2.73222	3.13667	2.92889	2.91889	3.03	2.81222
10343358	---	Intron	-0.411111	8.21333	7.80222	8.19889	8.22556	7.82222	7.88222	8.06	7.80222
10343603	---	Intron	-0.255556	7.60222	7.38667	7.45333	7.42444	7.55333	7.45111	7.42889	7.34667
10343679	---	Intron	-0.411111	8.21333	7.80222	8.19889	8.22556	7.82222	7.88222	8.06	7.80222
10344070	---	Intron	-0.341111	7.25	6.90333	7.13222	7.01667	6.91444	6.91444	7.11556	6.90889
10344075	---	Intron	-0.431111	8.01778	7.74889	8.00667	8.02444	7.80222	7.74333	7.93	7.58667
10440417	AK140789 // 9430053O09Rik // RIKEN cDNA 9430053O09 gene // --- // 319723	9430053O09Rik	-0.327778	6.81556	6.50667	6.82444	6.72222	6.26444	6.33778	6.62333	6.48778
10383982	NM_001080924 // Znrf3 // zinc and ring finger 3 // 11 A1 // 407821 /// ENSMUST00000109867 // Znrf3 // zinc and ring finger 3 // 11 A1 // 407821 /// BC151080 // Znrf3 // zinc and ring finger 3 // 11 A1 // 407821 /// ENSMUST00000049538 // Znrf3 // zinc and ring finger 3 // 11 A1 // 407821	Znrf3	-0.117778	7.67556	7.62111	7.70667	7.66889	7.66111	7.66556	7.59778	7.55778
10535732	NM_001010941 // Gpr12 // G-protein coupled receptor 12 // 5 G3 // 14738 /// NM_008151 // Gpr12 // G-protein coupled receptor 12 // 5 G3 // 14738 /// ENSMUST00000036211 // Gpr12 // G-protein coupled receptor 12 // 5 G3 // 14738 /// BC055746 // Gpr12 // G-protein coupled receptor 12 // 5 G3 // 14738	Gpr12	-0.103333	7.12778	7.06778	7.19333	7.09333	7.09444	7.10444	7.10333	7.02444
10434229	NM_013805 // Cldn5 // claudin 5 // 16 A3|16 11.65 cM // 12741 /// ENSMUST00000043577 // Cldn5 // claudin 5 // 16 A3|16 11.65 cM // 12741 /// AF035814 // Cldn5 // claudin 5 // 16 A3|16 11.65 cM // 12741	Cldn5	-0.198889	9.05667	8.85333	8.75111	8.81333	8.87556	8.86444	9.04222	8.85778
10448079	XM_891173 // Gm6686 // predicted pseudogene 6686 // 17 A2 // 626573	Gm6686	-0.137778	5.40111	5.35444	5.16111	5.35333	5.15	5.30333	5.25667	5.26333
10570002	NM_001162906 // 2410089E03Rik // RIKEN cDNA 2410089E03 gene // 15 A1 // 73692 /// BC058107 // 2410089E03Rik // RIKEN cDNA 2410089E03 gene // 15 A1 // 73692 /// ENSMUST00000110617 // 2410089E03Rik // RIKEN cDNA 2410089E03 gene // 15 A1 // 73692 /// ENSMUST00000044206 // 2410089E03Rik // RIKEN cDNA 2410089E03 gene // 15 A1 // 73692 /// XM_486078 // Gm5906 // predicted gene 5906 // 8 A1.1 // 546032	2410089E03Rik	-0.0933333	8.09444	8.05667	8.11667	8.06778	8.04111	8.07889	8.07222	8.00111
10565567	NR_015510 // 4632427E13Rik // RIKEN cDNA 4632427E13 gene // 7 E1 // 666737 /// ENSMUST00000098305 // 4632427E13Rik // RIKEN cDNA 4632427E13 gene // 7 E1 // 666737	4632427E13Rik	-0.143333	9.86111	9.76111	9.85333	9.81667	9.69111	9.73	9.83889	9.71778
10487033	NM_001162417 // Myef2 // myelin basic protein expression factor 2, repressor // 2 F1|2 73.0 cM // 17876 /// NM_010852 // Myef2 // myelin basic protein expression factor 2, repressor // 2 F1|2 73.0 cM // 17876 /// NM_001162418 // Myef2 // myelin basic protein expression factor 2, repressor // 2 F1|2 73.0 cM // 17876 /// ENSMUST00000067780 // Myef2 // myelin basic protein expression factor 2, repre…	Myef2	-0.0766667	9.28	9.29667	9.32889	9.28556	9.20333	9.25222	9.31	9.20333
10352092	NM_001012330 // Zfp238 // zinc finger protein 238 // 1 H3 // 30928 /// NM_013915 // Zfp238 // zinc finger protein 238 // 1 H3 // 30928 /// ENSMUST00000094276 // Zfp238 // zinc finger protein 238 // 1 H3 // 30928 /// ENSMUST00000077225 // Zfp238 // zinc finger protein 238 // 1 H3 // 30928 /// AF140224 // Zfp238 // zinc finger protein 238 // 1 H3 // 30928	Zfp238	-0.112222	9.82444	9.73111	9.73333	9.73889	9.65889	9.70889	9.73	9.71222
10437236	ENSMUST00000122450 // B230307C23Rik // RIKEN cDNA B230307C23 gene // 16 C4 // 245305 /// BC056174 // B230307C23Rik // RIKEN cDNA B230307C23 gene // 16 C4 // 245305	B230307C23Rik	-0.0977778	7.99333	7.92444	7.97778	7.95667	7.89556	7.87	7.98222	7.89556
10377800	NR_030444 // Mir497 // microRNA 497 // --- // 751537	Mir497	-0.292222	5.54889	5.31667	5.48111	5.45667	5.27111	5.28889	5.45222	5.25667
10402063	BC029185 // Foxn3 // forkhead box N3 // 12 E // 71375	Foxn3	-0.108889	8.47444	8.42889	8.44556	8.38333	8.38111	8.40333	8.44556	8.36556
10541191	NM_001166381 // Rad52 // RAD52 homolog (S. cerevisiae) // 6 G3|6 55.0 cM // 19365 /// NM_001166382 // Rad52 // RAD52 homolog (S. cerevisiae) // 6 G3|6 55.0 cM // 19365 /// NM_011236 // Rad52 // RAD52 homolog (S. cerevisiae) // 6 G3|6 55.0 cM // 19365 /// NM_001166383 // Rad52 // RAD52 homolog (S. cerevisiae) // 6 G3|6 55.0 cM // 19365 /// ENSMUST00000032269 // Rad52 // RAD52 homolog (S. cerevisia…	Rad52	-0.136667	8.05556	7.94778	8.02333	8.01778	7.93	7.95889	8	7.91889
10368997	AK048022 // C130030K03Rik // RIKEN cDNA C130030K03 gene // --- // 320644	C130030K03Rik	-0.0977778	7.82667	7.74889	7.78778	7.81111	7.57778	7.63	7.70667	7.72889
10393751	ENSMUST00000062283 // 2900052L18Rik // RIKEN cDNA 2900052L18 gene // 11 E2 // 76835	2900052L18Rik	-0.303333	8.13333	7.85	8.14111	8.05111	7.89222	7.99	8.09111	7.83
10426467	NM_178789 // Tmem117 // transmembrane protein 117 // 15 E3 // 320709 /// ENSMUST00000080141 // Tmem117 // transmembrane protein 117 // 15 E3 // 320709 /// BC051178 // Tmem117 // transmembrane protein 117 // 15 E3 // 320709	Tmem117	-0.115556	6.90111	6.86111	6.95333	6.87667	6.88111	6.95	6.82667	6.78556
10481378	NR_029838 // Mir219-2 // microRNA 219-2 // --- // 723904	Mir219-2	-0.492222	6.03111	5.60222	6.07222	6.09	5.52778	5.70444	5.98444	5.53889
10546967	NM_024206 // Sec13 // SEC13 homolog (S. cerevisiae) // 6 E3|6 52.5 cM // 110379 /// ENSMUST00000032440 // Sec13 // SEC13 homolog (S. cerevisiae) // 6 E3|6 52.5 cM // 110379 /// BC002128 // Sec13 // SEC13 homolog (S. cerevisiae) // 6 E3|6 52.5 cM // 110379	Sec13	-0.106667	8.18556	8.10667	8.18	8.23111	8.15556	8.15222	8.18667	8.07889
10420274	NM_010372 // Gzmd // granzyme D // 14 C3|14 20.5 cM // 14941 /// ENSMUST00000082093 // Gzmd // granzyme D // 14 C3|14 20.5 cM // 14941 /// J03255 // Gzmd // granzyme D // 14 C3|14 20.5 cM // 14941	Gzmd	-0.0733333	2.94889	2.91778	2.97222	2.89889	2.90111	2.86667	2.89556	2.87556
10384936	NM_029344 // Acyp2 // acylphosphatase 2, muscle type // 11 A4 // 75572 /// ENSMUST00000074613 // Acyp2 // acylphosphatase 2, muscle type // 11 A4 // 75572 /// BC027642 // Acyp2 // acylphosphatase 2, muscle type // 11 A4 // 75572 /// ENSMUST00000109438 // Acyp2 // acylphosphatase 2, muscle type // 11 A4 // 75572	Acyp2	-0.1	7.56	7.45	7.54111	7.50444	7.52111	7.49	7.49	7.46
10388705	AK137634 // LOC100038422 // hypothetical LOC100038422 // --- // 100038422	LOC100038422	-0.101111	2.61556	2.60889	2.75778	2.57222	2.63111	2.49222	2.59444	2.51444
10474577	BC080661 // 2410042D21Rik // RIKEN cDNA 2410042D21 gene // 2 E4 // 72425 /// BC062099 // Slc12a6 // solute carrier family 12, member 6 // 2 E3 // 107723 /// NM_024254 // 2410042D21Rik // RIKEN cDNA 2410042D21 gene // 2 E4 // 72425 /// ENSMUST00000028552 // 2410042D21Rik // RIKEN cDNA 2410042D21 gene // 2 E4 // 72425	2410042D21Rik	-0.124444	6.36444	6.33667	6.45667	6.41778	6.32222	6.32556	6.33333	6.24
10532892	NR_027817 // 1500011B03Rik // RIKEN cDNA 1500011B03 gene // 5 F // 66236 /// NR_027818 // 1500011B03Rik // RIKEN cDNA 1500011B03 gene // 5 F // 66236 /// ENSMUST00000112160 // 1500011B03Rik // RIKEN cDNA 1500011B03 gene // 5 F // 66236 /// BC061238 // 1500011B03Rik // RIKEN cDNA 1500011B03 gene // 5 F // 66236 /// ENSMUST00000061251 // 1500011B03Rik // RIKEN cDNA 1500011B03 gene // 5 F // 66236	1500011B03Rik	-0.0655556	8.34667	8.28111	8.28667	8.29333	8.29667	8.27667	8.36889	8.28111
UP
10343279	---			6.10333	6.67444	6.37556	6.46333	6.33222	6.14556	6.33111	6.62778
10353729	NM_001164286 // Gm5415 // predicted gene 5415 // 1 B // 408191 /// NM_053264 // 4930444G20Rik // RIKEN cDNA 4930444G20 gene // 10 A3 // 114671 /// ENSMUST00000050429 // Gm9839 // predicted gene 9839 // 1A5|1 // 408192 /// ENSMUST00000088296 // Gm5415 // predicted gene 5415 // 1 B // 408191 /// ENSMUST00000092672 // 4930444G20Rik // RIKEN cDNA 4930444G20 gene // 10 A3 // 114671	Gm5415	0.247778	5.44889	5.68333	5.48111	5.51222	5.64778	5.6	5.51556	5.69667
10449741	NM_010831 // Sik1 // salt inducible kinase 1 // 17 B1|17 18.18 cM // 17691 /// ENSMUST00000024839 // Sik1 // salt inducible kinase 1 // 17 B1|17 18.18 cM // 17691 /// U11494 // Sik1 // salt inducible kinase 1 // 17 B1|17 18.18 cM // 17691	Sik1	0.491111	6.79889	7.32	6.77889	6.82111	6.92111	6.89556	6.8	7.29
10584578	NR_028274 // Snord14d // small nucleolar RNA, C/D box 14D // 9|9 // 100302593 /// NR_028276 // Snord14c // small nucleolar RNA, C/D box 14C // --- // 108637 /// M13967 // Hspa8 // heat shock protein 8 // 9 A5.1|9 24.0 cM // 15481	Snord14d	0.837778	8.09333	8.67111	8.09222	8.12111	8.82889	8.67778	8.26	8.93111
10454782	NM_007913 // Egr1 // early growth response 1 // 18 C/D|18 16.0 cM // 13653 /// ENSMUST00000064795 // Egr1 // early growth response 1 // 18 C/D|18 16.0 cM // 13653 /// M22326 // Egr1 // early growth response 1 // 18 C/D|18 16.0 cM // 13653	Egr1	0.296667	8.71	9.10889	8.57	8.62222	8.66111	8.62778	8.75111	9.00667
10543785	AB041803 // AB041803 // cDNA sequence AB041803 // 6 A3.3 // 232685 /// ENSMUST00000115107 // AB041803 // cDNA sequence AB041803 // 6 A3.3 // 232685 /// ENSMUST00000050386 // AB041803 // cDNA sequence AB041803 // 6 A3.3 // 232685	AB041803	0.183333	9.74778	9.96556	9.76778	9.76556	9.86667	9.86111	9.77667	9.93111
10580282	NM_008416 // Junb // Jun-B oncogene // 8 C2-D1|8 38.6 cM // 16477 /// ENSMUST00000064922 // Junb // Jun-B oncogene // 8 C2-D1|8 38.6 cM // 16477 /// BC092302 // Junb // Jun-B oncogene // 8 C2-D1|8 38.6 cM // 16477	Junb	0.453333	6.67889	7.16	6.71667	6.77333	6.91333	6.82	6.73	7.13222
10400405	NM_010907 // Nfkbia // nuclear factor of kappa light polypeptide gene enhancer in B-cells inhibitor, alpha // 12 C1-C3 // 18035 /// ENSMUST00000021413 // Nfkbia // nuclear factor of kappa light polypeptide gene enhancer in B-cells inhibitor, alpha // 12 C1-C3 // 18035 /// BC046754 // Nfkbia // nuclear factor of kappa light polypeptide gene enhancer in B-cells inhibitor, alpha // 12 C1-C3 // 18035	Nfkbia	0.303333	6.71556	6.97111	6.91	6.85333	6.92333	7.00333	6.77444	7.01889
10584580	NR_028275 // Snord14e // small nucleolar RNA, C/D box 14E // --- // 100302594	Snord14e	1.14222	7.31889	8.16778	7.34667	7.35111	8.43	8.26778	7.56778	8.46111
10562576	NM_024413 // Plekhf1 // pleckstrin homology domain containing, family F (with FYVE domain) member 1 // 7 B1 // 72287 /// ENSMUST00000098513 // Plekhf1 // pleckstrin homology domain containing, family F (with FYVE domain) member 1 // 7 B1 // 72287 /// BC002120 // Plekhf1 // pleckstrin homology domain containing, family F (with FYVE domain) member 1 // 7 B1 // 72287	Plekhf1	0.338889	4.74333	5.07444	4.84	4.87	5.09444	5.06889	4.85333	5.08222
10429491	NM_018790 // Arc // activity regulated cytoskeletal-associated protein // 15 D3|15 41.4 cM // 11838 /// ENSMUST00000110009 // Arc // activity regulated cytoskeletal-associated protein // 15 D3|15 41.4 cM // 11838 /// ENSMUST00000023268 // Arc // activity regulated cytoskeletal-associated protein // 15 D3|15 41.4 cM // 11838 /// AF162777 // Arc // activity regulated cytoskeletal-associated protein…	Arc	0.826667	7.75222	8.64556	7.48444	7.71222	8.24667	8.17333	7.74444	8.57889
10378545	NR_029794 // Mir212 // microRNA 212 // --- // 387208	Mir212	0.483333	6.23556	6.71222	6.21	6.21222	6.42778	6.38333	6.26556	6.71889
10560481	NM_008036 // Fosb // FBJ osteosarcoma oncogene B // 7 A2-B1|7 5.0 cM // 14282 /// ENSMUST00000003640 // Fosb // FBJ osteosarcoma oncogene B // 7 A2-B1|7 5.0 cM // 14282 /// BC132064 // Fosb // FBJ osteosarcoma oncogene B // 7 A2-B1|7 5.0 cM // 14282	Fosb	0.323333	6.23	6.68778	6.09889	6.30667	6.11111	6.20444	6.22333	6.55333
10589955	NM_024222 // Stt3b // STT3, subunit of the oligosaccharyltransferase complex, homolog B (S. cerevisiae) // 9 F3 // 68292 /// ENSMUST00000035010 // Stt3b // STT3, subunit of the oligosaccharyltransferase complex, homolog B (S. cerevisiae) // 9 F3 // 68292 /// BC052433 // Stt3b // STT3, subunit of the oligosaccharyltransferase complex, homolog B (S. cerevisiae) // 9 F3 // 68292 /// ENSMUST000000350…	Stt3b	0.151111	6.12778	6.19889	6.14111	6.20556	6.10667	6.20556	6.17333	6.27889
10363735	NM_010118 // Egr2 // early growth response 2 // 10 B5|10 35.0 cM // 13654 /// ENSMUST00000048289 // Egr2 // early growth response 2 // 10 B5|10 35.0 cM // 13654 /// BC009093 // Egr2 // early growth response 2 // 10 B5|10 35.0 cM // 13654 /// ENSMUST00000105438 // Egr2 // early growth response 2 // 10 B5|10 35.0 cM // 13654	Egr2	1.04333	5.25778	6.54222	5.13222	5.29444	5.38889	5.36111	5.33222	6.30111
10449284	NM_013642 // Dusp1 // dual specificity phosphatase 1 // 17 A2-C|17 13.0 cM // 19252 /// ENSMUST00000025025 // Dusp1 // dual specificity phosphatase 1 // 17 A2-C|17 13.0 cM // 19252 /// BC006967 // Dusp1 // dual specificity phosphatase 1 // 17 A2-C|17 13.0 cM // 19252	Dusp1	0.756667	8.71667	9.47556	8.74889	8.75333	8.90556	8.92667	8.76111	9.47333
10397346	NM_010234 // Fos // FBJ osteosarcoma oncogene // 12 D2|12 40.0 cM // 14281 /// ENSMUST00000021674 // Fos // FBJ osteosarcoma oncogene // 12 D2|12 40.0 cM // 14281 /// BC029814 // Fos // FBJ osteosarcoma oncogene // 12 D2|12 40.0 cM // 14281	Fos	0.77	4.66667	5.49889	4.61444	4.59222	4.76778	4.82778	4.59556	5.43667
10377439	NM_001159367 // Per1 // period homolog 1 (Drosophila) // 11 B // 18626 /// NM_011065 // Per1 // period homolog 1 (Drosophila) // 11 B // 18626 /// ENSMUST00000021271 // Per1 // period homolog 1 (Drosophila) // 11 B // 18626 /// AF022992 // Per1 // period homolog 1 (Drosophila) // 11 B // 18626 /// ENSMUST00000102605 // Per1 // period homolog 1 (Drosophila) // 11 B // 18626 /// ENSMUST00000101004 …	Per1	0.261111	8.40333	8.67	8.52222	8.54778	8.65222	8.57444	8.39111	8.66444
10463945	NM_001085390 // Dusp5 // dual specificity phosphatase 5 // 19 D2 // 240672 /// ENSMUST00000038287 // Dusp5 // dual specificity phosphatase 5 // 19 D2 // 240672	Dusp5	0.38	7.07778	7.43778	7.06667	7.15889	7.33	7.30889	7.08667	7.45778
10366938	NM_177707 // Stac3 // SH3 and cysteine rich domain 3 // 10 D3 // 237611 /// ENSMUST00000035839 // Stac3 // SH3 and cysteine rich domain 3 // 10 D3 // 237611 /// BC067208 // Stac3 // SH3 and cysteine rich domain 3 // 10 D3 // 237611	Stac3	0.386667	5.20444	5.49333	5.29889	5.27222	5.46556	5.37778	5.30333	5.59111
10357875	NM_007570 // Btg2 // B-cell translocation gene 2, anti-proliferative // 1 E4|1 71.0 cM // 12227 /// ENSMUST00000020692 // Btg2 // B-cell translocation gene 2, anti-proliferative // 1 E4|1 71.0 cM // 12227 /// BC132259 // Btg2 // B-cell translocation gene 2, anti-proliferative // 1 E4|1 71.0 cM // 12227	Btg2	0.427778	6.99889	7.46222	7.05	6.99222	6.97778	7.01222	6.95667	7.42667
10584576	NR_028274 // Snord14d // small nucleolar RNA, C/D box 14D // 9|9 // 100302593 /// NR_028276 // Snord14c // small nucleolar RNA, C/D box 14C // --- // 108637 /// M13967 // Hspa8 // heat shock protein 8 // 9 A5.1|9 24.0 cM // 15481	Snord14d	0.84	8.09333	8.66667	8.09778	8.11667	8.83111	8.67889	8.26778	8.93333
10427205	NM_021713 // Myg1 // melanocyte proliferating gene 1 // 15 F3 // 60315 /// ENSMUST00000001331 // Myg1 // melanocyte proliferating gene 1 // 15 F3 // 60315 /// BC028501 // Myg1 // melanocyte proliferating gene 1 // 15 F3 // 60315	Myg1	0.0777778	7.91111	7.95222	7.88222	7.89333	7.96556	7.95778	7.92333	7.98889
10416169	NM_008145 // Gnrh1 // gonadotropin releasing hormone 1 // 14 D1 // 14714 /// ENSMUST00000015956 // Gnrh1 // gonadotropin releasing hormone 1 // 14 D1 // 14714 /// BC116897 // Gnrh1 // gonadotropin releasing hormone 1 // 14 D1 // 14714 /// ENSMUST00000111095 // Gnrh1 // gonadotropin releasing hormone 1 // 14 D1 // 14714	Gnrh1	0.3	5.09111	5.32889	5.12222	5.17111	5.36889	5.28444	5.13778	5.39111
10420241	NM_010782 // Mcpt9 // mast cell protease 9 // 14 C3|14 20.0 cM // 17232 /// NM_001024714 // Cma2 // chymase 2, mast cell // 14 C3 // 545055 /// NM_001024714 // Cma2 // chymase 2, mast cell // 14 C3 // 545055 /// ENSMUST00000095798 // Mcpt9 // mast cell protease 9 // 14 C3|14 20.0 cM // 17232 /// ENSMUST00000089555 // Cma2 // chymase 2, mast cell // 14 C3 // 545055 /// ENSMUST00000089555 // Cma2 /…	Mcpt9	0.135556	3.65333	3.74667	3.68222	3.65	3.67111	3.72	3.67778	3.78889
10427035	NM_010444 // Nr4a1 // nuclear receptor subfamily 4, group A, member 1 // 15 F // 15370 /// ENSMUST00000023779 // Nr4a1 // nuclear receptor subfamily 4, group A, member 1 // 15 F // 15370 /// BC004770 // Nr4a1 // nuclear receptor subfamily 4, group A, member 1 // 15 F // 15370	Nr4a1	0.704444	8.68667	9.45222	8.65556	8.71222	8.89556	8.75778	8.64667	9.39111

## Sheet: FC4 0.01
Probe-sets differentially regulated between FC4 anc CC4 at FDR <0.01
DOWN				Average expression across time-points
Affymetrix gene probeset ID	gene_assignment	NAME	logFC FC4 vs CC4	CC30'	FC30'	CC4	FC4	CC12	FC12	FC24	RT30'
10507726	NM_019563 // Cited4 // Cbp/p300-interacting transactivator, with Glu/Asp-rich carboxy-terminal domain, 4 // 4 D2.2|4 56.65 cM // 56222 /// ENSMUST00000094814 // Cited4 // Cbp/p300-interacting transactivator, with Glu/Asp-rich carboxy-terminal domain, 4 // 4 D2.2|4 56.65 cM // 56222 /// AF143369 // Cited4 // Cbp/p300-interacting transactivator, with Glu/Asp-rich carboxy-terminal domain, 4 // 4 D2.…	Cited4	-0.2	5.48444	5.48	5.58111	5.38111	5.29111	5.37667	5.56	5.43111
10561748	NM_029714 // Catsperg2 // cation channel, sperm-associated, gamma 2 // 7 B1 // 76718 /// GQ225581 // Catsperg2 // cation channel, sperm-associated, gamma 2 // 7 B1 // 76718 /// NM_001164658 // Catsperg1 // cation channel, sperm-associated, gamma 1 // 7 B1 // 320225 /// BC172039 // Catsperg1 // cation channel, sperm-associated, gamma 1 // 7 B1 // 320225	Catsperg2	-0.151111	5.30333	5.33778	5.38111	5.23	5.17889	5.24111	5.29778	5.25333
UP
10516064	NM_029662 // Mfsd2a // major facilitator superfamily domain containing 2A // 4 D1 // 76574 /// ENSMUST00000030408 // Mfsd2a // major facilitator superfamily domain containing 2A // 4 D1 // 76574 /// BC046793 // Mfsd2a // major facilitator superfamily domain containing 2A // 4 D1 // 76574	Mfsd2a	0.234444	8.84889	8.85	8.81	9.04444	9.36556	9.40889	8.83111	8.85556

## Sheet: FC12 0.01
Probe-sets differentially regulated between FC12 anc CC12 at FDR <0.01
DOWN				Average expression across time-points
Affymetrix gene probeset ID	gene_assignment	NAME	logFC FC12 vs CC12	CC30'	FC30'	CC4	FC4	CC12	FC12	FC24	RT30'
10339856	---	Intron	-0.744444	4.18	4.20333	4.46556	4.52778	4.52778	3.78333	4.65667	4.25889
10583242	NM_030261 // Sesn3 // sestrin 3 // 9 A3 // 75747 /// ENSMUST00000034507 // Sesn3 // sestrin 3 // 9 A3 // 75747 /// BC132086 // Sesn3 // sestrin 3 // 9 A3 // 75747	Sesn3	-0.108889	8.96333	8.95889	8.97667	8.98222	9.00444	8.89556	9.01778	8.95667
10457834	NM_199024 // Nol4 // nucleolar protein 4 // 18 A2 // 319211	Nol4	-0.0877778	8.48556	8.45889	8.45333	8.41667	8.53667	8.44889	8.44222	8.45
10546101	---	Intron	-0.114444	4.16556	4.12556	4.2	4.16778	4.24222	4.12778	4.16111	4.20222
10513008	NM_010637 // Klf4 // Kruppel-like factor 4 (gut) // 4 B3|4 19.7 cM // 16600 /// ENSMUST00000107619 // Klf4 // Kruppel-like factor 4 (gut) // 4 B3|4 19.7 cM // 16600 /// U70662 // Klf4 // Kruppel-like factor 4 (gut) // 4 B3|4 19.7 cM // 16600 /// ENSMUST00000003116 // Klf4 // Kruppel-like factor 4 (gut) // 4 B3|4 19.7 cM // 16600	Klf4	-0.256667	5.37889	5.47	5.44	5.37778	5.47333	5.21667	5.35	5.49333
10471535	NM_146119 // Fam129b // family with sequence similarity 129, member B // 2 B // 227737 /// ENSMUST00000028135 // Fam129b // family with sequence similarity 129, member B // 2 B // 227737 /// BC027843 // Fam129b // family with sequence similarity 129, member B // 2 B // 227737 /// ENSMUST00000113210 // Fam129b // family with sequence similarity 129, member B // 2 B // 227737 /// ENSMUST00000113209…	Fam129b	-0.166667	6.49889	6.51333	6.51889	6.49333	6.62889	6.46222	6.54	6.52
10441539	NM_001083938 // Rnaset2a // ribonuclease T2A // 17 B2 // 100037283 /// BC089534 // Rnaset2a // ribonuclease T2A // 17 B2 // 100037283 /// NM_026611 // Rnaset2b // ribonuclease T2B // --- // 68195 /// BC100330 // Rnaset2b // ribonuclease T2B // --- // 68195	Rnaset2a	-0.0988889	9.18	9.17111	9.22222	9.20667	9.18444	9.08556	9.21556	9.15333
10576490	---	Intron	-0.146667	3.70556	3.64444	3.69333	3.66667	3.79	3.64333	3.72222	3.64333
10566767	NM_001001326 // St5 // suppression of tumorigenicity 5 // 7 E3 // 76954 /// NM_029811 // St5 // suppression of tumorigenicity 5 // 7 E3 // 76954 /// ENSMUST00000079282 // St5 // suppression of tumorigenicity 5 // 7 E3 // 76954 /// ENSMUST00000077909 // St5 // suppression of tumorigenicity 5 // 7 E3 // 76954 /// ENSMUST00000084738 // St5 // suppression of tumorigenicity 5 // 7 E3 // 76954 /// BC05…	St5	-0.0833333	7.24333	7.21222	7.11667	7.17667	7.42333	7.34	7.22111	7.19444
10493555	NM_080466 // Kcnn3 // potassium intermediate/small conductance calcium-activated channel, subfamily N, member 3 // 3 F2 // 140493 /// ENSMUST00000000811 // Kcnn3 // potassium intermediate/small conductance calcium-activated channel, subfamily N, member 3 // 3 F2 // 140493 /// BC106769 // Kcnn3 // potassium intermediate/small conductance calcium-activated channel, subfamily N, member 3 // 3 F2 // …	Kcnn3	-0.133333	8.45556	8.35889	8.31444	8.38111	8.52333	8.39	8.32889	8.39111
10441718	NM_016694 // Park2 // Parkinson disease (autosomal recessive, juvenile) 2, parkin // 17 5.91 cM // 50873 /// AF250293 // Park2 // Parkinson disease (autosomal recessive, juvenile) 2, parkin // 17 5.91 cM // 50873 /// ENSMUST00000097411 // Park2 // Parkinson disease (autosomal recessive, juvenile) 2, parkin // 17 5.91 cM // 50873 /// ENSMUST00000097413 // Park2 // Parkinson disease (autosomal rece…	Park2	-0.0633333	8.44	8.4	8.52667	8.44111	8.48333	8.42	8.43222	8.41111
UP
10357332	NM_023735 // Actr3 // ARP3 actin-related protein 3 homolog (yeast) // 1 E3 // 74117 /// ENSMUST00000027579 // Actr3 // ARP3 actin-related protein 3 homolog (yeast) // 1 E3 // 74117 /// BC005557 // Actr3 // ARP3 actin-related protein 3 homolog (yeast) // 1 E3 // 74117	Actr3	0.122222	9.57444	9.56778	9.58889	9.57667	9.51667	9.63889	9.53222	9.53333
10450982	NM_030067 // Gpr115 // G protein-coupled receptor 115 // 17 B3 // 78249 /// ENSMUST00000024711 // Gpr115 // G protein-coupled receptor 115 // 17 B3 // 78249 /// BC089564 // Gpr115 // G protein-coupled receptor 115 // 17 B3 // 78249	Gpr115	0.187778	4.33111	4.40111	4.34333	4.29	4.2	4.38778	4.38778	4.29889

## Sheet: FC30' 0.1
Probe-sets differentially regulated between FC30' anc CC30' at FDR <0.1
DOWN				Average expression across time-points
Affymetrix gene probeset ID	gene_assignment	NAME	logFC FC30' vs CC30'	CC30'	FC30'	CC4	FC4	CC12	FC12	FC24	RT30'
10339144	---	Intron	-0.473333	5.91111	5.43778	5.99333	5.86333	5.76	5.63667	5.75889	5.53556
10341009	---	Intron	-0.37	5.18333	4.81333	5.31556	5.09889	5.09778	5.14444	4.98667	5.20778
10341019	---	Intron	-0.602222	7.18889	6.58667	7.36778	7.20333	6.57667	6.74444	7.01667	6.43556
10341186	---	Intron	-0.412222	8.05	7.63778	8.07333	7.97556	7.77444	7.86444	7.92556	7.71444
10341414	---	Intron	-0.602222	7.18889	6.58667	7.36778	7.20333	6.57667	6.74444	7.01667	6.43556
10341458	---	Intron	-0.266667	3.78889	3.52222	3.69556	3.77889	3.71778	3.73778	3.68444	3.72556
10341590	---	Intron	-0.297778	6.47667	6.17889	6.24778	6.32	6.24444	6.37333	6.14222	6.29444
10341844	---	Intron	-0.156667	8.53889	8.38222	8.56778	8.52222	8.42556	8.45333	8.56556	8.43222
10342364	---	Intron	-0.398889	8.31667	7.91778	8.19889	8.28444	8.08	8.06556	8.21111	7.92
10342833	---	Intron	-0.497778	7.13889	6.64111	6.98667	7.07333	6.70333	6.77889	6.92444	6.71222
10343358	---	Intron	-0.411111	8.21333	7.80222	8.19889	8.22556	7.82222	7.88222	8.06	7.80222
10343481	---	Intron	-0.438889	7.22111	6.78222	7.10556	7.13111	6.82333	6.95444	7.11889	6.71556
10343679	---	Intron	-0.411111	8.21333	7.80222	8.19889	8.22556	7.82222	7.88222	8.06	7.80222
10343974	---	Intron	-0.153333	9.25111	9.09778	9.18111	9.16	9.13556	9.13667	9.18222	9.15444
10344559	---	Intron	-0.24	6.36444	6.12444	6.16	6.34222	6.35889	6.10111	6.47889	6.24444
10493820	NM_011313 // S100a6 // S100 calcium binding protein A6 (calcyclin) // 3 F1-F2|3 43.6 cM // 20200 /// ENSMUST00000001051 // S100a6 // S100 calcium binding protein A6 (calcyclin) // 3 F1-F2|3 43.6 cM // 20200 /// BC010774 // S100a6 // S100 calcium binding protein A6 (calcyclin) // 3 F1-F2|3 43.6 cM // 20200	S100a6	-0.145556	5.13667	4.99111	5.14556	5.04556	5.07111	5.06333	4.98222	5.02778
10552668	NM_198250 // Lrrc4b // leucine rich repeat containing 4B // 7 B4 // 272381 /// ENSMUST00000058667 // Lrrc4b // leucine rich repeat containing 4B // 7 B4 // 272381 /// BC060263 // Lrrc4b // leucine rich repeat containing 4B // 7 B4 // 272381	Lrrc4b	-0.0555555	10.3044	10.2489	10.3133	10.28	10.2544	10.28	10.3044	10.2744
10485225	NM_010163 // Ext2 // exostoses (multiple) 2 // 2 E1|2 51.0 cM // 14043 /// ENSMUST00000028623 // Ext2 // exostoses (multiple) 2 // 2 E1|2 51.0 cM // 14043 /// U67837 // Ext2 // exostoses (multiple) 2 // 2 E1|2 51.0 cM // 14043 /// ENSMUST00000111249 // Ext2 // exostoses (multiple) 2 // 2 E1|2 51.0 cM // 14043 /// ENSMUST00000111250 // Ext2 // exostoses (multiple) 2 // 2 E1|2 51.0 cM // 14043 /// …	Ext2	-0.0366667	8.09778	8.06111	8.09667	8.05778	8.09	8.07556	8.08333	8.07
10404026	NM_175661 // Hist1h2af // histone cluster 1, H2af // 13 A3.1 // 319173 /// NM_001177544 // Hist1h2ao // histone cluster 1, H2ao // 13 A3.1 // 665433 /// NM_178185 // Gm11276 // predicted gene 11276 // 13 A3.1 // 319171 /// NM_178184 // Hist1h2an // histone cluster 1, H2an // 13 A3.1 // 319170 /// ENSMUST00000073261 // Hist1h2af // histone cluster 1, H2af // 13 A3.1 // 319173 /// BC125011 // Hist1…	Hist1h2af	-0.0733333	10.8078	10.7344	10.7344	10.7533	10.8522	10.8267	10.79	10.72
10379321	NM_175543 // Rab11fip4 // RAB11 family interacting protein 4 (class II) // 11 B5 // 268451 /// ENSMUST00000017783 // Rab11fip4 // RAB11 family interacting protein 4 (class II) // 11 B5 // 268451 /// ENSMUST00000092864 // Rab11fip4 // RAB11 family interacting protein 4 (class II) // 11 B5 // 268451 /// AK122559 // Rab11fip4 // RAB11 family interacting protein 4 (class II) // 11 B5 // 268451	Rab11fip4	-0.0688889	8.93222	8.86333	8.92556	8.91556	8.91111	8.87111	8.89778	8.89222
10440417	AK140789 // 9430053O09Rik // RIKEN cDNA 9430053O09 gene // --- // 319723	9430053O09Rik	-0.308889	6.81556	6.50667	6.82444	6.72222	6.26444	6.33778	6.62333	6.48778
10360139	NM_001033039 // Klhdc9 // kelch domain containing 9 // 1 H3|1 93.3 cM // 68874 /// ENSMUST00000061878 // Klhdc9 // kelch domain containing 9 // 1 H3|1 93.3 cM // 68874 /// BC141196 // Klhdc9 // kelch domain containing 9 // 1 H3|1 93.3 cM // 68874	Klhdc9	-0.276667	6.11111	5.83444	6.17667	6.03556	5.85222	5.82	6.12333	5.86
10494390	NM_013549 // Hist2h2aa1 // histone cluster 2, H2aa1 // 3 F1-F2|3 45.2 cM // 15267 /// NM_178212 // Hist2h2aa2 // histone cluster 2, H2aa2 // --- // 319192 /// NM_175662 // Hist2h2ac // histone cluster 2, H2ac // --- // 319176 /// BC089519 // Hist2h2aa1 // histone cluster 2, H2aa1 // 3 F1-F2|3 45.2 cM // 15267 /// BC089519 // Hist2h2aa2 // histone cluster 2, H2aa2 // --- // 319192 /// BC080809 // …	Hist2h2aa1	-0.0744445	10.2067	10.1322	10.1567	10.1389	10.2511	10.1956	10.1911	10.1211
10544525	NM_009787 // Pdia4 // protein disulfide isomerase associated 4 // 6 B2.3|6 18.0 cM // 12304 /// ENSMUST00000077290 // Pdia4 // protein disulfide isomerase associated 4 // 6 B2.3|6 18.0 cM // 12304 /// J05186 // Pdia4 // protein disulfide isomerase associated 4 // 6 B2.3|6 18.0 cM // 12304 /// NR_030485 // Mir704 // microRNA 704 // --- // 735289	Pdia4	-0.136667	9.15	9.01333	8.94556	9.02667	9.31889	9.31222	9.13333	9.14
10446172	NM_144858 // Dus3l // dihydrouridine synthase 3-like (S. cerevisiae) // 17 D // 224907 /// ENSMUST00000007747 // Dus3l // dihydrouridine synthase 3-like (S. cerevisiae) // 17 D // 224907 /// BC052481 // Dus3l // dihydrouridine synthase 3-like (S. cerevisiae) // 17 D // 224907	Dus3l	-0.0844444	8.05889	7.97444	8.03333	7.99222	7.98222	7.96111	8.00444	7.97667
10408118	NM_001177544 // Hist1h2ao // histone cluster 1, H2ao // 13 A3.1 // 665433 /// NM_178185 // Gm11276 // predicted gene 11276 // 13 A3.1 // 319171 /// NM_178184 // Hist1h2an // histone cluster 1, H2an // 13 A3.1 // 319170 /// NM_175661 // Hist1h2af // histone cluster 1, H2af // 13 A3.1 // 319173 /// ENSMUST00000073261 // Hist1h2af // histone cluster 1, H2af // 13 A3.1 // 319173 /// BC147161 // Gm112…	Hist1h2ao	-0.07	10.7689	10.6989	10.7011	10.7111	10.81	10.78	10.7333	10.6944
10568480	NM_001162855 // Nsmce4a // non-SMC element 4 homolog A (S. cerevisiae) // 7 F3 // 67872 /// ENSMUST00000035253 // Nsmce4a // non-SMC element 4 homolog A (S. cerevisiae) // 7 F3 // 67872	Nsmce4a	-0.0955556	7.28	7.18444	7.26778	7.23778	7.23778	7.26778	7.22889	7.19556
10455695	NM_026040 // Srfbp1 // serum response factor binding protein 1 // 18 D1 // 67222 /// ENSMUST00000025406 // Srfbp1 // serum response factor binding protein 1 // 18 D1 // 67222 /// BC024338 // Srfbp1 // serum response factor binding protein 1 // 18 D1 // 67222	Srfbp1	-0.111111	6.87333	6.76222	6.84333	6.75222	6.92556	6.84889	6.84444	6.78556
10404045	NM_001177544 // Hist1h2ao // histone cluster 1, H2ao // 13 A3.1 // 665433 /// NM_178185 // Gm11276 // predicted gene 11276 // 13 A3.1 // 319171 /// NM_178187 // Hist1h2ae // histone cluster 1, H2ae // 13 A2-A3 // 319166 /// NM_178184 // Hist1h2an // histone cluster 1, H2an // 13 A3.1 // 319170 /// NM_175661 // Hist1h2af // histone cluster 1, H2af // 13 A3.1 // 319173 /// ENSMUST00000073261 // His…	Hist1h2ao	-0.0644444	10.8856	10.8211	10.8211	10.8289	10.9311	10.9056	10.8622	10.8044
10566993	NM_173739 // Galntl4 // UDP-N-acetyl-alpha-D-galactosamine:polypeptide N-acetylgalactosaminyltransferase-like 4 // 7 F1 // 233733 /// ENSMUST00000049430 // Galntl4 // UDP-N-acetyl-alpha-D-galactosamine:polypeptide N-acetylgalactosaminyltransferase-like 4 // 7 F1 // 233733 /// BC024988 // Galntl4 // UDP-N-acetyl-alpha-D-galactosamine:polypeptide N-acetylgalactosaminyltransferase-like 4 // 7 F1 // …	Galntl4	-0.0988889	8.25667	8.15778	8.20333	8.23333	8.26778	8.22333	8.20333	8.18111
10403955	NM_001177544 // Hist1h2ao // histone cluster 1, H2ao // 13 A3.1 // 665433 /// NM_178185 // Gm11276 // predicted gene 11276 // 13 A3.1 // 319171 /// NM_178184 // Hist1h2an // histone cluster 1, H2an // 13 A3.1 // 319170 /// NM_175661 // Hist1h2af // histone cluster 1, H2af // 13 A3.1 // 319173 /// ENSMUST00000073261 // Hist1h2af // histone cluster 1, H2af // 13 A3.1 // 319173 /// BC147161 // Gm112…	Hist1h2ao	-0.0611111	11.0156	10.9544	10.96	10.9611	11.0611	11.0322	10.9933	10.9322
10427492	ENSMUST00000082239 // Gm10050 // predicted gene 10050 // --- // 791333	Gm10050	-0.171111	6.21889	6.04778	6.20889	6.16778	6.14111	6.11667	6.16111	6.12556
10379505	ENSMUST00000021044 // 5530401A14Rik // RIKEN cDNA 5530401A14 gene // 11 B5 // 71388	5530401A14Rik	-0.131111	3.38222	3.25111	3.35667	3.37444	3.30222	3.32667	3.35778	3.32556
10408085	NM_178184 // Hist1h2an // histone cluster 1, H2an // 13 A3.1 // 319170 /// NM_001177544 // Hist1h2ao // histone cluster 1, H2ao // 13 A3.1 // 665433 /// NM_178185 // Gm11276 // predicted gene 11276 // 13 A3.1 // 319171 /// NM_175661 // Hist1h2af // histone cluster 1, H2af // 13 A3.1 // 319173 /// ENSMUST00000073261 // Hist1h2af // histone cluster 1, H2af // 13 A3.1 // 319173 /// BC110626 // Gm112…	Hist1h2an	-0.0744444	10.79	10.7156	10.7178	10.7333	10.8267	10.7989	10.75	10.7033
10410136	XR_004644 // Gm5791 // peptidyl-prolyl cis-trans isomerase A pseudogene 13_866.1 // 13 B3 // 544940	Gm5791	-0.194444	4.17667	3.98222	4.08222	4.18444	4.21	4.19889	4.13556	4.17333
10522208	NM_011670 // Uchl1 // ubiquitin carboxy-terminal hydrolase L1 // 5 C3.1|5 36.0 cM // 22223 /// ENSMUST00000031131 // Uchl1 // ubiquitin carboxy-terminal hydrolase L1 // 5 C3.1|5 36.0 cM // 22223 /// BC039177 // Uchl1 // ubiquitin carboxy-terminal hydrolase L1 // 5 C3.1|5 36.0 cM // 22223	Uchl1	-0.0644444	10.4644	10.4	10.4467	10.4322	10.4233	10.4056	10.4156	10.4544
10583676	NM_138303 // Yipf2 // Yip1 domain family, member 2 // 9 A3 // 74766 /// ENSMUST00000078572 // Yipf2 // Yip1 domain family, member 2 // 9 A3 // 74766 /// NM_021531 // Carm1 // coactivator-associated arginine methyltransferase 1 // --- // 59035 /// NM_153141 // Carm1 // coactivator-associated arginine methyltransferase 1 // --- // 59035 /// ENSMUST00000034703 // Carm1 // coactivator-associated argi…	Yipf2	-0.0266667	9.90889	9.88222	9.88778	9.86778	9.87444	9.86556	9.88556	9.89778
10554349	ENSMUST00000035939 // 9330171B17Rik // RIKEN cDNA 9330171B17 gene // 7 D2 // 100034360 /// AB001435 // Kif7 // kinesin family member 7 // 7 D2 // 16576	9330171B17Rik	-0.172222	6.56667	6.39444	6.7	6.58556	6.35778	6.32222	6.57333	6.40444
10492682	NM_133187 // Fam198b // family with sequence similarity 198, member B // 3 E3 // 68659 /// ENSMUST00000118853 // Fam198b // family with sequence similarity 198, member B // 3 E3 // 68659 /// ENSMUST00000029567 // Fam198b // family with sequence similarity 198, member B // 3 E3 // 68659 /// EU797522 // Fam198b // family with sequence similarity 198, member B // 3 E3 // 68659	Fam198b	-0.135556	5.77889	5.64333	5.76444	5.72889	5.54	5.60333	5.71556	5.71111
10490731	NM_009236 // Sox18 // SRY-box containing gene 18 // 2 H4|2 96.0 cM // 20672 /// ENSMUST00000054491 // Sox18 // SRY-box containing gene 18 // 2 H4|2 96.0 cM // 20672 /// L35032 // Sox18 // SRY-box containing gene 18 // 2 H4|2 96.0 cM // 20672	Sox18	-0.301111	6.68778	6.38667	6.53444	6.55222	6.63333	6.53778	6.61333	6.36
10494386	NM_178213 // Hist2h2ab // histone cluster 2, H2ab // --- // 621893	Hist2h2ab	-0.125556	10.2356	10.11	10.2233	10.2144	10.2267	10.1833	10.2256	10.1067
10408111	NM_001177544 // Hist1h2ao // histone cluster 1, H2ao // 13 A3.1 // 665433 /// NM_178185 // Gm11276 // predicted gene 11276 // 13 A3.1 // 319171 /// NM_178189 // Hist1h2ac // histone cluster 1, H2ac // 13 A2-A3 // 319164 /// NM_178184 // Hist1h2an // histone cluster 1, H2an // 13 A3.1 // 319170 /// NM_175661 // Hist1h2af // histone cluster 1, H2af // 13 A3.1 // 319173 /// ENSMUST00000073261 // His…	Hist1h2ao	-0.0622222	11.0133	10.9511	10.9589	10.9589	11.0589	11.0333	10.9911	10.93
10388707	NM_009965 // Cryba1 // crystallin, beta A1 // 11 B-C1|11 44.71 cM // 12957 /// ENSMUST00000078623 // Cryba1 // crystallin, beta A1 // 11 B-C1|11 44.71 cM // 12957 /// BC107342 // Cryba1 // crystallin, beta A1 // 11 B-C1|11 44.71 cM // 12957	Cryba1	-0.0955556	3.70444	3.60889	3.71889	3.66667	3.66	3.64444	3.68667	3.68111
10465220	NM_020491 // Sssca1 // Sjogren's syndrome/scleroderma autoantigen 1 homolog (human) // 19 A // 56390 /// ENSMUST00000025885 // Sssca1 // Sjogren's syndrome/scleroderma autoantigen 1 homolog (human) // 19 A // 56390 /// BC021593 // Sssca1 // Sjogren's syndrome/scleroderma autoantigen 1 homolog (human) // 19 A // 56390	Sssca1	-0.0644444	9.77111	9.70667	9.77222	9.76111	9.74889	9.71778	9.72111	9.72778
10441361	NM_001122998 // Tiam2 // T-cell lymphoma invasion and metastasis 2 // 17 4.0 cM // 24001 /// NM_011878 // Tiam2 // T-cell lymphoma invasion and metastasis 2 // 17 4.0 cM // 24001 /// NM_146074 // Tfb1m // transcription factor B1, mitochondrial // 17 A1 // 224481 /// ENSMUST00000072156 // Tiam2 // T-cell lymphoma invasion and metastasis 2 // 17 4.0 cM // 24001 /// ENSMUST00000041003 // Tfb1m // tr…	Tiam2	-0.0877778	6.96889	6.88111	6.96333	6.86889	6.89333	6.87444	6.96	6.86667
10584712	NM_021395 // Hyou1 // hypoxia up-regulated 1 // 9 B // 12282 /// ENSMUST00000066601 // Hyou1 // hypoxia up-regulated 1 // 9 B // 12282 /// AF228709 // Hyou1 // hypoxia up-regulated 1 // 9 B // 12282	Hyou1	-0.0888889	8.81	8.72111	8.74778	8.76	8.83778	8.79111	8.81222	8.76889
10518524	AK034787 // Ubiad1 // UbiA prenyltransferase domain containing 1 // 4 E1 // 71707	Ubiad1	-0.251111	5.74333	5.49222	5.72556	5.70222	5.48222	5.62556	5.68222	5.44556
10393751	ENSMUST00000062283 // 2900052L18Rik // RIKEN cDNA 2900052L18 gene // 11 E2 // 76835	2900052L18Rik	-0.283333	8.13333	7.85	8.14111	8.05111	7.89222	7.99	8.09111	7.83
10461558	NM_023044 // Slc15a3 // solute carrier family 15, member 3 // 19 B // 65221 /// ENSMUST00000025646 // Slc15a3 // solute carrier family 15, member 3 // 19 B // 65221 /// AF121080 // Slc15a3 // solute carrier family 15, member 3 // 19 B // 65221	Slc15a3	-0.121111	5.41	5.28889	5.29333	5.32889	5.25556	5.25778	5.33667	5.36667
10449926	NM_177359 // Zfp799 // zinc finger protein 799 // 17 B1 // 240064 /// ENSMUST00000079404 // Zfp799 // zinc finger protein 799 // 17 B1 // 240064 /// BC096552 // Zfp799 // zinc finger protein 799 // 17 B1 // 240064	Zfp799	-0.155556	7.72778	7.57222	7.67222	7.71	7.59444	7.61111	7.68556	7.57444
10492826	NM_001177773 // Fbxw7 // F-box and WD-40 domain protein 7 // 3 E3.3|3 44.0 cM // 50754 /// NM_001177774 // Fbxw7 // F-box and WD-40 domain protein 7 // 3 E3.3|3 44.0 cM // 50754 /// NM_080428 // Fbxw7 // F-box and WD-40 domain protein 7 // 3 E3.3|3 44.0 cM // 50754 /// ENSMUST00000029727 // Fbxw7 // F-box and WD-40 domain protein 7 // 3 E3.3|3 44.0 cM // 50754 /// BC085184 // Fbxw7 // F-box and W…	Fbxw7	-0.141111	8.76444	8.62333	8.80222	8.75444	8.59778	8.59667	8.70778	8.67111
10500329	NM_013549 // Hist2h2aa1 // histone cluster 2, H2aa1 // 3 F1-F2|3 45.2 cM // 15267 /// NM_178212 // Hist2h2aa2 // histone cluster 2, H2aa2 // --- // 319192 /// NM_175662 // Hist2h2ac // histone cluster 2, H2ac // --- // 319176 /// BC089519 // Hist2h2aa1 // histone cluster 2, H2aa1 // 3 F1-F2|3 45.2 cM // 15267 /// BC089519 // Hist2h2aa2 // histone cluster 2, H2aa2 // --- // 319192 /// BC080809 // …	Hist2h2aa1	-0.0722222	10.2389	10.1667	10.1933	10.1689	10.2833	10.2289	10.2244	10.1522
10396454	NM_172804 // Syt16 // synaptotagmin XVI // 12 C3 // 238266 /// ENSMUST00000110451 // Syt16 // synaptotagmin XVI // 12 C3 // 238266 /// BC056932 // Syt16 // synaptotagmin XVI // 12 C3 // 238266 /// ENSMUST00000065968 // Syt16 // synaptotagmin XVI // 12 C3 // 238266 /// ENSMUST00000110447 // Syt16 // synaptotagmin XVI // 12 C3 // 238266 /// ENSMUST00000057332 // Syt16 // synaptotagmin XVI // 12 C3 …	Syt16	-0.0633333	7.66333	7.6	7.72889	7.63667	7.67444	7.61889	7.66222	7.62889
10526055	NM_008095 // Gbas // glioblastoma amplified sequence // 5 G1.3 // 14467 /// ENSMUST00000086046 // Gbas // glioblastoma amplified sequence // 5 G1.3 // 14467 /// BC055893 // Gbas // glioblastoma amplified sequence // 5 G1.3 // 14467	Gbas	-0.0688889	8.83889	8.77	8.86556	8.85889	8.77222	8.75333	8.83333	8.73667
10409220	NM_013549 // Hist2h2aa1 // histone cluster 2, H2aa1 // 3 F1-F2|3 45.2 cM // 15267 /// NM_178212 // Hist2h2aa2 // histone cluster 2, H2aa2 // --- // 319192 /// NM_175662 // Hist2h2ac // histone cluster 2, H2ac // --- // 319176 /// BC089519 // Hist2h2aa1 // histone cluster 2, H2aa1 // 3 F1-F2|3 45.2 cM // 15267 /// BC089519 // Hist2h2aa2 // histone cluster 2, H2aa2 // --- // 319192 /// BC080809 // …	Hist2h2aa1	-0.0855556	10.9656	10.88	10.9278	10.9033	11.0167	10.9633	10.9633	10.8689
10408094	NM_001177544 // Hist1h2ao // histone cluster 1, H2ao // 13 A3.1 // 665433 /// NM_178185 // Gm11276 // predicted gene 11276 // 13 A3.1 // 319171 /// NM_178184 // Hist1h2an // histone cluster 1, H2an // 13 A3.1 // 319170 /// NM_175661 // Hist1h2af // histone cluster 1, H2af // 13 A3.1 // 319173 /// ENSMUST00000073261 // Hist1h2af // histone cluster 1, H2af // 13 A3.1 // 319173 /// BC147161 // Gm112…	Hist1h2ao	-0.0611111	10.8844	10.8233	10.8344	10.8311	10.9322	10.9	10.8622	10.8056
10358631	NM_001024720 // Hmcn1 // hemicentin 1 // 1 G1 // 545370 /// ENSMUST00000074783 // Hmcn1 // hemicentin 1 // 1 G1 // 545370	Hmcn1	-0.151111	5.85889	5.70778	5.71778	5.74333	5.77556	5.86778	5.78444	5.80556
10530434	NM_178599 // Commd8 // COMM domain containing 8 // 5 C3.2|5 40.0 cM // 27784 /// ENSMUST00000013693 // Commd8 // COMM domain containing 8 // 5 C3.2|5 40.0 cM // 27784 /// BC098183 // Commd8 // COMM domain containing 8 // 5 C3.2|5 40.0 cM // 27784 /// ENSMUST00000101142 // Commd8 // COMM domain containing 8 // 5 C3.2|5 40.0 cM // 27784	Commd8	-0.148889	7.28778	7.13889	7.22889	7.24111	7.25	7.19	7.23889	7.23667
10403938	NM_178185 // Gm11276 // predicted gene 11276 // 13 A3.1 // 319171 /// NM_178184 // Hist1h2an // histone cluster 1, H2an // 13 A3.1 // 319170 /// NM_175661 // Hist1h2af // histone cluster 1, H2af // 13 A3.1 // 319173 /// ENSMUST00000073261 // Hist1h2af // histone cluster 1, H2af // 13 A3.1 // 319173 /// BC110626 // Gm11276 // predicted gene 11276 // 13 A3.1 // 319171 /// BC110626 // Hist1h2ao // h…	Gm11276	-0.0633333	10.7633	10.7	10.7033	10.7078	10.8133	10.7822	10.7433	10.6911
10525016	NM_011535 // Tbx3 // T-box 3 // 5 F|5 65.0 cM // 21386 /// NM_198052 // Tbx3 // T-box 3 // 5 F|5 65.0 cM // 21386 /// ENSMUST00000079719 // Tbx3 // T-box 3 // 5 F|5 65.0 cM // 21386 /// ENSMUST00000018748 // Tbx3 // T-box 3 // 5 F|5 65.0 cM // 21386 /// ENSMUST00000121021 // Tbx3 // T-box 3 // 5 F|5 65.0 cM // 21386 /// BC096551 // Tbx3 // T-box 3 // 5 F|5 65.0 cM // 21386	Tbx3	-0.122222	5.85778	5.73556	5.87111	5.91111	6.03556	5.94333	5.83667	5.74333
10403455	NM_001081426 // Dip2c // DIP2 disco-interacting protein 2 homolog C (Drosophila) // 13 A1 // 208440 /// ENSMUST00000062376 // Dip2c // DIP2 disco-interacting protein 2 homolog C (Drosophila) // 13 A1 // 208440 /// BC137787 // Dip2c // DIP2 disco-interacting protein 2 homolog C (Drosophila) // 13 A1 // 208440 /// ENSMUST00000099913 // Dip2c // DIP2 disco-interacting protein 2 homolog C (Drosophila…	Dip2c	-0.0966667	9.69556	9.59889	9.67556	9.73778	9.67333	9.64	9.65333	9.63111
10441680	NM_011866 // Pde10a // phosphodiesterase 10A // 17 A1 // 23984 /// ENSMUST00000089085 // Pde10a // phosphodiesterase 10A // 17 A1 // 23984 /// AY360383 // Pde10a // phosphodiesterase 10A // 17 A1 // 23984 /// ENSMUST00000115718 // Pde10a // phosphodiesterase 10A // 17 A1 // 23984 /// ENSMUST00000115720 // Pde10a // phosphodiesterase 10A // 17 A1 // 23984 /// ENSMUST00000115724 // Pde10a // phosph…	Pde10a	-0.0877778	9.29111	9.20333	9.20333	9.20778	9.24	9.25333	9.24444	9.18111
10474335	NM_028260 // Immp1l // IMP1 inner mitochondrial membrane peptidase-like (S. cerevisiae) // 2 E3 // 66541 /// ENSMUST00000037499 // Immp1l // IMP1 inner mitochondrial membrane peptidase-like (S. cerevisiae) // 2 E3 // 66541	Immp1l	-0.413333	6.12556	5.71222	6.03444	6.07222	5.89444	5.82889	6	6.01444
10556246	NM_009281 // Zfp143 // zinc finger protein 143 // 7 E3-F1|7 50.5 cM // 20841 /// BC037658 // Zfp143 // zinc finger protein 143 // 7 E3-F1|7 50.5 cM // 20841 /// ENSMUST00000084727 // Zfp143 // zinc finger protein 143 // 7 E3-F1|7 50.5 cM // 20841 /// ENSMUST00000061729 // Zfp143 // zinc finger protein 143 // 7 E3-F1|7 50.5 cM // 20841	Zfp143	-0.198889	6.85111	6.65222	6.90889	6.85667	6.74	6.76111	6.88556	6.67333
10586274	NM_175153 // 2010321M09Rik // RIKEN cDNA 2010321M09 gene // 9 C // 69882 /// NM_001077631 // 2010321M09Rik // RIKEN cDNA 2010321M09 gene // 9 C // 69882 /// ENSMUST00000037504 // 2010321M09Rik // RIKEN cDNA 2010321M09 gene // 9 C // 69882 /// BC024913 // 2010321M09Rik // RIKEN cDNA 2010321M09 gene // 9 C // 69882	2010321M09Rik	-0.112222	7.19556	7.08333	7.13667	7.13222	7.11667	7.13222	7.10111	7.10778
10437171	ENSMUST00000023632 // 1700093J21Rik // RIKEN cDNA 1700093J21 gene // 16 C4 // 74296	1700093J21Rik	-0.225556	4.95889	4.73333	4.90778	4.92444	4.87556	4.92222	4.89111	4.88222
10593316	---	Intron	-0.143333	6.26111	6.11778	6.25444	6.24222	6.18667	6.14111	6.25	6.16667
10377987	NM_019400 // Rabep1 // rabaptin, RAB GTPase binding effector protein 1 // 11 B3-B4|11 42.0 cM // 54189 /// ENSMUST00000076270 // Rabep1 // rabaptin, RAB GTPase binding effector protein 1 // 11 B3-B4|11 42.0 cM // 54189 /// BC060166 // Rabep1 // rabaptin, RAB GTPase binding effector protein 1 // 11 B3-B4|11 42.0 cM // 54189 /// AB001750 // Rabep1 // rabaptin, RAB GTPase binding effector protein 1 …	Rabep1	-0.09	8.46778	8.37778	8.42	8.41667	8.44889	8.47222	8.40111	8.46
10350921	NR_030441 // Mir488 // microRNA 488 // --- // 735253	Mir488	-0.164444	4.35222	4.18778	4.17556	4.13889	4.32556	4.23	4.15889	4.21667
10546294	NM_018815 // Nup210 // nucleoporin 210 // 6 D1|6 37.1 cM // 54563 /// ENSMUST00000032179 // Nup210 // nucleoporin 210 // 6 D1|6 37.1 cM // 54563 /// BC052468 // Nup210 // nucleoporin 210 // 6 D1|6 37.1 cM // 54563 /// ENSMUST00000113509 // Nup210 // nucleoporin 210 // 6 D1|6 37.1 cM // 54563 /// ENSMUST00000068922 // Nup210 // nucleoporin 210 // 6 D1|6 37.1 cM // 54563	Nup210	-0.05	7.81778	7.76778	7.85889	7.76889	7.76333	7.75222	7.82333	7.77889
10597352	NR_029823 // Mir128-2 // microRNA 128-2 // --- // 723815	Mir128-2	-0.262222	6.22111	5.95889	6.21889	6.18889	5.90778	5.87	6.19222	5.95
10400894	NM_181752 // Gpr135 // G protein-coupled receptor 135 // 12 C3 // 238252 /// ENSMUST00000050649 // Gpr135 // G protein-coupled receptor 135 // 12 C3 // 238252 /// AY288425 // Gpr135 // G protein-coupled receptor 135 // 12 C3 // 238252	Gpr135	-0.111111	6.92	6.80889	6.97667	6.88667	6.78556	6.84333	6.88111	6.83333
10408072	NM_001177544 // Hist1h2ao // histone cluster 1, H2ao // 13 A3.1 // 665433 /// NM_178185 // Gm11276 // predicted gene 11276 // 13 A3.1 // 319171 /// BC110626 // Gm11276 // predicted gene 11276 // 13 A3.1 // 319171 /// BC110626 // Hist1h2ao // histone cluster 1, H2ao // 13 A3.1 // 665433 /// NM_178182 // Hist1h2ai // histone cluster 1, H2ai // --- // 319191 /// NM_178188 // Hist1h2ad // histone clu…	Hist1h2ao	-0.0666667	11.0122	10.9456	10.9689	10.9578	11.0611	11.0311	10.9922	10.9233
10522904	ENSMUST00000007601 // 2310003L06Rik // RIKEN cDNA 2310003L06 gene // 5 E1 // 74248	2310003L06Rik	-0.0388889	2.82778	2.78889	2.82667	2.78111	2.84667	2.78778	2.79444	2.77
10442206	NM_009558 // Zfp51 // zinc finger protein 51 // 17 A3.2|17 9.9 cM // 22709 /// X74855 // Zfp51 // zinc finger protein 51 // 17 A3.2|17 9.9 cM // 22709	Zfp51	-0.151111	6.50667	6.35556	6.53333	6.47778	6.50333	6.53889	6.47444	6.34
10378068	NM_001037713 // Xaf1 // XIAP associated factor 1 // 11 B4 // 327959 /// ENSMUST00000094042 // Xaf1 // XIAP associated factor 1 // 11 B4 // 327959 /// ENSMUST00000100910 // Xaf1 // XIAP associated factor 1 // 11 B4 // 327959 /// ENSMUST00000046104 // Xaf1 // XIAP associated factor 1 // 11 B4 // 327959 /// ENSMUST00000094041 // Xaf1 // XIAP associated factor 1 // 11 B4 // 327959	Xaf1	-0.202222	5.44333	5.24111	5.35778	5.29333	5.21778	5.28444	5.41222	5.30556
10493191	NR_029817 // Mir9-1 // microRNA 9-1 // --- // 387133	Mir9-1	-0.291111	8.5	8.20889	8.40556	8.34333	8.40778	8.39778	8.34	8.17444
10500324	NM_013549 // Hist2h2aa1 // histone cluster 2, H2aa1 // 3 F1-F2|3 45.2 cM // 15267 /// NM_175662 // Hist2h2ac // histone cluster 2, H2ac // --- // 319176 /// NM_178212 // Hist2h2aa2 // histone cluster 2, H2aa2 // --- // 319192 /// BC117094 // Hist2h2ac // histone cluster 2, H2ac // --- // 319176 /// BC089519 // Hist2h2aa1 // histone cluster 2, H2aa1 // 3 F1-F2|3 45.2 cM // 15267 /// BC089519 // Hi…	Hist2h2aa1	-0.0955556	10.5667	10.4711	10.5244	10.5156	10.6	10.5678	10.5522	10.4667
10594301	NM_175484 // Coro2b // coronin, actin binding protein, 2B // 9 B // 235431 /// ENSMUST00000048043 // Coro2b // coronin, actin binding protein, 2B // 9 B // 235431 /// ENSMUST00000113985 // Coro2b // coronin, actin binding protein, 2B // 9 B // 235431 /// BC062649 // Coro2b // coronin, actin binding protein, 2B // 9 B // 235431	Coro2b	-0.0788889	9.89889	9.82	9.81778	9.85111	9.80889	9.82778	9.85222	9.86556
UP
10338081	---	Intron	0.367778	5.88333	6.25111	6.15778	6.19667	6.24222	6.22889	6.18778	6.27889
10338417	---	Intron	0.231111	7.15556	7.38667	7.06778	7.15111	7.32333	7.18778	7.27222	7.26444
10338481	---	Intron	0.347778	5.41	5.75778	5.47889	5.48667	5.63667	5.43778	5.36444	5.33111
10338923	---	Intron	0.314444	6.78667	7.10111	6.85222	6.94333	6.98333	6.95222	7.02	6.94444
10338959	---	Intron	0.303333	6.91	7.21333	6.98444	6.93	7.07222	7.08	7.30778	7.15111
10339404	---	Intron	0.307778	7.06444	7.37222	7.13444	7.17	7.22333	7.24111	7.19	7.35444
10339628	---	Intron	0.257778	6.84778	7.10556	6.93889	6.98111	6.93889	7.01333	6.91222	7.16333
10339955	---	Intron	0.208889	8.64667	8.85556	8.65333	8.60222	8.81222	8.83111	8.78	8.78222
10339973	---	Intron	0.497778	6.42222	6.92	6.57	6.48556	6.54667	6.67333	6.53333	6.61667
10340069	---	Intron	0.165556	2.94889	3.11444	3.16222	3.04	3.26556	2.97778	3.09333	3.06444
10340518	---	Intron	0.396667	5.21667	5.61333	5.14556	5.31111	5.27556	5.44556	5.27333	5.56556
10340549	---	Intron	0.19	8.07778	8.26778	8.11333	8.1	8.08667	8.15333	8.11667	8.2
10340689	---	Intron	0.155556	9.20667	9.36222	9.20333	9.33111	9.27556	9.23556	9.29667	9.40333
10340770	---	Intron	0.244444	8.17444	8.41889	8.24	8.31	8.35111	8.38333	8.27111	8.30222
10340883	---	Intron	0.705556	3.19889	3.90444	3.81778	3.79444	3.39778	3.48222	3.68889	3.30222
10341153	---	Intron	0.263333	7.89778	8.16111	8.05222	8.04333	8.14333	8.14556	8.04222	8.21444
10341417	---	Intron	0.448889	3.28111	3.73	3.66333	3.52333	3.59667	3.39778	3.46	3.48778
10341966	---	Intron	0.557778	5.73889	6.29667	5.94111	6.09667	6.16111	6.01222	6.02889	6.18778
10342010	---	Intron	0.493333	3.87667	4.37	4.25222	4.1	3.84444	4.31889	4.24556	4.34222
10342016	---	Intron	0.555556	5.50111	6.05667	5.39444	5.65667	5.77333	5.75444	5.79333	5.79
10342045	---	Intron	0.173333	3.96333	4.13667	3.91444	3.91333	4.32444	3.90444	4.05	4.28889
10342088	---	Intron	0.393333	6.62667	7.02	6.64333	6.67	6.83556	6.97778	6.73444	6.91333
10342123	---	Intron	0.655556	3.92333	4.57889	3.98444	3.96	3.78778	4.17667	3.93778	4.17444
10342196	---	Intron	0.108889	9.35444	9.46333	9.43778	9.34	9.35889	9.31111	9.30778	9.36667
10342399	---	Intron	0.211111	7.17778	7.38889	7.07778	7.16222	7.42111	7.43444	7.29889	7.41556
10342711	---	Intron	0.362222	7.62222	7.98444	7.62111	7.55222	7.74889	7.67	7.70111	7.83333
10342774	---	Intron	0.282222	7.77667	8.05889	7.99222	7.97556	7.83667	7.90889	7.74889	7.91889
10342871	---	Intron	0.304444	7.88111	8.18556	7.92778	7.88222	8.16111	8.19556	8.08778	8.16333
10342927	---	Intron	0.423333	5.13444	5.55778	5.43222	5.46111	5.67	5.40667	5.65667	5.44444
10343599	---	Intron	0.164444	8.13778	8.30222	8.16222	8.18333	8.27111	8.21	8.20111	8.20111
10343772	---	Intron	0.442222	4.85667	5.29889	4.99556	4.97333	5.06	5.11333	5.01667	5.03889
10344174	---	Intron	0.251111	8.11556	8.36667	8.21778	8.14444	8.32333	8.30667	8.21111	8.32111
10608692	---	Intron	0.265556	9.52667	9.79222	9.39667	9.47	9.70778	9.75889	9.57111	9.85444
10572271	NM_181540 // Tm6sf2 // transmembrane 6 superfamily member 2 // 8 B3.3 // 107770 /// ENSMUST00000049197 // Tm6sf2 // transmembrane 6 superfamily member 2 // 8 B3.3 // 107770 /// BC024498 // Tm6sf2 // transmembrane 6 superfamily member 2 // 8 B3.3 // 107770 /// ENSMUST00000110160 // Tm6sf2 // transmembrane 6 superfamily member 2 // 8 B3.3 // 107770	Tm6sf2	0.442222	6.48667	6.92889	6.21222	6.37111	7.20556	7.10222	6.53222	7.00667
10459835	---	Intron	0.241111	7.85889	8.1	7.89	7.83556	7.99111	7.96333	7.90667	8.09778
10597758	NM_153287 // Csrnp1 // cysteine-serine-rich nuclear protein 1 // 9 F4 // 215418 /// ENSMUST00000035101 // Csrnp1 // cysteine-serine-rich nuclear protein 1 // 9 F4 // 215418 /// BC050066 // Csrnp1 // cysteine-serine-rich nuclear protein 1 // 9 F4 // 215418	Csrnp1	0.276667	6.13	6.40667	6.20889	6.15556	6.15667	6.18222	6.15222	6.29111
10449741	NM_010831 // Sik1 // salt inducible kinase 1 // 17 B1|17 18.18 cM // 17691 /// ENSMUST00000024839 // Sik1 // salt inducible kinase 1 // 17 B1|17 18.18 cM // 17691 /// U11494 // Sik1 // salt inducible kinase 1 // 17 B1|17 18.18 cM // 17691	Sik1	0.521111	6.79889	7.32	6.77889	6.82111	6.92111	6.89556	6.8	7.29
10584578	NR_028274 // Snord14d // small nucleolar RNA, C/D box 14D // 9|9 // 100302593 /// NR_028276 // Snord14c // small nucleolar RNA, C/D box 14C // --- // 108637 /// M13967 // Hspa8 // heat shock protein 8 // 9 A5.1|9 24.0 cM // 15481	Snord14d	0.577778	8.09333	8.67111	8.09222	8.12111	8.82889	8.67778	8.26	8.93111
10454782	NM_007913 // Egr1 // early growth response 1 // 18 C/D|18 16.0 cM // 13653 /// ENSMUST00000064795 // Egr1 // early growth response 1 // 18 C/D|18 16.0 cM // 13653 /// M22326 // Egr1 // early growth response 1 // 18 C/D|18 16.0 cM // 13653	Egr1	0.398889	8.71	9.10889	8.57	8.62222	8.66111	8.62778	8.75111	9.00667
10489936	NM_009628 // Adnp // activity-dependent neuroprotective protein // 2 H3 // 11538 /// NM_010072 // Dpm1 // dolichol-phosphate (beta-D) mannosyltransferase 1 // 2 H3 // 13480 /// ENSMUST00000088001 // Adnp // activity-dependent neuroprotective protein // 2 H3 // 11538 /// ENSMUST00000057793 // Adnp // activity-dependent neuroprotective protein // 2 H3 // 11538 /// ENSMUST00000109196 // Adnp // acti…	Adnp	0.0655556	9.41111	9.47667	9.45222	9.44444	9.45333	9.45	9.40111	9.44556
10543785	AB041803 // AB041803 // cDNA sequence AB041803 // 6 A3.3 // 232685 /// ENSMUST00000115107 // AB041803 // cDNA sequence AB041803 // 6 A3.3 // 232685 /// ENSMUST00000050386 // AB041803 // cDNA sequence AB041803 // 6 A3.3 // 232685	AB041803	0.217778	9.74778	9.96556	9.76778	9.76556	9.86667	9.86111	9.77667	9.93111
10580282	NM_008416 // Junb // Jun-B oncogene // 8 C2-D1|8 38.6 cM // 16477 /// ENSMUST00000064922 // Junb // Jun-B oncogene // 8 C2-D1|8 38.6 cM // 16477 /// BC092302 // Junb // Jun-B oncogene // 8 C2-D1|8 38.6 cM // 16477	Junb	0.481111	6.67889	7.16	6.71667	6.77333	6.91333	6.82	6.73	7.13222
10400405	NM_010907 // Nfkbia // nuclear factor of kappa light polypeptide gene enhancer in B-cells inhibitor, alpha // 12 C1-C3 // 18035 /// ENSMUST00000021413 // Nfkbia // nuclear factor of kappa light polypeptide gene enhancer in B-cells inhibitor, alpha // 12 C1-C3 // 18035 /// BC046754 // Nfkbia // nuclear factor of kappa light polypeptide gene enhancer in B-cells inhibitor, alpha // 12 C1-C3 // 18035	Nfkbia	0.255556	6.71556	6.97111	6.91	6.85333	6.92333	7.00333	6.77444	7.01889
10502655	NM_010516 // Cyr61 // cysteine rich protein 61 // 3 H2|3 72.9 cM // 16007 /// ENSMUST00000029846 // Cyr61 // cysteine rich protein 61 // 3 H2|3 72.9 cM // 16007 /// M32490 // Cyr61 // cysteine rich protein 61 // 3 H2|3 72.9 cM // 16007	Cyr61	0.57	5.51111	6.08111	5.50111	5.60111	5.49778	5.39222	5.52889	6.06444
10584580	NR_028275 // Snord14e // small nucleolar RNA, C/D box 14E // --- // 100302594	Snord14e	0.848889	7.31889	8.16778	7.34667	7.35111	8.43	8.26778	7.56778	8.46111
10428004	NM_026153 // Ankrd33b // ankyrin repeat domain 33B // 15 B3.2 // 67434 /// NM_001164441 // Ankrd33b // ankyrin repeat domain 33B // 15 B3.2 // 67434 /// NM_027496 // Ankrd33b // ankyrin repeat domain 33B // 15 B3.2 // 67434 /// ENSMUST00000076942 // Ankrd33b // ankyrin repeat domain 33B // 15 B3.2 // 67434 /// ENSMUST00000044324 // Ankrd33b // ankyrin repeat domain 33B // 15 B3.2 // 67434 /// ENS…	Ankrd33b	0.171111	7.52556	7.69667	7.55778	7.57667	7.55778	7.52333	7.52889	7.64
10373628	NM_146556 // Olfr798 // olfactory receptor 798 // --- // 258549 /// ENSMUST00000079810 // Olfr798 // olfactory receptor 798 // --- // 258549	Olfr798	0.143333	3.12222	3.26556	3.17444	3.24778	3.18444	3.25111	3.29889	3.25667
10430770	NM_020507 // Tob2 // transducer of ERBB2, 2 // 15 E2 // 57259 /// ENSMUST00000050467 // Tob2 // transducer of ERBB2, 2 // 15 E2 // 57259 /// AK122537 // Tob2 // transducer of ERBB2, 2 // 15 E2 // 57259 /// ENSMUST00000039199 // Tob2 // transducer of ERBB2, 2 // 15 E2 // 57259	Tob2	0.207778	5.86444	6.07222	5.87333	5.89889	6.06222	6.07111	5.88333	6.05444
10578763	NM_021788 // Sap30 // sin3 associated polypeptide // 8 B2|8 31.0 cM // 60406 /// ENSMUST00000034022 // Sap30 // sin3 associated polypeptide // 8 B2|8 31.0 cM // 60406 /// AF075136 // Sap30 // sin3 associated polypeptide // 8 B2|8 31.0 cM // 60406	Sap30	0.204444	6.08556	6.29	6.14444	6.16778	6.32111	6.29	6.15556	6.26444
10601150	---	Intron	0.135556	5.41111	5.54667	5.44889	5.40778	5.50111	5.46889	5.41667	5.53444
10421670	---	Intron	0.245556	6.65556	6.90111	6.69	6.60778	6.71778	6.75556	6.67667	6.82222
10457886	ENSMUST00000068352 // Gm9960 // predicted gene 9960 // --- // 791345	Gm9960	0.252222	5.67667	5.92889	5.69111	5.68778	6.08667	6.08	5.72111	5.98
10429491	NM_018790 // Arc // activity regulated cytoskeletal-associated protein // 15 D3|15 41.4 cM // 11838 /// ENSMUST00000110009 // Arc // activity regulated cytoskeletal-associated protein // 15 D3|15 41.4 cM // 11838 /// ENSMUST00000023268 // Arc // activity regulated cytoskeletal-associated protein // 15 D3|15 41.4 cM // 11838 /// AF162777 // Arc // activity regulated cytoskeletal-associated protein…	Arc	0.893333	7.75222	8.64556	7.48444	7.71222	8.24667	8.17333	7.74444	8.57889
10378545	NR_029794 // Mir212 // microRNA 212 // --- // 387208	Mir212	0.476667	6.23556	6.71222	6.21	6.21222	6.42778	6.38333	6.26556	6.71889
10560481	NM_008036 // Fosb // FBJ osteosarcoma oncogene B // 7 A2-B1|7 5.0 cM // 14282 /// ENSMUST00000003640 // Fosb // FBJ osteosarcoma oncogene B // 7 A2-B1|7 5.0 cM // 14282 /// BC132064 // Fosb // FBJ osteosarcoma oncogene B // 7 A2-B1|7 5.0 cM // 14282	Fosb	0.457778	6.23	6.68778	6.09889	6.30667	6.11111	6.20444	6.22333	6.55333
10510668	NM_033042 // Tnfrsf25 // tumor necrosis factor receptor superfamily, member 25 // 4 E1 // 85030 /// ENSMUST00000035275 // Tnfrsf25 // tumor necrosis factor receptor superfamily, member 25 // 4 E1 // 85030 /// BC017526 // Tnfrsf25 // tumor necrosis factor receptor superfamily, member 25 // 4 E1 // 85030 /// ENSMUST00000025706 // Tnfrsf25 // tumor necrosis factor receptor superfamily, member 25 // …	Tnfrsf25	0.391111	7.65667	8.04778	7.43	7.49111	8.22333	8.14	7.64111	8.05778
10427655	---	Intron	0.171111	6.84222	7.01333	6.86111	6.89889	6.86111	6.90556	6.83444	6.80556
10504918	NM_145547 // Zfp189 // zinc finger protein 189 // 4 B1 // 230162 /// ENSMUST00000107696 // Zfp189 // zinc finger protein 189 // 4 B1 // 230162 /// ENSMUST00000042964 // Zfp189 // zinc finger protein 189 // 4 B1 // 230162 /// BC021326 // Zfp189 // zinc finger protein 189 // 4 B1 // 230162	Zfp189	0.302222	8.12889	8.43111	8.22667	8.28667	8.25667	8.28222	8.13333	8.39333
10476299	---	Intron	0.222222	7.98444	8.20667	7.95111	7.99111	8.24	8.18222	8.05889	8.23556
10363735	NM_010118 // Egr2 // early growth response 2 // 10 B5|10 35.0 cM // 13654 /// ENSMUST00000048289 // Egr2 // early growth response 2 // 10 B5|10 35.0 cM // 13654 /// BC009093 // Egr2 // early growth response 2 // 10 B5|10 35.0 cM // 13654 /// ENSMUST00000105438 // Egr2 // early growth response 2 // 10 B5|10 35.0 cM // 13654	Egr2	1.28444	5.25778	6.54222	5.13222	5.29444	5.38889	5.36111	5.33222	6.30111
10437132	---	Intron	0.357778	6.74778	7.10556	6.79333	6.74111	7.03222	6.97	6.82667	7.15444
10604891	NR_030265 // Mir547 // microRNA 547 // --- // 723918	Mir547	0.0922222	2.77	2.86222	2.80778	2.74667	2.84889	2.82889	2.78	2.77444
10464905	NM_153553 // Npas4 // neuronal PAS domain protein 4 // 19 A // 225872 /// ENSMUST00000056129 // Npas4 // neuronal PAS domain protein 4 // 19 A // 225872 /// ENSMUST00000113754 // Npas4 // neuronal PAS domain protein 4 // 19 A // 225872 /// AY730724 // Npas4 // neuronal PAS domain protein 4 // 19 A // 225872	Npas4	0.646667	6.62667	7.27333	6.72778	6.71222	6.62111	6.59778	6.60333	7.20889
10519636	---	Intron	0.15	3.59556	3.74556	3.70222	3.64667	3.67556	3.67333	3.65556	3.67778
10449284	NM_013642 // Dusp1 // dual specificity phosphatase 1 // 17 A2-C|17 13.0 cM // 19252 /// ENSMUST00000025025 // Dusp1 // dual specificity phosphatase 1 // 17 A2-C|17 13.0 cM // 19252 /// BC006967 // Dusp1 // dual specificity phosphatase 1 // 17 A2-C|17 13.0 cM // 19252	Dusp1	0.758889	8.71667	9.47556	8.74889	8.75333	8.90556	8.92667	8.76111	9.47333
10397346	NM_010234 // Fos // FBJ osteosarcoma oncogene // 12 D2|12 40.0 cM // 14281 /// ENSMUST00000021674 // Fos // FBJ osteosarcoma oncogene // 12 D2|12 40.0 cM // 14281 /// BC029814 // Fos // FBJ osteosarcoma oncogene // 12 D2|12 40.0 cM // 14281	Fos	0.832222	4.66667	5.49889	4.61444	4.59222	4.76778	4.82778	4.59556	5.43667
10467468	AK132080 // 3010085J16Rik // RIKEN cDNA 3010085J16 gene // --- // 100038741	3010085J16Rik	0.243333	3.89444	4.13778	3.92	3.98778	3.97444	4.03556	3.9	4.04
10492428	NM_178892 // Tiparp // TCDD-inducible poly(ADP-ribose) polymerase // 3 E1 // 99929 /// ENSMUST00000047906 // Tiparp // TCDD-inducible poly(ADP-ribose) polymerase // 3 E1 // 99929 /// BC068173 // Tiparp // TCDD-inducible poly(ADP-ribose) polymerase // 3 E1 // 99929 /// NR_027955 // 4931440P22Rik // RIKEN cDNA 4931440P22 gene // 3 E1 // 71004	Tiparp	0.331111	6.93556	7.26667	6.96111	6.91333	7.05556	7.02111	6.91333	7.19
10531348	NM_011148 // Ppef2 // protein phosphatase, EF hand calcium-binding domain 2 // 5 E3 // 19023 /// ENSMUST00000031359 // Ppef2 // protein phosphatase, EF hand calcium-binding domain 2 // 5 E3 // 19023 /// BC027049 // Ppef2 // protein phosphatase, EF hand calcium-binding domain 2 // 5 E3 // 19023	Ppef2	0.178889	4.42111	4.6	4.32778	4.45	4.67778	4.62444	4.50667	4.60556
10362073	NM_001161845 // Sgk1 // serum/glucocorticoid regulated kinase 1 // 10 A3 // 20393 /// NM_001161850 // Sgk1 // serum/glucocorticoid regulated kinase 1 // 10 A3 // 20393 /// NM_011361 // Sgk1 // serum/glucocorticoid regulated kinase 1 // 10 A3 // 20393 /// NM_001161847 // Sgk1 // serum/glucocorticoid regulated kinase 1 // 10 A3 // 20393 /// NM_001161848 // Sgk1 // serum/glucocorticoid regulated kin…	Sgk1	0.193333	8.37556	8.56889	8.45333	8.50333	8.42444	8.49556	8.38	8.61667
10377439	NM_001159367 // Per1 // period homolog 1 (Drosophila) // 11 B // 18626 /// NM_011065 // Per1 // period homolog 1 (Drosophila) // 11 B // 18626 /// ENSMUST00000021271 // Per1 // period homolog 1 (Drosophila) // 11 B // 18626 /// AF022992 // Per1 // period homolog 1 (Drosophila) // 11 B // 18626 /// ENSMUST00000102605 // Per1 // period homolog 1 (Drosophila) // 11 B // 18626 /// ENSMUST00000101004 …	Per1	0.266667	8.40333	8.67	8.52222	8.54778	8.65222	8.57444	8.39111	8.66444
10604832	NR_030499 // Mir505 // microRNA 505 // --- // 751545	Mir505	0.287778	8.06556	8.35333	8.08	8.08333	8.34111	8.27444	8.17444	8.37222
10560709	NM_027514 // Pvr // poliovirus receptor // 7 A3|7 4.0 cM // 52118 /// ENSMUST00000043517 // Pvr // poliovirus receptor // 7 A3|7 4.0 cM // 52118 /// BC013673 // Pvr // poliovirus receptor // 7 A3|7 4.0 cM // 52118	Pvr	0.286667	6.75556	7.04222	6.77778	6.66889	6.94778	6.87	6.83667	6.95333
10366938	NM_177707 // Stac3 // SH3 and cysteine rich domain 3 // 10 D3 // 237611 /// ENSMUST00000035839 // Stac3 // SH3 and cysteine rich domain 3 // 10 D3 // 237611 /// BC067208 // Stac3 // SH3 and cysteine rich domain 3 // 10 D3 // 237611	Stac3	0.288889	5.20444	5.49333	5.29889	5.27222	5.46556	5.37778	5.30333	5.59111
10357875	NM_007570 // Btg2 // B-cell translocation gene 2, anti-proliferative // 1 E4|1 71.0 cM // 12227 /// ENSMUST00000020692 // Btg2 // B-cell translocation gene 2, anti-proliferative // 1 E4|1 71.0 cM // 12227 /// BC132259 // Btg2 // B-cell translocation gene 2, anti-proliferative // 1 E4|1 71.0 cM // 12227	Btg2	0.463333	6.99889	7.46222	7.05	6.99222	6.97778	7.01222	6.95667	7.42667
10592126	BC051180 // Fam118b // family with sequence similarity 118, member B // 9 A5.3 // 109229 /// NM_175411 // Fam118b // family with sequence similarity 118, member B // 9 A5.3 // 109229 /// ENSMUST00000121564 // Fam118b // family with sequence similarity 118, member B // 9 A5.3 // 109229 /// ENSMUST00000059057 // Fam118b // family with sequence similarity 118, member B // 9 A5.3 // 109229 /// ENSMUS…	Fam118b	0.128889	7.30111	7.43	7.22444	7.28222	7.47556	7.45111	7.23667	7.41333
10400710	NM_001033236 // Gm71 // predicted gene 71 // 12 C2 // 207965 /// ENSMUST00000058639 // Gm71 // predicted gene 71 // 12 C2 // 207965 /// BC138942 // Gm71 // predicted gene 71 // 12 C2 // 207965	Gm71	0.0744444	6.47	6.54444	6.54556	6.47	6.52667	6.52222	6.53	6.55778
10349809	NM_172517 // Rbbp5 // retinoblastoma binding protein 5 // 1 E4 // 213464 /// ENSMUST00000027700 // Rbbp5 // retinoblastoma binding protein 5 // 1 E4 // 213464 /// BC057632 // Rbbp5 // retinoblastoma binding protein 5 // 1 E4 // 213464	Rbbp5	0.115556	7.94444	8.06	7.96	7.94667	8.06	8.07889	8.03111	8.02667
10369290	NM_029083 // Ddit4 // DNA-damage-inducible transcript 4 // 10 B3 // 74747 /// ENSMUST00000020308 // Ddit4 // DNA-damage-inducible transcript 4 // 10 B3 // 74747 /// BC132645 // Ddit4 // DNA-damage-inducible transcript 4 // 10 B3 // 74747	Ddit4	0.32	7.23222	7.55222	7.32667	7.33	7.44111	7.45222	7.32556	7.56222
10584576	NR_028274 // Snord14d // small nucleolar RNA, C/D box 14D // 9|9 // 100302593 /// NR_028276 // Snord14c // small nucleolar RNA, C/D box 14C // --- // 108637 /// M13967 // Hspa8 // heat shock protein 8 // 9 A5.1|9 24.0 cM // 15481	Snord14d	0.573333	8.09333	8.66667	8.09778	8.11667	8.83111	8.67889	8.26778	8.93333
10398362	NR_028433 // AF357355 // snoRNA AF357355 // 12 F1 // 100303646	AF357355	0.21	8.71778	8.92778	8.76444	8.73222	9.05778	8.94778	8.75444	9.01556
10525829	---	Intron	0.114444	7.13889	7.25333	7.14	7.13556	7.17333	7.23333	7.15	7.22
10411332	NM_008255 // Hmgcr // 3-hydroxy-3-methylglutaryl-Coenzyme A reductase // 13 D1|13 49.0 cM // 15357 /// ENSMUST00000022176 // Hmgcr // 3-hydroxy-3-methylglutaryl-Coenzyme A reductase // 13 D1|13 49.0 cM // 15357 /// BC085083 // Hmgcr // 3-hydroxy-3-methylglutaryl-Coenzyme A reductase // 13 D1|13 49.0 cM // 15357	Hmgcr	0.123333	9.11	9.23333	9.19556	9.15111	9.06222	9.01	9.12111	9.19444
10466268	NM_001011524 // Olfr1418 // olfactory receptor 1418 // 19 A // 258227 /// ENSMUST00000079875 // Olfr1418 // olfactory receptor 1418 // 19 A // 258227 /// BC150977 // Olfr1418 // olfactory receptor 1418 // 19 A // 258227	Olfr1418	0.297778	3.95889	4.25667	4.01	3.93333	3.89778	4.07667	3.95444	4.05889
10380891	NM_008890 // Pnmt // phenylethanolamine-N-methyltransferase // 11 D // 18948 /// ENSMUST00000041301 // Pnmt // phenylethanolamine-N-methyltransferase // 11 D // 18948 /// BC119079 // Pnmt // phenylethanolamine-N-methyltransferase // 11 D // 18948	Pnmt	0.0677778	3.57111	3.63889	3.62778	3.58556	3.57111	3.58889	3.71444	3.66333
10514317	NM_008336 // Ifnab // interferon alpha B // 4 C4 // 15974 /// ENSMUST00000105146 // Ifnab // interferon alpha B // 4 C4 // 15974 /// BC116862 // Ifnab // interferon alpha B // 4 C4 // 15974	Ifnab	0.274444	4.21778	4.49222	4.28333	4.24667	4.43222	4.35333	4.22333	4.39889
10398356	---	Intron	0.263333	7.99111	8.25444	8.03333	8.03778	8.49111	8.39778	8.06222	8.3
10578810	NM_173874 // Clcn3 // chloride channel 3 // 8 B3.1|8 32.2 cM // 12725 /// NM_173873 // Clcn3 // chloride channel 3 // 8 B3.1|8 32.2 cM // 12725 /// NM_007711 // Clcn3 // chloride channel 3 // 8 B3.1|8 32.2 cM // 12725 /// NM_173876 // Clcn3 // chloride channel 3 // 8 B3.1|8 32.2 cM // 12725 /// ENSMUST00000004430 // Clcn3 // chloride channel 3 // 8 B3.1|8 32.2 cM // 12725 /// ENSMUST00000056508 /…	Clcn3	0.0433333	8.87333	8.91667	8.94667	8.91333	8.90333	8.87333	8.88444	8.88667
10430929	NR_027799 // Tbrg3 // transforming growth factor beta regulated gene 3 // 15 E1 // 21378 /// BC095996 // Tbrg3 // transforming growth factor beta regulated gene 3 // 15 E1 // 21378	Tbrg3	0.177778	6.88556	7.06333	6.95	6.82667	7.09667	7.06889	6.91333	7.11667
10463140	NM_172154 // Lcor // ligand dependent nuclear receptor corepressor // 19 C3 // 212391 /// ENSMUST00000067795 // Lcor // ligand dependent nuclear receptor corepressor // 19 C3 // 212391 /// BC099938 // Lcor // ligand dependent nuclear receptor corepressor // 19 C3 // 212391	Lcor	0.0922222	7.89111	7.98333	7.94667	7.95667	7.91667	7.94667	7.95333	7.96444
10552488	NM_133712 // Klk10 // kallikrein related-peptidase 10 // 7 B4|7 24.0 cM // 69540 /// ENSMUST00000014058 // Klk10 // kallikrein related-peptidase 10 // 7 B4|7 24.0 cM // 69540 /// BC002100 // Klk10 // kallikrein related-peptidase 10 // 7 B4|7 24.0 cM // 69540	Klk10	0.0922222	5.54667	5.63889	5.51667	5.52667	5.50111	5.49111	5.60333	5.62667
10416169	NM_008145 // Gnrh1 // gonadotropin releasing hormone 1 // 14 D1 // 14714 /// ENSMUST00000015956 // Gnrh1 // gonadotropin releasing hormone 1 // 14 D1 // 14714 /// BC116897 // Gnrh1 // gonadotropin releasing hormone 1 // 14 D1 // 14714 /// ENSMUST00000111095 // Gnrh1 // gonadotropin releasing hormone 1 // 14 D1 // 14714	Gnrh1	0.237778	5.09111	5.32889	5.12222	5.17111	5.36889	5.28444	5.13778	5.39111
10560575	NM_009046 // Relb // avian reticuloendotheliosis viral (v-rel) oncogene related B // 7 A3|7 4.0 cM // 19698 /// ENSMUST00000094762 // Relb // avian reticuloendotheliosis viral (v-rel) oncogene related B // 7 A3|7 4.0 cM // 19698 /// BC117793 // Relb // avian reticuloendotheliosis viral (v-rel) oncogene related B // 7 A3|7 4.0 cM // 19698 /// ENSMUST00000098754 // Relb // avian reticuloendothelios…	Relb	0.174444	5.20111	5.37556	5.28333	5.25	5.25333	5.28333	5.26667	5.3
10494262	NM_007802 // Ctsk // cathepsin K // 3 F2.1|3 47.9 cM // 13038 /// ENSMUST00000015664 // Ctsk // cathepsin K // 3 F2.1|3 47.9 cM // 13038 /// BC046320 // Ctsk // cathepsin K // 3 F2.1|3 47.9 cM // 13038	Ctsk	0.363333	4.85333	5.21667	4.94111	4.96667	5.33222	5.26778	4.92556	5.29
10458714	NM_001165950 // Gm10267 // predicted gene 10267 // 18 B3 // 100042855 /// ENSMUST00000091916 // LOC100047099 // similar to vitellogenin-like 1 // --- // 100047099	Gm10267	0.0811111	2.67667	2.75778	2.72889	2.67222	2.70889	2.69556	2.72667	2.72222
10347748	NM_028817 // Acsl3 // acyl-CoA synthetase long-chain family member 3 // 1 C4|1 24.1 cM // 74205 /// NM_001033606 // Acsl3 // acyl-CoA synthetase long-chain family member 3 // 1 C4|1 24.1 cM // 74205 /// NM_001136222 // Acsl3 // acyl-CoA synthetase long-chain family member 3 // 1 C4|1 24.1 cM // 74205 /// NM_001001981 // Utp14b // UTP14, U3 small nucleolar ribonucleoprotein, homolog B (yeast) // 1…	Acsl3	0.0955556	8.86556	8.96111	8.86333	8.91222	8.71667	8.70778	8.88667	8.93
10415144	NM_026890 // Ngdn // neuroguidin, EIF4E binding protein // 14 C1 // 68966 /// ENSMUST00000022815 // Ngdn // neuroguidin, EIF4E binding protein // 14 C1 // 68966 /// BC052790 // Ngdn // neuroguidin, EIF4E binding protein // 14 C1 // 68966	Ngdn	0.0944444	6.36556	6.46	6.4	6.34556	6.49222	6.50778	6.38889	6.46111
10398615	ENSMUST00000084967 // Gm10158 // predicted gene 10158 // --- // 791310	Gm10158	0.336667	6.54889	6.88556	6.57	6.53667	6.73	6.75222	6.61	6.92111
10352914	NR_015566 // A330023F24Rik // RIKEN cDNA A330023F24 gene // --- // 320977	A330023F24Rik	0.102222	8.51778	8.62	8.45	8.49111	8.76111	8.72778	8.58333	8.66444
10427035	NM_010444 // Nr4a1 // nuclear receptor subfamily 4, group A, member 1 // 15 F // 15370 /// ENSMUST00000023779 // Nr4a1 // nuclear receptor subfamily 4, group A, member 1 // 15 F // 15370 /// BC004770 // Nr4a1 // nuclear receptor subfamily 4, group A, member 1 // 15 F // 15370	Nr4a1	0.765556	8.68667	9.45222	8.65556	8.71222	8.89556	8.75778	8.64667	9.39111
10350758	AK080751 // A930039A15Rik // RIKEN cDNA A930039A15 gene // --- // 791276	A930039A15Rik	0.311111	6.63889	6.95	6.69556	6.75111	6.82111	6.86333	6.66333	6.99444
10510574	NM_133753 // Errfi1 // ERBB receptor feedback inhibitor 1 // 4 E1 // 74155 /// ENSMUST00000073600 // Errfi1 // ERBB receptor feedback inhibitor 1 // 4 E1 // 74155 /// ENSMUST00000030811 // Errfi1 // ERBB receptor feedback inhibitor 1 // 4 E1 // 74155 /// BC057646 // Errfi1 // ERBB receptor feedback inhibitor 1 // 4 E1 // 74155	Errfi1	0.161111	9.38889	9.55	9.35556	9.44111	9.56	9.56222	9.37667	9.53222
10602865	NM_001163085 // Map3k15 // mitogen-activated protein kinase kinase kinase 15 // X F4 // 270672 /// NM_008810 // Pdha1 // pyruvate dehydrogenase E1 alpha 1 // X F3-F4|X 66.5 cM // 18597 /// ENSMUST00000033665 // Map3k15 // mitogen-activated protein kinase kinase kinase 15 // X F4 // 270672 /// ENSMUST00000033662 // Pdha1 // pyruvate dehydrogenase E1 alpha 1 // X F3-F4|X 66.5 cM // 18597 /// BC0071…	Map3k15	0.115556	5.21556	5.33111	5.31778	5.31667	5.29	5.39222	5.21111	5.23111
10352125	ENSMUST00000069568 // Gm9982 // predicted gene 9982 // --- // 791357	Gm9982	0.261111	6.32111	6.58222	6.33444	6.35778	6.64333	6.61889	6.38333	6.63556

## Sheet: RT30' 0.1
Probe-sets differentially regulated between RT30' anc CC30' at FDR <0.1
DOWN				Average expression across time-points
Affymetrix gene probeset ID	gene_assignment	NAME	logFC RT30' vs CC30'	CC30'	FC30'	CC4	FC4	CC12	FC12	FC24	RT30'
10338240	---	Intron	-0.508889	4.61444	4.18667	4.48778	4.39222	4.19	4.36	4.46	4.10556
10338764	---	Intron	-0.318889	6.60333	6.26111	6.38889	6.43444	6.53444	6.39222	6.45556	6.28444
10339038	---	Intron	-0.491111	5.49778	5.27222	5.50222	5.53111	5.27778	5.33556	5.42	5.00667
10339106	---	Intron	-0.102222	8.19556	8.24	8.25556	8.25667	8.24667	8.23111	8.22778	8.09333
10339396	---	Intron	-0.56	4.84889	4.57444	4.63667	4.99444	4.45889	4.55111	4.59222	4.28889
10339597	---	Intron	-0.294444	5.91333	5.71556	5.95778	5.90667	5.73556	5.85778	5.86333	5.61889
10339689	---	Intron	-0.115556	6.68	6.59222	6.58444	6.60333	6.52667	6.56333	6.68	6.56444
10339756	---	Intron	-0.114444	8.42111	8.41889	8.31889	8.36778	8.41111	8.42333	8.39889	8.30667
10341000	---	Intron	-0.142222	6.76222	6.84556	6.84	6.68111	6.64	6.71111	6.78556	6.62
10341019	---	Intron	-0.753333	7.18889	6.58667	7.36778	7.20333	6.57667	6.74444	7.01667	6.43556
10341414	---	Intron	-0.753333	7.18889	6.58667	7.36778	7.20333	6.57667	6.74444	7.01667	6.43556
10342217	---	Intron	-0.234444	3.84889	3.58111	3.94111	3.92889	3.56111	3.45778	3.75111	3.61444
10342364	---	Intron	-0.396667	8.31667	7.91778	8.19889	8.28444	8.08	8.06556	8.21111	7.92
10342377	---	Intron	-0.198889	6.49444	6.07333	6.30444	6.42556	6.43333	6.35889	6.37111	6.29556
10342378	---	Intron	-0.0977778	2.91	2.76778	2.73222	3.13667	2.92889	2.91889	3.03	2.81222
10343019	---	Intron	-0.0933333	8.36333	8.30444	8.39556	8.28889	8.29222	8.28778	8.41556	8.27
10343119	---	Intron	-0.102222	5.40222	5.37333	5.20333	5.33333	5.06222	5.15333	5.13889	5.3
10343194	---	Intron	-0.413333	7.13111	6.87	7.13222	7.09111	6.96444	7.00333	7.02333	6.71778
10343358	---	Intron	-0.411111	8.21333	7.80222	8.19889	8.22556	7.82222	7.88222	8.06	7.80222
10343519	---	Intron	-0.237778	3.23889	2.89444	2.99778	3.17	2.94111	2.99889	3.14556	3.00111
10343603	---	Intron	-0.255556	7.60222	7.38667	7.45333	7.42444	7.55333	7.45111	7.42889	7.34667
10343679	---	Intron	-0.411111	8.21333	7.80222	8.19889	8.22556	7.82222	7.88222	8.06	7.80222
10343728	---	Intron	-0.207778	6.10333	6.04444	6.04	5.87333	6.08	5.95111	6.03556	5.89556
10344070	---	Intron	-0.341111	7.25	6.90333	7.13222	7.01667	6.91444	6.91444	7.11556	6.90889
10344075	---	Intron	-0.431111	8.01778	7.74889	8.00667	8.02444	7.80222	7.74333	7.93	7.58667
10344187	---	Intron	-0.211111	2.54222	2.47111	2.54444	2.67889	2.51889	2.57333	2.53444	2.33111
10344252	---	Intron	-0.434444	3.77222	3.38111	3.63222	3.94111	3.55444	3.42778	3.85556	3.33778
10399337	NM_001164493 // Klhl29 // kelch-like 29 (Drosophila) // 12 A1.1 // 208439 /// ENSMUST00000020958 // Klhl29 // kelch-like 29 (Drosophila) // 12 A1.1 // 208439 /// BC138283 // Klhl29 // kelch-like 29 (Drosophila) // 12 A1.1 // 208439	Klhl29	-0.0955556	8.80333	8.74778	8.72111	8.71667	8.82889	8.85444	8.74333	8.70778
10383671	NM_007879 // Drg1 // developmentally regulated GTP binding protein 1 // 11 A1 // 13494 /// ENSMUST00000020741 // Drg1 // developmentally regulated GTP binding protein 1 // 11 A1 // 13494 /// BC039649 // Drg1 // developmentally regulated GTP binding protein 1 // 11 A1 // 13494	Drg1	-0.0377778	9.63	9.58889	9.66667	9.64889	9.62556	9.59667	9.62333	9.59222
10417226	NM_001164727 // Gm10406 // predicted gene 10406 // 14 A1 // 100038847 /// NM_001029930 // ENSMUSG00000068790 // predicted gene, ENSMUSG00000068790 // 14 A1|14 // 545007 /// NM_001024712 // Gm3696 // predicted gene 3696 // 14 A1 // 100042149	Gm10406	-0.148889	7.33556	7.23111	7.30667	7.38222	7.21	7.21778	7.25333	7.18667
10437737	NM_025546 // Rsl1d1 // ribosomal L1 domain containing 1 // 16 B1 // 66409 /// ENSMUST00000119953 // Rsl1d1 // ribosomal L1 domain containing 1 // 16 B1 // 66409 /// ENSMUST00000067507 // Rsl1d1 // ribosomal L1 domain containing 1 // 16 B1 // 66409 /// DQ445383 // Rsl1d1 // ribosomal L1 domain containing 1 // 16 B1 // 66409	Rsl1d1	-0.0766667	8.65667	8.64222	8.70778	8.69889	8.58444	8.58667	8.62111	8.58
10568553	NM_029935 // Chst15 // carbohydrate (N-acetylgalactosamine 4-sulfate 6-O) sulfotransferase 15 // 7 F4 // 77590 /// ENSMUST00000077472 // Chst15 // carbohydrate (N-acetylgalactosamine 4-sulfate 6-O) sulfotransferase 15 // 7 F4 // 77590 /// ENSMUST00000080215 // Chst15 // carbohydrate (N-acetylgalactosamine 4-sulfate 6-O) sulfotransferase 15 // 7 F4 // 77590 /// AK122324 // Chst15 // carbohydrate (…	Chst15	-0.111111	8.97	8.90444	8.96222	8.94556	8.92333	8.92889	8.92444	8.85889
10440417	AK140789 // 9430053O09Rik // RIKEN cDNA 9430053O09 gene // --- // 319723	9430053O09Rik	-0.327778	6.81556	6.50667	6.82444	6.72222	6.26444	6.33778	6.62333	6.48778
10487945	NM_028802 // Gpcpd1 // glycerophosphocholine phosphodiesterase GDE1 homolog (S. cerevisiae) // 2 F3|2 // 74182 /// NM_001042671 // Gpcpd1 // glycerophosphocholine phosphodiesterase GDE1 homolog (S. cerevisiae) // 2 F3|2 // 74182 /// NM_001042672 // Gpcpd1 // glycerophosphocholine phosphodiesterase GDE1 homolog (S. cerevisiae) // 2 F3|2 // 74182 /// ENSMUST00000110142 // Gpcpd1 // glycerophosphoch…	Gpcpd1	-0.0744444	9.34111	9.26333	9.43222	9.38111	9.31222	9.28889	9.30889	9.26667
10607250	NM_029943 // Apex2 // apurinic/apyrimidinic endonuclease 2 // X F2 // 77622 /// ENSMUST00000112720 // Apex2 // apurinic/apyrimidinic endonuclease 2 // X F2 // 77622 /// ENSMUST00000026303 // Apex2 // apurinic/apyrimidinic endonuclease 2 // X F2 // 77622 /// AB072498 // Apex2 // apurinic/apyrimidinic endonuclease 2 // X F2 // 77622 /// BC078633 // Apex2 // apurinic/apyrimidinic endonuclease 2 // X…	Apex2	-0.0833333	8.37556	8.32444	8.35778	8.27444	8.32222	8.34222	8.37	8.29222
10483648	NM_025942 // Ola1 // Obg-like ATPase 1 // 2 C3 // 67059 /// NM_030091 // Ola1 // Obg-like ATPase 1 // 2 C3 // 67059 /// ENSMUST00000028517 // Ola1 // Obg-like ATPase 1 // 2 C3 // 67059 /// ENSMUST00000100015 // Ola1 // Obg-like ATPase 1 // 2 C3 // 67059 /// BC011318 // Ola1 // Obg-like ATPase 1 // 2 C3 // 67059 /// ENSMUST00000112058 // Ola1 // Obg-like ATPase 1 // 2 C3 // 67059 /// ENSMUST000001…	Ola1	-0.0522222	8.65778	8.64	8.66778	8.65444	8.64556	8.62333	8.62111	8.60556
10383982	NM_001080924 // Znrf3 // zinc and ring finger 3 // 11 A1 // 407821 /// ENSMUST00000109867 // Znrf3 // zinc and ring finger 3 // 11 A1 // 407821 /// BC151080 // Znrf3 // zinc and ring finger 3 // 11 A1 // 407821 /// ENSMUST00000049538 // Znrf3 // zinc and ring finger 3 // 11 A1 // 407821	Znrf3	-0.117778	7.67556	7.62111	7.70667	7.66889	7.66111	7.66556	7.59778	7.55778
10535732	NM_001010941 // Gpr12 // G-protein coupled receptor 12 // 5 G3 // 14738 /// NM_008151 // Gpr12 // G-protein coupled receptor 12 // 5 G3 // 14738 /// ENSMUST00000036211 // Gpr12 // G-protein coupled receptor 12 // 5 G3 // 14738 /// BC055746 // Gpr12 // G-protein coupled receptor 12 // 5 G3 // 14738	Gpr12	-0.103333	7.12778	7.06778	7.19333	7.09333	7.09444	7.10444	7.10333	7.02444
10434229	NM_013805 // Cldn5 // claudin 5 // 16 A3|16 11.65 cM // 12741 /// ENSMUST00000043577 // Cldn5 // claudin 5 // 16 A3|16 11.65 cM // 12741 /// AF035814 // Cldn5 // claudin 5 // 16 A3|16 11.65 cM // 12741	Cldn5	-0.198889	9.05667	8.85333	8.75111	8.81333	8.87556	8.86444	9.04222	8.85778
10580137	NR_029821 // Mir181c // microRNA 181c // --- // 723819	Mir181c	-0.137778	6.86111	6.78889	6.89778	6.81556	6.75	6.74778	6.83111	6.72333
10519942	ENSMUST00000088514 // Magi2 // membrane associated guanylate kinase, WW and PDZ domain containing 2 // 5 A3 // 50791	Magi2	-0.187778	7.42556	7.28	7.43111	7.34222	7.26222	7.29556	7.34	7.23778
10553598	NM_001164661 // Cyfip1 // cytoplasmic FMR1 interacting protein 1 // 7 B5 // 20430 /// NM_011370 // Cyfip1 // cytoplasmic FMR1 interacting protein 1 // 7 B5 // 20430 /// NM_001164662 // Cyfip1 // cytoplasmic FMR1 interacting protein 1 // 7 B5 // 20430 /// ENSMUST00000032629 // Cyfip1 // cytoplasmic FMR1 interacting protein 1 // 7 B5 // 20430 /// ENSMUST00000085255 // Cyfip1 // cytoplasmic FMR1 int…	Cyfip1	-0.0733333	9.29556	9.24	9.25556	9.24	9.21778	9.25556	9.24667	9.22222
10528484	NM_009274 // Srpk2 // serine/arginine-rich protein specific kinase 2 // 5 A3|5 9.0 cM // 20817 /// NM_026984 // Mll5 // myeloid/lymphoid or mixed-lineage leukemia 5 // 5 A3 // 69188 /// ENSMUST00000088392 // Srpk2 // serine/arginine-rich protein specific kinase 2 // 5 A3|5 9.0 cM // 20817 /// ENSMUST00000094962 // Mll5 // myeloid/lymphoid or mixed-lineage leukemia 5 // 5 A3 // 69188 /// ENSMUST00…	Srpk2	-0.0555556	9.89	9.82	9.86222	9.87111	9.83667	9.83778	9.87889	9.83444
10448079	XM_891173 // Gm6686 // predicted pseudogene 6686 // 17 A2 // 626573	Gm6686	-0.137778	5.40111	5.35444	5.16111	5.35333	5.15	5.30333	5.25667	5.26333
10570002	NM_001162906 // 2410089E03Rik // RIKEN cDNA 2410089E03 gene // 15 A1 // 73692 /// BC058107 // 2410089E03Rik // RIKEN cDNA 2410089E03 gene // 15 A1 // 73692 /// ENSMUST00000110617 // 2410089E03Rik // RIKEN cDNA 2410089E03 gene // 15 A1 // 73692 /// ENSMUST00000044206 // 2410089E03Rik // RIKEN cDNA 2410089E03 gene // 15 A1 // 73692 /// XM_486078 // Gm5906 // predicted gene 5906 // 8 A1.1 // 546032	2410089E03Rik	-0.0933333	8.09444	8.05667	8.11667	8.06778	8.04111	8.07889	8.07222	8.00111
10565567	NR_015510 // 4632427E13Rik // RIKEN cDNA 4632427E13 gene // 7 E1 // 666737 /// ENSMUST00000098305 // 4632427E13Rik // RIKEN cDNA 4632427E13 gene // 7 E1 // 666737	4632427E13Rik	-0.143333	9.86111	9.76111	9.85333	9.81667	9.69111	9.73	9.83889	9.71778
10436666	NM_023844 // Jam2 // junction adhesion molecule 2 // 16 C3.3 // 67374 /// ENSMUST00000114195 // Jam2 // junction adhesion molecule 2 // 16 C3.3 // 67374 /// ENSMUST00000057513 // Jam2 // junction adhesion molecule 2 // 16 C3.3 // 67374 /// BC028778 // Jam2 // junction adhesion molecule 2 // 16 C3.3 // 67374 /// ENSMUST00000098407 // Jam2 // junction adhesion molecule 2 // 16 C3.3 // 67374	Jam2	-0.08	8.79556	8.69667	8.75222	8.78333	8.81667	8.76556	8.71333	8.71556
10487033	NM_001162417 // Myef2 // myelin basic protein expression factor 2, repressor // 2 F1|2 73.0 cM // 17876 /// NM_010852 // Myef2 // myelin basic protein expression factor 2, repressor // 2 F1|2 73.0 cM // 17876 /// NM_001162418 // Myef2 // myelin basic protein expression factor 2, repressor // 2 F1|2 73.0 cM // 17876 /// ENSMUST00000067780 // Myef2 // myelin basic protein expression factor 2, repre…	Myef2	-0.0766667	9.28	9.29667	9.32889	9.28556	9.20333	9.25222	9.31	9.20333
10403765	NM_172120 // Vps41 // vacuolar protein sorting 41 (yeast) // 13 A2 // 218035 /// ENSMUST00000072961 // Vps41 // vacuolar protein sorting 41 (yeast) // 13 A2 // 218035 /// AB028843 // Vps41 // vacuolar protein sorting 41 (yeast) // 13 A2 // 218035	Vps41	-0.0622222	9.85778	9.81889	9.85	9.83778	9.80556	9.79333	9.82222	9.79556
10423333	NM_001034851 // Fam134b // family with sequence similarity 134, member B // 15 B1 // 66270 /// NM_025459 // Fam134b // family with sequence similarity 134, member B // 15 B1 // 66270 /// BC019494 // Fam134b // family with sequence similarity 134, member B // 15 B1 // 66270 /// ENSMUST00000022881 // Fam134b // family with sequence similarity 134, member B // 15 B1 // 66270 /// ENSMUST00000110438 /…	Fam134b	-0.07	7.89889	7.84444	7.87667	7.89444	7.81556	7.86778	7.85667	7.82889
10606912	---	Intron	-0.0988889	7.44667	7.37667	7.36667	7.49556	7.44	7.41222	7.42556	7.34778
10424082	NM_175503 // Aard // alanine and arginine rich domain containing protein // 15 C // 239435 /// ENSMUST00000090025 // Aard // alanine and arginine rich domain containing protein // 15 C // 239435 /// AY134665 // Aard // alanine and arginine rich domain containing protein // 15 C // 239435	Aard	-0.194444	4.53	4.44667	4.32556	4.38	4.35111	4.38222	4.40222	4.33556
10352092	NM_001012330 // Zfp238 // zinc finger protein 238 // 1 H3 // 30928 /// NM_013915 // Zfp238 // zinc finger protein 238 // 1 H3 // 30928 /// ENSMUST00000094276 // Zfp238 // zinc finger protein 238 // 1 H3 // 30928 /// ENSMUST00000077225 // Zfp238 // zinc finger protein 238 // 1 H3 // 30928 /// AF140224 // Zfp238 // zinc finger protein 238 // 1 H3 // 30928	Zfp238	-0.112222	9.82444	9.73111	9.73333	9.73889	9.65889	9.70889	9.73	9.71222
10365384	NM_001024918 // Rfx4 // regulatory factor X, 4 (influences HLA class II expression) // 10 C1 // 71137 /// NM_027689 // Rfx4 // regulatory factor X, 4 (influences HLA class II expression) // 10 C1 // 71137 /// ENSMUST00000060397 // Rfx4 // regulatory factor X, 4 (influences HLA class II expression) // 10 C1 // 71137 /// ENSMUST00000095388 // Rfx4 // regulatory factor X, 4 (influences HLA class II …	Rfx4	-0.0922222	7.27444	7.22	7.22889	7.11444	7.17667	7.17556	7.26111	7.18222
10526687	BC052497 // 2010007H12Rik // RIKEN cDNA 2010007H12 gene // 5 G2 // 69871 /// NM_027242 // 2010007H12Rik // RIKEN cDNA 2010007H12 gene // 5 G2 // 69871 /// ENSMUST00000031739 // 2010007H12Rik // RIKEN cDNA 2010007H12 gene // 5 G2 // 69871	2010007H12Rik	-0.11	6.57	6.52	6.53778	6.49333	6.60889	6.54444	6.59556	6.46
10527184	NR_027874 // 0610040B10Rik // RIKEN cDNA 0610040B10 gene // 5 G2 // 67672 /// ENSMUST00000087782 // 0610040B10Rik // RIKEN cDNA 0610040B10 gene // 5 G2 // 67672	0610040B10Rik	-0.267778	6.25556	6.17333	6.32444	6.23333	6.07667	6.14778	6.22222	5.98778
10432129	NM_001011733 // Olfr288 // olfactory receptor 288 // 15 F1 // 545140	Olfr288	-0.112222	3.25	3.20333	3.33778	3.23111	3.23111	3.23444	3.17556	3.13778
10362701	NM_027442 // Ddo // D-aspartate oxidase // 10 B1 // 70503 /// ENSMUST00000019977 // Ddo // D-aspartate oxidase // 10 B1 // 70503 /// BC006690 // Ddo // D-aspartate oxidase // 10 B1 // 70503 /// BC027312 // Ddo // D-aspartate oxidase // 10 B1 // 70503 /// AB274968 // Ddo // D-aspartate oxidase // 10 B1 // 70503 /// ENSMUST00000099942 // Ddo // D-aspartate oxidase // 10 B1 // 70503 /// ENSMUST00000…	Ddo	-0.137778	6.22556	6.17111	6.23111	6.22556	6.01333	6.01778	6.17889	6.08778
10493604	NM_172530 // She // src homology 2 domain-containing transforming protein E // 3 F1 // 214547 /// ENSMUST00000050401 // She // src homology 2 domain-containing transforming protein E // 3 F1 // 214547 /// BC109363 // She // src homology 2 domain-containing transforming protein E // 3 F1 // 214547 /// ENSMUST00000107401 // She // src homology 2 domain-containing transforming protein E // 3 F1 // 2…	She	-0.224444	5.86778	5.72778	5.77333	5.77556	5.75556	5.64889	5.71222	5.64333
10603151	NM_001177956 // Gpm6b // glycoprotein m6b // X F5 // 14758 /// NM_001177961 // Gpm6b // glycoprotein m6b // X F5 // 14758 /// NM_001177959 // Gpm6b // glycoprotein m6b // X F5 // 14758 /// NM_001177957 // Gpm6b // glycoprotein m6b // X F5 // 14758 /// NM_001177962 // Gpm6b // glycoprotein m6b // X F5 // 14758 /// NM_001177955 // Gpm6b // glycoprotein m6b // X F5 // 14758 /// NM_023122 // Gpm6b //…	Gpm6b	-0.0255556	11.9733	11.9444	11.9433	11.9756	11.9589	11.97	11.9789	11.9478
10437236	ENSMUST00000122450 // B230307C23Rik // RIKEN cDNA B230307C23 gene // 16 C4 // 245305 /// BC056174 // B230307C23Rik // RIKEN cDNA B230307C23 gene // 16 C4 // 245305	B230307C23Rik	-0.0977778	7.99333	7.92444	7.97778	7.95667	7.89556	7.87	7.98222	7.89556
10377800	NR_030444 // Mir497 // microRNA 497 // --- // 751537	Mir497	-0.292222	5.54889	5.31667	5.48111	5.45667	5.27111	5.28889	5.45222	5.25667
10402063	BC029185 // Foxn3 // forkhead box N3 // 12 E // 71375	Foxn3	-0.108889	8.47444	8.42889	8.44556	8.38333	8.38111	8.40333	8.44556	8.36556
10541191	NM_001166381 // Rad52 // RAD52 homolog (S. cerevisiae) // 6 G3|6 55.0 cM // 19365 /// NM_001166382 // Rad52 // RAD52 homolog (S. cerevisiae) // 6 G3|6 55.0 cM // 19365 /// NM_011236 // Rad52 // RAD52 homolog (S. cerevisiae) // 6 G3|6 55.0 cM // 19365 /// NM_001166383 // Rad52 // RAD52 homolog (S. cerevisiae) // 6 G3|6 55.0 cM // 19365 /// ENSMUST00000032269 // Rad52 // RAD52 homolog (S. cerevisia…	Rad52	-0.136667	8.05556	7.94778	8.02333	8.01778	7.93	7.95889	8	7.91889
10540822	NM_172890 // Slc6a11 // solute carrier family 6 (neurotransmitter transporter, GABA), member 11 // 6 E3 // 243616 /// ENSMUST00000032451 // Slc6a11 // solute carrier family 6 (neurotransmitter transporter, GABA), member 11 // 6 E3 // 243616	Slc6a11	-0.0466667	10.5278	10.47	10.5244	10.5189	10.5244	10.4522	10.5456	10.4811
10412513	NM_001024706 // Gm5458 // predicted gene 5458 // 14 A3|14 // 432825 /// NM_029288 // Gm1973 // predicted gene 1973 // 14 A1|14 // 100038846 /// BC100412 // Gm1973 // predicted gene 1973 // 14 A1|14 // 100038846 /// NM_001025085 // Gm5797 // predicted gene 5797 // 14 A1|14 // 545013 /// ENSMUST00000096148 // Gm10338 // predicted gene 10338 // 14 A1 // 100042304 /// ENSMUST00000112728 // Gm1973 // …	Gm5458	-0.0955556	3.9	3.91111	3.89111	3.86778	3.81333	3.84444	3.81333	3.80444
10406461	NR_029545 // Mir9-2 // microRNA 9-2 // --- // 723967 /// ENSMUST00000052354 // C130071C03Rik // RIKEN cDNA C130071C03 gene // 13 C3 // 320203	Mir9-2	-0.181111	8.81556	8.66889	8.83222	8.83222	8.68667	8.69889	8.77333	8.63444
10368997	AK048022 // C130030K03Rik // RIKEN cDNA C130030K03 gene // --- // 320644	C130030K03Rik	-0.0977778	7.82667	7.74889	7.78778	7.81111	7.57778	7.63	7.70667	7.72889
10587878	---	Intron	-0.104444	4.72222	4.70889	4.76333	4.83	4.64778	4.63111	4.74444	4.61778
10512332	ENSMUST00000098116 // 4930466F19Rik // RIKEN cDNA 4930466F19 gene // --- // 75026 /// ENSMUST00000098125 // 4930466F19Rik // RIKEN cDNA 4930466F19 gene // --- // 75026 /// ENSMUST00000105040 // 4930466F19Rik // RIKEN cDNA 4930466F19 gene // --- // 75026 /// ENSMUST00000105154 // 4930466F19Rik // RIKEN cDNA 4930466F19 gene // --- // 75026 /// AK015513 // 4930466F19Rik // RIKEN cDNA 4930466F19 gene…	4930466F19Rik	-0.164444	7.41	7.25444	7.43333	7.37778	7.46444	7.53556	7.28222	7.24556
10393751	ENSMUST00000062283 // 2900052L18Rik // RIKEN cDNA 2900052L18 gene // 11 E2 // 76835	2900052L18Rik	-0.303333	8.13333	7.85	8.14111	8.05111	7.89222	7.99	8.09111	7.83
10426467	NM_178789 // Tmem117 // transmembrane protein 117 // 15 E3 // 320709 /// ENSMUST00000080141 // Tmem117 // transmembrane protein 117 // 15 E3 // 320709 /// BC051178 // Tmem117 // transmembrane protein 117 // 15 E3 // 320709	Tmem117	-0.115556	6.90111	6.86111	6.95333	6.87667	6.88111	6.95	6.82667	6.78556
10527963	AK142929 // Gm10484 // predicted gene 10484 // --- // 100038503	Gm10484	-0.121111	7.24333	7.17444	7.14333	7.21333	7.19889	7.24222	7.19222	7.12222
10539321	NM_001081266 // Ccdc142 // coiled-coil domain containing 142 // 6 C3 // 243510 /// NM_026744 // Mrpl53 // mitochondrial ribosomal protein L53 // 6 D1 // 68499 /// ENSMUST00000101253 // Ccdc142 // coiled-coil domain containing 142 // 6 C3 // 243510 /// ENSMUST00000101254 // Ccdc142 // coiled-coil domain containing 142 // 6 C3 // 243510 /// ENSMUST00000113938 // Mrpl53 // mitochondrial ribosomal pr…	Ccdc142	-0.105556	7.41889	7.32	7.47889	7.43222	7.30778	7.28111	7.33778	7.31333
10433403	NM_021477 // A2bp1 // ataxin 2 binding protein 1 // 16 A1|16 7.2 cM // 268859 /// NM_183188 // A2bp1 // ataxin 2 binding protein 1 // 16 A1|16 7.2 cM // 268859 /// ENSMUST00000115841 // A2bp1 // ataxin 2 binding protein 1 // 16 A1|16 7.2 cM // 268859 /// ENSMUST00000056416 // A2bp1 // ataxin 2 binding protein 1 // 16 A1|16 7.2 cM // 268859 /// BC059002 // A2bp1 // ataxin 2 binding protein 1 // 16…	Rbfox1	-0.0544444	11.4233	11.4067	11.4189	11.3822	11.36	11.3978	11.3767	11.3689
10481378	NR_029838 // Mir219-2 // microRNA 219-2 // --- // 723904	Mir219-2	-0.492222	6.03111	5.60222	6.07222	6.09	5.52778	5.70444	5.98444	5.53889
10399854	NM_011867 // Slc26a4 // solute carrier family 26, member 4 // 12 B1 // 23985 /// ENSMUST00000001253 // Slc26a4 // solute carrier family 26, member 4 // 12 B1 // 23985 /// AF167411 // Slc26a4 // solute carrier family 26, member 4 // 12 B1 // 23985	Slc26a4	-0.0955556	6.81778	6.70556	6.75889	6.70556	6.84	6.78778	6.79556	6.72222
10546967	NM_024206 // Sec13 // SEC13 homolog (S. cerevisiae) // 6 E3|6 52.5 cM // 110379 /// ENSMUST00000032440 // Sec13 // SEC13 homolog (S. cerevisiae) // 6 E3|6 52.5 cM // 110379 /// BC002128 // Sec13 // SEC13 homolog (S. cerevisiae) // 6 E3|6 52.5 cM // 110379	Sec13	-0.106667	8.18556	8.10667	8.18	8.23111	8.15556	8.15222	8.18667	8.07889
10394477	NM_008640 // Laptm4a // lysosomal-associated protein transmembrane 4A // 12 A1.1 // 17775 /// ENSMUST00000020909 // Laptm4a // lysosomal-associated protein transmembrane 4A // 12 A1.1 // 17775 /// U34259 // Laptm4a // lysosomal-associated protein transmembrane 4A // 12 A1.1 // 17775	Laptm4a	-0.0422222	10.6644	10.6378	10.66	10.66	10.6444	10.6311	10.6511	10.6222
10574057	NR_029552 // Mir138-2 // microRNA 138-2 // --- // 723956	Mir138-2	-0.214444	8.36222	8.14889	8.38556	8.3	8.14111	8.22556	8.25444	8.14778
10506154	NM_001081264 // Alg6 // asparagine-linked glycosylation 6 homolog (yeast, alpha-1,3,-glucosyltransferase) // 4 C6 // 320438 /// ENSMUST00000097961 // Alg6 // asparagine-linked glycosylation 6 homolog (yeast, alpha-1,3,-glucosyltransferase) // 4 C6 // 320438 /// ENSMUST00000107007 // Alg6 // asparagine-linked glycosylation 6 homolog (yeast, alpha-1,3,-glucosyltransferase) // 4 C6 // 320438 /// BC0…	Alg6	-0.147778	7.27667	7.21556	7.32444	7.20111	7.14778	7.12444	7.21444	7.12889
10498477	BC125500 // E130311K13Rik // RIKEN cDNA E130311K13 gene // 3 E1 // 329659 /// NM_177856 // E130311K13Rik // RIKEN cDNA E130311K13 gene // 3 E1 // 329659 /// ENSMUST00000061706 // E130311K13Rik // RIKEN cDNA E130311K13 gene // 3 E1 // 329659	E130311K13Rik	-0.16	7.37889	7.25222	7.34778	7.35556	7.21222	7.20222	7.40222	7.21889
10455146	ENSMUST00000097608 // 3222401L13Rik // RIKEN cDNA 3222401L13 gene // 18 B3 // 320513	3222401L13Rik	-0.137778	5.82889	5.75667	5.83667	5.74	5.58333	5.58667	5.79444	5.69111
10568038	ENSMUST00000068836 // Gm9967 // predicted gene 9967 // --- // 100038751	Gm9967	-0.2	4.66778	4.44	4.60222	4.53778	4.54	4.62667	4.59333	4.46778
10380384	NM_027799 // Ankrd40 // ankyrin repeat domain 40 // 11 C // 71452 /// NM_146024 // Ankrd40 // ankyrin repeat domain 40 // 11 C // 71452 /// ENSMUST00000107818 // Ankrd40 // ankyrin repeat domain 40 // 11 C // 71452 /// ENSMUST00000021227 // Ankrd40 // ankyrin repeat domain 40 // 11 C // 71452 /// BC023133 // Ankrd40 // ankyrin repeat domain 40 // 11 C // 71452 /// ENSMUST00000051221 // Ankrd40 //…	Ankrd40	-0.0766667	8.30556	8.26	8.20333	8.24667	8.25	8.25111	8.27222	8.22889
10512354	ENSMUST00000098116 // 4930466F19Rik // RIKEN cDNA 4930466F19 gene // --- // 75026 /// ENSMUST00000098125 // 4930466F19Rik // RIKEN cDNA 4930466F19 gene // --- // 75026 /// ENSMUST00000105040 // 4930466F19Rik // RIKEN cDNA 4930466F19 gene // --- // 75026 /// ENSMUST00000105154 // 4930466F19Rik // RIKEN cDNA 4930466F19 gene // --- // 75026 /// AK015513 // 4930466F19Rik // RIKEN cDNA 4930466F19 gene…	4930466F19Rik	-0.164444	7.41	7.25444	7.43333	7.37778	7.46444	7.53556	7.28222	7.24556
10501447	NM_025845 // Prpf38b // PRP38 pre-mRNA processing factor 38 (yeast) domain containing B // 3 G1 // 66921 /// ENSMUST00000029480 // Prpf38b // PRP38 pre-mRNA processing factor 38 (yeast) domain containing B // 3 G1 // 66921 /// BC052077 // Prpf38b // PRP38 pre-mRNA processing factor 38 (yeast) domain containing B // 3 G1 // 66921	Prpf38b	-0.1	7.73556	7.68556	7.71444	7.71556	7.76222	7.78778	7.69667	7.63556
10522303	NM_172711 // Guf1 // GUF1 GTPase homolog (S. cerevisiae) // 5 C3.1 // 231279 /// ENSMUST00000087228 // Guf1 // GUF1 GTPase homolog (S. cerevisiae) // 5 C3.1 // 231279 /// BC057962 // Guf1 // GUF1 GTPase homolog (S. cerevisiae) // 5 C3.1 // 231279 /// ENSMUST00000066129 // Guf1 // GUF1 GTPase homolog (S. cerevisiae) // 5 C3.1 // 231279 /// ENSMUST00000031113 // Guf1 // GUF1 GTPase homolog (S. cere…	Guf1	-0.102222	8.29111	8.17556	8.37111	8.36778	8.24778	8.23667	8.26	8.18889
10436873	NM_178880 // Son // Son DNA binding protein // 16 C3.3|16 64.0 cM // 20658 /// NM_019973 // Son // Son DNA binding protein // 16 C3.3|16 64.0 cM // 20658 /// ENSMUST00000114037 // Son // Son DNA binding protein // 16 C3.3|16 64.0 cM // 20658 /// ENSMUST00000114036 // Son // Son DNA binding protein // 16 C3.3|16 64.0 cM // 20658 /// AF193607 // Son // Son DNA binding protein // 16 C3.3|16 64.0 cM …	Son	-0.0466667	9.39556	9.36222	9.39222	9.37333	9.37667	9.35556	9.36111	9.34889
10457038	ENSMUST00000097503 // Gm10524 // predicted gene 10524 // --- // 100038564	Gm10524	-0.06	8.69778	8.64778	8.73111	8.70556	8.65889	8.61556	8.72333	8.63778
10482301	NM_178778 // Scai // suppressor of cancer cell invasion // 2 B // 320271 /// ENSMUST00000038874 // Scai // suppressor of cancer cell invasion // 2 B // 320271 /// BC144986 // Scai // suppressor of cancer cell invasion // 2 B // 320271	Scai	-0.0411111	8.97333	8.97	9.01556	8.99333	8.95222	8.91889	8.94	8.93222
10461150	---	Intron	-0.242222	4.89111	4.79	5.05444	4.89333	4.79889	4.73333	4.77	4.64889
10576559	NM_028908 // 4933403G14Rik // RIKEN cDNA 4933403G14 gene // 8 E2 // 74393 /// ENSMUST00000053078 // 4933403G14Rik // RIKEN cDNA 4933403G14 gene // 8 E2 // 74393	4933403G14Rik	-0.153333	5.96111	5.82222	5.86444	5.88333	5.80444	5.78556	5.93778	5.80778
10420274	NM_010372 // Gzmd // granzyme D // 14 C3|14 20.5 cM // 14941 /// ENSMUST00000082093 // Gzmd // granzyme D // 14 C3|14 20.5 cM // 14941 /// J03255 // Gzmd // granzyme D // 14 C3|14 20.5 cM // 14941	Gzmd	-0.0733333	2.94889	2.91778	2.97222	2.89889	2.90111	2.86667	2.89556	2.87556
10401063	NM_001172104 // Zbtb25 // zinc finger and BTB domain containing 25 // 12 31.0 cM // 109929 /// NM_028356 // Zbtb25 // zinc finger and BTB domain containing 25 // 12 31.0 cM // 109929 /// ENSMUST00000070570 // Zbtb25 // zinc finger and BTB domain containing 25 // 12 31.0 cM // 109929 /// BC068249 // Zbtb25 // zinc finger and BTB domain containing 25 // 12 31.0 cM // 109929	Zbtb25	-0.156667	7.74222	7.60222	7.75778	7.70111	7.48889	7.49444	7.72333	7.58556
10555414	NM_001163663 // Rab6 // RAB6, member RAS oncogene family // 7 C4 // 19346 /// NM_024287 // Rab6 // RAB6, member RAS oncogene family // 7 C4 // 19346 /// ENSMUST00000032946 // Rab6 // RAB6, member RAS oncogene family // 7 C4 // 19346 /// ENSMUST00000098252 // Rab6 // RAB6, member RAS oncogene family // 7 C4 // 19346 /// BC019118 // Rab6 // RAB6, member RAS oncogene family // 7 C4 // 19346 /// ENSM…	Rab6	-0.0233333	11.0256	11.0367	11.0044	11.0344	10.9967	11.0167	11.0244	11.0022
10519234	NM_080445 // B3galt6 // UDP-Gal:betaGal beta 1,3-galactosyltransferase, polypeptide 6 // --- // 117592 /// BC082998 // B3galt6 // UDP-Gal:betaGal beta 1,3-galactosyltransferase, polypeptide 6 // --- // 117592	B3galt6	-0.0488889	6.22889	6.16	6.25667	6.21111	6.15111	6.12556	6.16333	6.18
10588083	NM_001122851 // Faim // Fas apoptotic inhibitory molecule // 9 E3.3 // 23873 /// NM_011810 // Faim // Fas apoptotic inhibitory molecule // 9 E3.3 // 23873 /// ENSMUST00000035038 // Faim // Fas apoptotic inhibitory molecule // 9 E3.3 // 23873 /// BC079662 // Faim // Fas apoptotic inhibitory molecule // 9 E3.3 // 23873	Faim	-0.106667	7.46444	7.40333	7.47222	7.46	7.33111	7.37	7.37444	7.35778
10363743	NM_001081346 // Rtkn2 // rhotekin 2 // 10 B5.1 // 170799 /// ENSMUST00000105437 // Rtkn2 // rhotekin 2 // 10 B5.1 // 170799 /// ENSMUST00000117086 // Rtkn2 // rhotekin 2 // 10 B5.1 // 170799 /// BC158093 // Rtkn2 // rhotekin 2 // 10 B5.1 // 170799 /// ENSMUST00000118160 // Rtkn2 // rhotekin 2 // 10 B5.1 // 170799 /// ENSMUST00000068994 // Rtkn2 // rhotekin 2 // 10 B5.1 // 170799	Rtkn2	-0.108889	5.34222	5.29667	5.27111	5.34444	5.26111	5.23111	5.34111	5.23333
10384936	NM_029344 // Acyp2 // acylphosphatase 2, muscle type // 11 A4 // 75572 /// ENSMUST00000074613 // Acyp2 // acylphosphatase 2, muscle type // 11 A4 // 75572 /// BC027642 // Acyp2 // acylphosphatase 2, muscle type // 11 A4 // 75572 /// ENSMUST00000109438 // Acyp2 // acylphosphatase 2, muscle type // 11 A4 // 75572	Acyp2	-0.1	7.56	7.45	7.54111	7.50444	7.52111	7.49	7.49	7.46
10350286	NM_026500 // Ddx59 // DEAD (Asp-Glu-Ala-Asp) box polypeptide 59 // 1 F // 67997 /// NM_178052 // Ddx59 // DEAD (Asp-Glu-Ala-Asp) box polypeptide 59 // 1 F // 67997 /// ENSMUST00000027655 // Ddx59 // DEAD (Asp-Glu-Ala-Asp) box polypeptide 59 // 1 F // 67997 /// BC023840 // Ddx59 // DEAD (Asp-Glu-Ala-Asp) box polypeptide 59 // 1 F // 67997	Ddx59	-0.08	6.09333	5.99444	6.20778	6.08444	5.98889	6.06111	6.12	6.01333
10462630	NM_001114339 // Pank1 // pantothenate kinase 1 // 19 G1-G3|19 // 75735 /// ENSMUST00000036584 // Pank1 // pantothenate kinase 1 // 19 G1-G3|19 // 75735 /// AF347700 // Pank1 // pantothenate kinase 1 // 19 G1-G3|19 // 75735	Pank1	-0.245556	5.75889	5.50222	5.81333	5.70667	5.42778	5.52	5.71111	5.51333
10388705	AK137634 // LOC100038422 // hypothetical LOC100038422 // --- // 100038422	LOC100038422	-0.101111	2.61556	2.60889	2.75778	2.57222	2.63111	2.49222	2.59444	2.51444
10362115	NM_183116 // 1110021L09Rik // RIKEN cDNA 1110021L09 gene // 10 A3-A4 // 76306 /// ENSMUST00000092661 // 1110021L09Rik // RIKEN cDNA 1110021L09 gene // 10 A3-A4 // 76306 /// ENSMUST00000119597 // 1110021L09Rik // RIKEN cDNA 1110021L09 gene // 10 A3-A4 // 76306	1110021L09Rik	-0.113333	9.06889	8.98556	8.94778	8.95444	8.91667	8.91111	9.04556	8.95556
10474577	BC080661 // 2410042D21Rik // RIKEN cDNA 2410042D21 gene // 2 E4 // 72425 /// BC062099 // Slc12a6 // solute carrier family 12, member 6 // 2 E3 // 107723 /// NM_024254 // 2410042D21Rik // RIKEN cDNA 2410042D21 gene // 2 E4 // 72425 /// ENSMUST00000028552 // 2410042D21Rik // RIKEN cDNA 2410042D21 gene // 2 E4 // 72425	2410042D21Rik	-0.124444	6.36444	6.33667	6.45667	6.41778	6.32222	6.32556	6.33333	6.24
10580309	NM_026399 // Wdr83 // WD repeat domain containing 83 // 8 C3 // 67836 /// ENSMUST00000093357 // Wdr83 // WD repeat domain containing 83 // 8 C3 // 67836 /// BC005587 // Wdr83 // WD repeat domain containing 83 // 8 C3 // 67836 /// ENSMUST00000005281 // Wdr83 // WD repeat domain containing 83 // 8 C3 // 67836	Wdr83	-0.104444	8.07556	8.05	8.10111	8.07889	8.07333	8.05111	8.03444	7.97111
10584047	NM_013906 // Adamts8 // a disintegrin-like and metallopeptidase (reprolysin type) with thrombospondin type 1 motif, 8 // 9 A4|9 9.0 cM // 30806 /// ENSMUST00000068135 // Adamts8 // a disintegrin-like and metallopeptidase (reprolysin type) with thrombospondin type 1 motif, 8 // 9 A4|9 9.0 cM // 30806 /// AF175282 // Adamts8 // a disintegrin-like and metallopeptidase (reprolysin type) with thrombos…	Adamts8	-0.161111	5.07667	4.93444	5.01444	4.99778	4.97111	4.98667	4.96444	4.91556
10595298	NM_001081243 // Filip1 // filamin A interacting protein 1 // 9 E2 // 70598 /// ENSMUST00000093811 // Filip1 // filamin A interacting protein 1 // 9 E2 // 70598 /// BC125581 // Filip1 // filamin A interacting protein 1 // 9 E2 // 70598	Filip1	-0.156667	6.62	6.56222	6.73	6.58333	6.32444	6.39222	6.51333	6.46333
10564857	NM_173011 // Idh2 // isocitrate dehydrogenase 2 (NADP+), mitochondrial // 7 D3|7 41.0 cM // 269951 /// ENSMUST00000107384 // Idh2 // isocitrate dehydrogenase 2 (NADP+), mitochondrial // 7 D3|7 41.0 cM // 269951 /// AF212319 // Idh2 // isocitrate dehydrogenase 2 (NADP+), mitochondrial // 7 D3|7 41.0 cM // 269951 /// ENSMUST00000061676 // Idh2 // isocitrate dehydrogenase 2 (NADP+), mitochondrial //…	Idh2	-0.0544444	7.97444	7.94556	8.03	8.05222	8.15667	8.17667	7.99778	7.92
10552125	NM_008820 // Pepd // peptidase D // 7 B1|7 15.0 cM // 18624 /// ENSMUST00000075068 // Pepd // peptidase D // 7 B1|7 15.0 cM // 18624 /// D82983 // Pepd // peptidase D // 7 B1|7 15.0 cM // 18624 /// ENSMUST00000108064 // Pepd // peptidase D // 7 B1|7 15.0 cM // 18624	Pepd	-0.0888889	7.09	7.02778	7.06889	7.14444	7.04667	7.07889	7.10333	7.00111
10409660	NM_019832 // Gkap1 // G kinase anchoring protein 1 // 13 B1|13 35.0 cM // 56278 /// ENSMUST00000091579 // Gkap1 // G kinase anchoring protein 1 // 13 B1|13 35.0 cM // 56278 /// BC052347 // Gkap1 // G kinase anchoring protein 1 // 13 B1|13 35.0 cM // 56278	Gkap1	-0.116667	6.71333	6.64	6.70333	6.63222	6.76889	6.71	6.57889	6.59667
10532892	NR_027817 // 1500011B03Rik // RIKEN cDNA 1500011B03 gene // 5 F // 66236 /// NR_027818 // 1500011B03Rik // RIKEN cDNA 1500011B03 gene // 5 F // 66236 /// ENSMUST00000112160 // 1500011B03Rik // RIKEN cDNA 1500011B03 gene // 5 F // 66236 /// BC061238 // 1500011B03Rik // RIKEN cDNA 1500011B03 gene // 5 F // 66236 /// ENSMUST00000061251 // 1500011B03Rik // RIKEN cDNA 1500011B03 gene // 5 F // 66236	1500011B03Rik	-0.0655556	8.34667	8.28111	8.28667	8.29333	8.29667	8.27667	8.36889	8.28111
10554059	ENSMUST00000098385 // Gm10622 // predicted gene 10622 // --- // 100038588	Gm10622	-0.282222	7.07556	6.89889	6.93	6.89	7.03	7.02778	6.80778	6.79333
10399720	---	Intron	-0.26	7.37778	7.15111	7.36667	7.23222	7.19778	7.10667	7.23667	7.11778
UP
10338914	---	Intron	0.226667	3.54556	3.58444	3.90333	3.76556	3.73111	3.75778	3.84333	3.77222
10340185	---	Intron	0.213333	7.74222	7.91667	7.87333	7.79111	7.74333	7.90111	7.77667	7.95556
10343279	---	Intron	0.524444	6.10333	6.67444	6.37556	6.46333	6.33222	6.14556	6.33111	6.62778
10343425	---	Intron	0.512222	4.86667	5.18778	5.13	5.08667	5.25556	5.18333	5.34778	5.37889
10343611	---	Intron	0.274444	6.63222	6.82111	6.80222	6.73667	6.89778	6.72556	6.62889	6.90667
10344556	---	Intron	0.252222	6.48778	6.57778	6.45222	6.50222	6.59667	6.58	6.62444	6.74
10572271	NM_181540 // Tm6sf2 // transmembrane 6 superfamily member 2 // 8 B3.3 // 107770 /// ENSMUST00000049197 // Tm6sf2 // transmembrane 6 superfamily member 2 // 8 B3.3 // 107770 /// BC024498 // Tm6sf2 // transmembrane 6 superfamily member 2 // 8 B3.3 // 107770 /// ENSMUST00000110160 // Tm6sf2 // transmembrane 6 superfamily member 2 // 8 B3.3 // 107770	Tm6sf2	0.52	6.48667	6.92889	6.21222	6.37111	7.20556	7.10222	6.53222	7.00667
10512830	NM_001024136 // Anks6 // ankyrin repeat and sterile alpha motif domain containing 6 // 4 B1 // 75691 /// ENSMUST00000084616 // Anks6 // ankyrin repeat and sterile alpha motif domain containing 6 // 4 B1 // 75691 /// BC072562 // Anks6 // ankyrin repeat and sterile alpha motif domain containing 6 // 4 B1 // 75691 /// ENSMUST00000107747 // Anks6 // ankyrin repeat and sterile alpha motif domain conta…	Anks6	0.0966667	6.56111	6.60556	6.56667	6.51333	6.61889	6.68444	6.57111	6.65778
10353729	NM_001164286 // Gm5415 // predicted gene 5415 // 1 B // 408191 /// NM_053264 // 4930444G20Rik // RIKEN cDNA 4930444G20 gene // 10 A3 // 114671 /// ENSMUST00000050429 // Gm9839 // predicted gene 9839 // 1A5|1 // 408192 /// ENSMUST00000088296 // Gm5415 // predicted gene 5415 // 1 B // 408191 /// ENSMUST00000092672 // 4930444G20Rik // RIKEN cDNA 4930444G20 gene // 10 A3 // 114671	Gm5415	0.247778	5.44889	5.68333	5.48111	5.51222	5.64778	5.6	5.51556	5.69667
10449741	NM_010831 // Sik1 // salt inducible kinase 1 // 17 B1|17 18.18 cM // 17691 /// ENSMUST00000024839 // Sik1 // salt inducible kinase 1 // 17 B1|17 18.18 cM // 17691 /// U11494 // Sik1 // salt inducible kinase 1 // 17 B1|17 18.18 cM // 17691	Sik1	0.491111	6.79889	7.32	6.77889	6.82111	6.92111	6.89556	6.8	7.29
10584578	NR_028274 // Snord14d // small nucleolar RNA, C/D box 14D // 9|9 // 100302593 /// NR_028276 // Snord14c // small nucleolar RNA, C/D box 14C // --- // 108637 /// M13967 // Hspa8 // heat shock protein 8 // 9 A5.1|9 24.0 cM // 15481	Snord14d	0.837778	8.09333	8.67111	8.09222	8.12111	8.82889	8.67778	8.26	8.93111
10454782	NM_007913 // Egr1 // early growth response 1 // 18 C/D|18 16.0 cM // 13653 /// ENSMUST00000064795 // Egr1 // early growth response 1 // 18 C/D|18 16.0 cM // 13653 /// M22326 // Egr1 // early growth response 1 // 18 C/D|18 16.0 cM // 13653	Egr1	0.296667	8.71	9.10889	8.57	8.62222	8.66111	8.62778	8.75111	9.00667
10603323	NM_138605 // Ppp1r3f // protein phosphatase 1, regulatory (inhibitor) subunit 3F // X A1.1|X 1.4 cM // 54646 /// ENSMUST00000045924 // Ppp1r3f // protein phosphatase 1, regulatory (inhibitor) subunit 3F // X A1.1|X 1.4 cM // 54646 /// ENSMUST00000115742 // Ppp1r3f // protein phosphatase 1, regulatory (inhibitor) subunit 3F // X A1.1|X 1.4 cM // 54646 /// BC059275 // Ppp1r3f // protein phosphatase…	Ppp1r3f	0.11	6.70222	6.70889	6.79333	6.69778	6.75889	6.75222	6.73667	6.81222
10543785	AB041803 // AB041803 // cDNA sequence AB041803 // 6 A3.3 // 232685 /// ENSMUST00000115107 // AB041803 // cDNA sequence AB041803 // 6 A3.3 // 232685 /// ENSMUST00000050386 // AB041803 // cDNA sequence AB041803 // 6 A3.3 // 232685	AB041803	0.183333	9.74778	9.96556	9.76778	9.76556	9.86667	9.86111	9.77667	9.93111
10580282	NM_008416 // Junb // Jun-B oncogene // 8 C2-D1|8 38.6 cM // 16477 /// ENSMUST00000064922 // Junb // Jun-B oncogene // 8 C2-D1|8 38.6 cM // 16477 /// BC092302 // Junb // Jun-B oncogene // 8 C2-D1|8 38.6 cM // 16477	Junb	0.453333	6.67889	7.16	6.71667	6.77333	6.91333	6.82	6.73	7.13222
10400405	NM_010907 // Nfkbia // nuclear factor of kappa light polypeptide gene enhancer in B-cells inhibitor, alpha // 12 C1-C3 // 18035 /// ENSMUST00000021413 // Nfkbia // nuclear factor of kappa light polypeptide gene enhancer in B-cells inhibitor, alpha // 12 C1-C3 // 18035 /// BC046754 // Nfkbia // nuclear factor of kappa light polypeptide gene enhancer in B-cells inhibitor, alpha // 12 C1-C3 // 18035	Nfkbia	0.303333	6.71556	6.97111	6.91	6.85333	6.92333	7.00333	6.77444	7.01889
10502655	NM_010516 // Cyr61 // cysteine rich protein 61 // 3 H2|3 72.9 cM // 16007 /// ENSMUST00000029846 // Cyr61 // cysteine rich protein 61 // 3 H2|3 72.9 cM // 16007 /// M32490 // Cyr61 // cysteine rich protein 61 // 3 H2|3 72.9 cM // 16007	Cyr61	0.553333	5.51111	6.08111	5.50111	5.60111	5.49778	5.39222	5.52889	6.06444
10584580	NR_028275 // Snord14e // small nucleolar RNA, C/D box 14E // --- // 100302594	Snord14e	1.14222	7.31889	8.16778	7.34667	7.35111	8.43	8.26778	7.56778	8.46111
10444046	NM_019421 // Cd320 // CD320 antigen // 17 B1|17 18.0 cM // 54219 /// ENSMUST00000002379 // Cd320 // CD320 antigen // 17 B1|17 18.0 cM // 54219 /// BC026888 // Cd320 // CD320 antigen // 17 B1|17 18.0 cM // 54219 /// ENSMUST00000087559 // Cd320 // CD320 antigen // 17 B1|17 18.0 cM // 54219	Cd320	0.104444	6.99222	7.06778	7.01778	7.02889	7.04111	7.02556	7.00778	7.09667
10384502	---	Intron	0.334444	3.45556	3.69889	3.42222	3.49111	3.65333	3.47222	3.64333	3.79
10562576	NM_024413 // Plekhf1 // pleckstrin homology domain containing, family F (with FYVE domain) member 1 // 7 B1 // 72287 /// ENSMUST00000098513 // Plekhf1 // pleckstrin homology domain containing, family F (with FYVE domain) member 1 // 7 B1 // 72287 /// BC002120 // Plekhf1 // pleckstrin homology domain containing, family F (with FYVE domain) member 1 // 7 B1 // 72287	Plekhf1	0.338889	4.74333	5.07444	4.84	4.87	5.09444	5.06889	4.85333	5.08222
10510053	NM_001162983 // Lrrc38 // leucine rich repeat containing 38 // 4 E1 // 242735 /// ENSMUST00000052458 // Lrrc38 // leucine rich repeat containing 38 // 4 E1 // 242735	Lrrc38	0.168889	4.77333	4.87222	4.82889	4.74444	4.86222	4.76444	4.83778	4.94222
10542319	NM_001109914 // Apold1 // apolipoprotein L domain containing 1 // 6 G1 // 381823	Apold1	0.456667	5.90556	6.27778	5.98556	5.89556	5.92	5.84	5.89556	6.36222
10364950	NM_008655 // Gadd45b // growth arrest and DNA-damage-inducible 45 beta // 10 C1|10 60.5 cM // 17873 /// ENSMUST00000015456 // Gadd45b // growth arrest and DNA-damage-inducible 45 beta // 10 C1|10 60.5 cM // 17873 /// BC023815 // Gadd45b // growth arrest and DNA-damage-inducible 45 beta // 10 C1|10 60.5 cM // 17873	Gadd45b	0.294444	7.09333	7.42111	7.14556	7.17889	7.45111	7.38111	7.17889	7.38778
10457886	ENSMUST00000068352 // Gm9960 // predicted gene 9960 // --- // 791345	Gm9960	0.303333	5.67667	5.92889	5.69111	5.68778	6.08667	6.08	5.72111	5.98
10429491	NM_018790 // Arc // activity regulated cytoskeletal-associated protein // 15 D3|15 41.4 cM // 11838 /// ENSMUST00000110009 // Arc // activity regulated cytoskeletal-associated protein // 15 D3|15 41.4 cM // 11838 /// ENSMUST00000023268 // Arc // activity regulated cytoskeletal-associated protein // 15 D3|15 41.4 cM // 11838 /// AF162777 // Arc // activity regulated cytoskeletal-associated protein…	Arc	0.826667	7.75222	8.64556	7.48444	7.71222	8.24667	8.17333	7.74444	8.57889
10477147	NM_001159551 // H13 // histocompatibility 13 // 2 H1|2 86.0 cM // 14950 /// NM_010376 // H13 // histocompatibility 13 // 2 H1|2 86.0 cM // 14950 /// NM_001159552 // H13 // histocompatibility 13 // 2 H1|2 86.0 cM // 14950 /// NM_001159553 // H13 // histocompatibility 13 // 2 H1|2 86.0 cM // 14950 /// ENSMUST00000089059 // H13 // histocompatibility 13 // 2 H1|2 86.0 cM // 14950 /// ENSMUST000001098…	H13	0.0544444	9.10222	9.12	9.08111	9.10222	9.11444	9.12444	9.15556	9.15667
10378545	NR_029794 // Mir212 // microRNA 212 // --- // 387208	Mir212	0.483333	6.23556	6.71222	6.21	6.21222	6.42778	6.38333	6.26556	6.71889
10560481	NM_008036 // Fosb // FBJ osteosarcoma oncogene B // 7 A2-B1|7 5.0 cM // 14282 /// ENSMUST00000003640 // Fosb // FBJ osteosarcoma oncogene B // 7 A2-B1|7 5.0 cM // 14282 /// BC132064 // Fosb // FBJ osteosarcoma oncogene B // 7 A2-B1|7 5.0 cM // 14282	Fosb	0.323333	6.23	6.68778	6.09889	6.30667	6.11111	6.20444	6.22333	6.55333
10589955	NM_024222 // Stt3b // STT3, subunit of the oligosaccharyltransferase complex, homolog B (S. cerevisiae) // 9 F3 // 68292 /// ENSMUST00000035010 // Stt3b // STT3, subunit of the oligosaccharyltransferase complex, homolog B (S. cerevisiae) // 9 F3 // 68292 /// BC052433 // Stt3b // STT3, subunit of the oligosaccharyltransferase complex, homolog B (S. cerevisiae) // 9 F3 // 68292 /// ENSMUST000000350…	Stt3b	0.151111	6.12778	6.19889	6.14111	6.20556	6.10667	6.20556	6.17333	6.27889
10363735	NM_010118 // Egr2 // early growth response 2 // 10 B5|10 35.0 cM // 13654 /// ENSMUST00000048289 // Egr2 // early growth response 2 // 10 B5|10 35.0 cM // 13654 /// BC009093 // Egr2 // early growth response 2 // 10 B5|10 35.0 cM // 13654 /// ENSMUST00000105438 // Egr2 // early growth response 2 // 10 B5|10 35.0 cM // 13654	Egr2	1.04333	5.25778	6.54222	5.13222	5.29444	5.38889	5.36111	5.33222	6.30111
10464905	NM_153553 // Npas4 // neuronal PAS domain protein 4 // 19 A // 225872 /// ENSMUST00000056129 // Npas4 // neuronal PAS domain protein 4 // 19 A // 225872 /// ENSMUST00000113754 // Npas4 // neuronal PAS domain protein 4 // 19 A // 225872 /// AY730724 // Npas4 // neuronal PAS domain protein 4 // 19 A // 225872	Npas4	0.582222	6.62667	7.27333	6.72778	6.71222	6.62111	6.59778	6.60333	7.20889
10449284	NM_013642 // Dusp1 // dual specificity phosphatase 1 // 17 A2-C|17 13.0 cM // 19252 /// ENSMUST00000025025 // Dusp1 // dual specificity phosphatase 1 // 17 A2-C|17 13.0 cM // 19252 /// BC006967 // Dusp1 // dual specificity phosphatase 1 // 17 A2-C|17 13.0 cM // 19252	Dusp1	0.756667	8.71667	9.47556	8.74889	8.75333	8.90556	8.92667	8.76111	9.47333
10397346	NM_010234 // Fos // FBJ osteosarcoma oncogene // 12 D2|12 40.0 cM // 14281 /// ENSMUST00000021674 // Fos // FBJ osteosarcoma oncogene // 12 D2|12 40.0 cM // 14281 /// BC029814 // Fos // FBJ osteosarcoma oncogene // 12 D2|12 40.0 cM // 14281	Fos	0.77	4.66667	5.49889	4.61444	4.59222	4.76778	4.82778	4.59556	5.43667
10424582	---	Intron	0.136667	3.38556	3.44556	3.44	3.50333	3.46889	3.47222	3.39444	3.52222
10482791	XM_001477205 // Gm13531 // predicted gene 13531 // 2 C1.1 // 271788	Gm13531	0.0966667	4.41111	4.47778	4.5	4.51111	4.46222	4.39444	4.51556	4.50778
10592380	NM_146440 // Olfr919 // olfactory receptor 919 // --- // 258432 /// ENSMUST00000071425 // Olfr919 // olfactory receptor 919 // --- // 258432	Olfr919	0.0444444	3.34222	3.49444	3.44444	3.31111	3.36556	3.46444	3.38667	3.38667
10362073	NM_001161845 // Sgk1 // serum/glucocorticoid regulated kinase 1 // 10 A3 // 20393 /// NM_001161850 // Sgk1 // serum/glucocorticoid regulated kinase 1 // 10 A3 // 20393 /// NM_011361 // Sgk1 // serum/glucocorticoid regulated kinase 1 // 10 A3 // 20393 /// NM_001161847 // Sgk1 // serum/glucocorticoid regulated kinase 1 // 10 A3 // 20393 /// NM_001161848 // Sgk1 // serum/glucocorticoid regulated kin…	Sgk1	0.241111	8.37556	8.56889	8.45333	8.50333	8.42444	8.49556	8.38	8.61667
10352722	ENSMUST00000097438 // D730003I15Rik // RIKEN cDNA D730003I15 gene // 1 H6 // 78721	D730003I15Rik	0.205556	6.80667	6.92	6.82	6.81778	6.89444	6.93	6.93667	7.01222
10377439	NM_001159367 // Per1 // period homolog 1 (Drosophila) // 11 B // 18626 /// NM_011065 // Per1 // period homolog 1 (Drosophila) // 11 B // 18626 /// ENSMUST00000021271 // Per1 // period homolog 1 (Drosophila) // 11 B // 18626 /// AF022992 // Per1 // period homolog 1 (Drosophila) // 11 B // 18626 /// ENSMUST00000102605 // Per1 // period homolog 1 (Drosophila) // 11 B // 18626 /// ENSMUST00000101004 …	Per1	0.261111	8.40333	8.67	8.52222	8.54778	8.65222	8.57444	8.39111	8.66444
10604832	NR_030499 // Mir505 // microRNA 505 // --- // 751545	Mir505	0.306667	8.06556	8.35333	8.08	8.08333	8.34111	8.27444	8.17444	8.37222
10450902	NM_207155 // Olfr117 // olfactory receptor 117 // 17 B1 // 258263 /// ENSMUST00000073636 // Olfr117 // olfactory receptor 117 // 17 B1 // 258263 /// BC148220 // Olfr117 // olfactory receptor 117 // 17 B1 // 258263 /// ENSMUST00000113639 // Olfr117 // olfactory receptor 117 // 17 B1 // 258263	Olfr117	0.17	3.19222	3.22	3.27889	3.26	3.22222	3.29556	3.24222	3.36222
10463945	NM_001085390 // Dusp5 // dual specificity phosphatase 5 // 19 D2 // 240672 /// ENSMUST00000038287 // Dusp5 // dual specificity phosphatase 5 // 19 D2 // 240672	Dusp5	0.38	7.07778	7.43778	7.06667	7.15889	7.33	7.30889	7.08667	7.45778
10366938	NM_177707 // Stac3 // SH3 and cysteine rich domain 3 // 10 D3 // 237611 /// ENSMUST00000035839 // Stac3 // SH3 and cysteine rich domain 3 // 10 D3 // 237611 /// BC067208 // Stac3 // SH3 and cysteine rich domain 3 // 10 D3 // 237611	Stac3	0.386667	5.20444	5.49333	5.29889	5.27222	5.46556	5.37778	5.30333	5.59111
10357875	NM_007570 // Btg2 // B-cell translocation gene 2, anti-proliferative // 1 E4|1 71.0 cM // 12227 /// ENSMUST00000020692 // Btg2 // B-cell translocation gene 2, anti-proliferative // 1 E4|1 71.0 cM // 12227 /// BC132259 // Btg2 // B-cell translocation gene 2, anti-proliferative // 1 E4|1 71.0 cM // 12227	Btg2	0.427778	6.99889	7.46222	7.05	6.99222	6.97778	7.01222	6.95667	7.42667
10369290	NM_029083 // Ddit4 // DNA-damage-inducible transcript 4 // 10 B3 // 74747 /// ENSMUST00000020308 // Ddit4 // DNA-damage-inducible transcript 4 // 10 B3 // 74747 /// BC132645 // Ddit4 // DNA-damage-inducible transcript 4 // 10 B3 // 74747	Ddit4	0.33	7.23222	7.55222	7.32667	7.33	7.44111	7.45222	7.32556	7.56222
10584576	NR_028274 // Snord14d // small nucleolar RNA, C/D box 14D // 9|9 // 100302593 /// NR_028276 // Snord14c // small nucleolar RNA, C/D box 14C // --- // 108637 /// M13967 // Hspa8 // heat shock protein 8 // 9 A5.1|9 24.0 cM // 15481	Snord14d	0.84	8.09333	8.66667	8.09778	8.11667	8.83111	8.67889	8.26778	8.93333
10594246	ENSMUST00000098658 // Gm10655 // predicted gene 10655 // --- // 100038496	Gm10655	0.0766667	5.18889	5.22889	5.22556	5.19444	5.11444	5.18222	5.15667	5.26556
10452085	ENSMUST00000052092 // Safb2 // scaffold attachment factor B2 // 17 D // 224902	Safb2	0.25	6.44333	6.60444	6.48	6.39778	6.68111	6.65778	6.51778	6.69333
10522060	NM_026667 // Fam114a1 // family with sequence similarity 114, member A1 // 5 C3.3 // 68303 /// ENSMUST00000031080 // Fam114a1 // family with sequence similarity 114, member A1 // 5 C3.3 // 68303 /// BC110359 // Fam114a1 // family with sequence similarity 114, member A1 // 5 C3.3 // 68303	Fam114a1	0.111111	5.28	5.21111	5.33222	5.28111	5.21222	5.17667	5.29444	5.39111
10353731	NM_001164286 // Gm5415 // predicted gene 5415 // 1 B // 408191 /// NM_053264 // 4930444G20Rik // RIKEN cDNA 4930444G20 gene // 10 A3 // 114671 /// ENSMUST00000088296 // Gm5415 // predicted gene 5415 // 1 B // 408191 /// ENSMUST00000050429 // Gm9839 // predicted gene 9839 // 1A5|1 // 408192 /// ENSMUST00000092672 // 4930444G20Rik // RIKEN cDNA 4930444G20 gene // 10 A3 // 114671	Gm5415	0.22	5.46889	5.68333	5.50556	5.50444	5.66778	5.60222	5.53778	5.68889
10427205	NM_021713 // Myg1 // melanocyte proliferating gene 1 // 15 F3 // 60315 /// ENSMUST00000001331 // Myg1 // melanocyte proliferating gene 1 // 15 F3 // 60315 /// BC028501 // Myg1 // melanocyte proliferating gene 1 // 15 F3 // 60315	Myg1	0.0777778	7.91111	7.95222	7.88222	7.89333	7.96556	7.95778	7.92333	7.98889
10416169	NM_008145 // Gnrh1 // gonadotropin releasing hormone 1 // 14 D1 // 14714 /// ENSMUST00000015956 // Gnrh1 // gonadotropin releasing hormone 1 // 14 D1 // 14714 /// BC116897 // Gnrh1 // gonadotropin releasing hormone 1 // 14 D1 // 14714 /// ENSMUST00000111095 // Gnrh1 // gonadotropin releasing hormone 1 // 14 D1 // 14714	Gnrh1	0.3	5.09111	5.32889	5.12222	5.17111	5.36889	5.28444	5.13778	5.39111
10606069	NM_053264 // 4930444G20Rik // RIKEN cDNA 4930444G20 gene // 10 A3 // 114671 /// NM_153093 // AF366264 // cDNA sequence AF366264 // 8 A1.1 // 231201 /// ENSMUST00000092672 // 4930444G20Rik // RIKEN cDNA 4930444G20 gene // 10 A3 // 114671 /// ENSMUST00000071308 // AF366264 // cDNA sequence AF366264 // 8 A1.1 // 231201	4930444G20Rik	0.272222	4.78222	5.08333	4.80556	4.87556	5.00222	5.02667	4.91	5.05444
10420241	NM_010782 // Mcpt9 // mast cell protease 9 // 14 C3|14 20.0 cM // 17232 /// NM_001024714 // Cma2 // chymase 2, mast cell // 14 C3 // 545055 /// NM_001024714 // Cma2 // chymase 2, mast cell // 14 C3 // 545055 /// ENSMUST00000095798 // Mcpt9 // mast cell protease 9 // 14 C3|14 20.0 cM // 17232 /// ENSMUST00000089555 // Cma2 // chymase 2, mast cell // 14 C3 // 545055 /// ENSMUST00000089555 // Cma2 /…	Mcpt9	0.135556	3.65333	3.74667	3.68222	3.65	3.67111	3.72	3.67778	3.78889
10554142	BC083325 // 2310037I24Rik // RIKEN cDNA 2310037I24 gene // 15 F2 // 69612 /// BC092275 // 2310037I24Rik // RIKEN cDNA 2310037I24 gene // 15 F2 // 69612 /// ENSMUST00000023727 // 2310037I24Rik // RIKEN cDNA 2310037I24 gene // 15 F2 // 69612 /// BC145047 // 2310037I24Rik // RIKEN cDNA 2310037I24 gene // 15 F2 // 69612 /// ENSMUST00000116400 // 2310037I24Rik // RIKEN cDNA 2310037I24 gene // 15 F2 //…	2310037I24Rik	0.0777778	8.40111	8.47222	8.41111	8.40222	8.53667	8.55111	8.41889	8.47889
10398442	NR_028265 // Mirg // miRNA containing gene // 12 F1|12 // 100040724 /// NR_029914 // Mir410 // microRNA 410 // --- // 723863	Mirg	0.288889	7.71333	7.89	7.50333	7.59444	8.12222	8.00889	7.70889	8.00222
10386628	NM_025294 // Gm16515 // predicted gene, Gm16515 // 11 B2 // 24083 /// ENSMUST00000019075 // Gm16515 // predicted gene, Gm16515 // 11 B2 // 24083 /// BC034332 // Gm16515 // predicted gene, Gm16515 // 11 B2 // 24083	Gm16515	0.0777778	6.55667	6.58111	6.54778	6.56222	6.61556	6.60111	6.61	6.63444
10507885	NM_019660 // Mycbp // c-myc binding protein // 4 D2.2 // 56309 /// ENSMUST00000030400 // Mycbp // c-myc binding protein // 4 D2.2 // 56309 /// BC028344 // Mycbp // c-myc binding protein // 4 D2.2 // 56309 /// ENSMUST00000106202 // Mycbp // c-myc binding protein // 4 D2.2 // 56309	Mycbp	0.113333	7.29667	7.39	7.38111	7.38111	7.38333	7.36778	7.31444	7.41
10427035	NM_010444 // Nr4a1 // nuclear receptor subfamily 4, group A, member 1 // 15 F // 15370 /// ENSMUST00000023779 // Nr4a1 // nuclear receptor subfamily 4, group A, member 1 // 15 F // 15370 /// BC004770 // Nr4a1 // nuclear receptor subfamily 4, group A, member 1 // 15 F // 15370	Nr4a1	0.704444	8.68667	9.45222	8.65556	8.71222	8.89556	8.75778	8.64667	9.39111
10498332	NM_009174 // Siah2 // seven in absentia 2 // 3 D|3 35.0 cM // 20439 /// ENSMUST00000070368 // Siah2 // seven in absentia 2 // 3 D|3 35.0 cM // 20439 /// BC058400 // Siah2 // seven in absentia 2 // 3 D|3 35.0 cM // 20439 /// ENSMUST00000099089 // Siah2 // seven in absentia 2 // 3 D|3 35.0 cM // 20439	Siah2	0.172222	6.48667	6.59778	6.51778	6.57333	6.56889	6.61556	6.51111	6.65889
10557058	NM_025298 // Polr3e // polymerase (RNA) III (DNA directed) polypeptide E // 7 F3 // 26939 /// NM_001164096 // Polr3e // polymerase (RNA) III (DNA directed) polypeptide E // 7 F3 // 26939 /// ENSMUST00000098072 // Polr3e // polymerase (RNA) III (DNA directed) polypeptide E // 7 F3 // 26939	Polr3e	0.175556	7.62222	7.76778	7.67778	7.66889	7.54556	7.66222	7.64	7.79778
10350758	AK080751 // A930039A15Rik // RIKEN cDNA A930039A15 gene // --- // 791276	A930039A15Rik	0.355556	6.63889	6.95	6.69556	6.75111	6.82111	6.86333	6.66333	6.99444

## Sheet: FC4 0.1
Probe-sets differentially regulated between FC4 anc CC4 at FDR <0.1
DOWN				Average expression across time-points
Affymetrix gene probeset ID	gene_assignment	NAME	logFC FC4 vs CC4	CC30'	FC30'	CC4	FC4	CC12	FC12	FC24	RT30'
10340447	---	Intron	-0.516667	4.89444	4.86667	5.08889	4.57222	4.84778	4.91333	5.00889	4.78
10507726	NM_019563 // Cited4 // Cbp/p300-interacting transactivator, with Glu/Asp-rich carboxy-terminal domain, 4 // 4 D2.2|4 56.65 cM // 56222 /// ENSMUST00000094814 // Cited4 // Cbp/p300-interacting transactivator, with Glu/Asp-rich carboxy-terminal domain, 4 // 4 D2.2|4 56.65 cM // 56222 /// AF143369 // Cited4 // Cbp/p300-interacting transactivator, with Glu/Asp-rich carboxy-terminal domain, 4 // 4 D2.…	Cited4	-0.2	5.48444	5.48	5.58111	5.38111	5.29111	5.37667	5.56	5.43111
10357660	NM_001114662 // Mfsd4 // major facilitator superfamily domain containing 4 // 1 E4 // 213006 /// NM_172510 // Mfsd4 // major facilitator superfamily domain containing 4 // 1 E4 // 213006 /// ENSMUST00000112370 // Mfsd4 // major facilitator superfamily domain containing 4 // 1 E4 // 213006 /// ENSMUST00000112365 // Mfsd4 // major facilitator superfamily domain containing 4 // 1 E4 // 213006 /// BC…	Mfsd4	-0.146667	9.26444	9.26222	9.45444	9.30778	9.27	9.27667	9.22333	9.20667
10561748	NM_029714 // Catsperg2 // cation channel, sperm-associated, gamma 2 // 7 B1 // 76718 /// GQ225581 // Catsperg2 // cation channel, sperm-associated, gamma 2 // 7 B1 // 76718 /// NM_001164658 // Catsperg1 // cation channel, sperm-associated, gamma 1 // 7 B1 // 320225 /// BC172039 // Catsperg1 // cation channel, sperm-associated, gamma 1 // 7 B1 // 320225	Catsperg2	-0.151111	5.30333	5.33778	5.38111	5.23	5.17889	5.24111	5.29778	5.25333
10507496	---	Intron	-0.142222	3.43	3.43444	3.46778	3.32556	3.41889	3.38778	3.42778	3.47222
10412231	NM_019960 // Hspb3 // heat shock protein 3 // 13 D2.2 // 56534 /// ENSMUST00000054650 // Hspb3 // heat shock protein 3 // 13 D2.2 // 56534 /// BC092376 // Hspb3 // heat shock protein 3 // 13 D2.2 // 56534	Hspb3	-0.186667	5.61778	5.64	5.71556	5.52889	5.56667	5.48444	5.60889	5.61889
10530259	NR_027961 // 9130230L23Rik // RIKEN cDNA 9130230L23 gene // 5 C3.1 // 231253 /// ENSMUST00000067737 // 9130230L23Rik // RIKEN cDNA 9130230L23 gene // 5 C3.1 // 231253 /// BC096478 // 9130230L23Rik // RIKEN cDNA 9130230L23 gene // 5 C3.1 // 231253	9130230L23Rik	-0.104444	3.73667	3.79222	3.84667	3.74222	3.81667	3.77111	3.78444	3.81778
UP
10339012	---	Intron	0.43	3.46	3.44	3.31222	3.74222	3.56	3.54778	3.72667	3.42444
10560329	NM_001162950 // Hif3a // hypoxia inducible factor 3, alpha subunit // 7 A2 // 53417 /// NM_016868 // Hif3a // hypoxia inducible factor 3, alpha subunit // 7 A2 // 53417 /// ENSMUST00000108492 // Hif3a // hypoxia inducible factor 3, alpha subunit // 7 A2 // 53417 /// ENSMUST00000037762 // Hif3a // hypoxia inducible factor 3, alpha subunit // 7 A2 // 53417 /// AB289606 // Hif3a // hypoxia inducible…	Hif3a	0.264444	5.34111	5.41222	5.62	5.88444	5.86778	5.88333	5.32333	5.52111
10516064	NM_029662 // Mfsd2a // major facilitator superfamily domain containing 2A // 4 D1 // 76574 /// ENSMUST00000030408 // Mfsd2a // major facilitator superfamily domain containing 2A // 4 D1 // 76574 /// BC046793 // Mfsd2a // major facilitator superfamily domain containing 2A // 4 D1 // 76574	Mfsd2a	0.234444	8.84889	8.85	8.81	9.04444	9.36556	9.40889	8.83111	8.85556
10348983	---	Intron	0.124444	4.69556	4.81444	4.68778	4.81222	4.75778	4.68778	4.72222	4.79333
10452815	NM_011723 // Xdh // xanthine dehydrogenase // 17 E2|17 45.3 cM // 22436 /// ENSMUST00000024866 // Xdh // xanthine dehydrogenase // 17 E2|17 45.3 cM // 22436 /// BC141183 // Xdh // xanthine dehydrogenase // 17 E2|17 45.3 cM // 22436 /// ENSMUST00000097283 // Xdh // xanthine dehydrogenase // 17 E2|17 45.3 cM // 22436	Xdh	0.301111	5.46222	5.59444	5.60333	5.90444	5.95111	5.92667	5.42667	5.58111
10511835	NM_021318 // Fhl5 // four and a half LIM domains 5 // 4 A3 // 57756 /// ENSMUST00000029922 // Fhl5 // four and a half LIM domains 5 // 4 A3 // 57756 /// ENSMUST00000108204 // Fhl5 // four and a half LIM domains 5 // 4 A3 // 57756 /// BC048473 // Fhl5 // four and a half LIM domains 5 // 4 A3 // 57756	Fhl5	0.272222	4.23111	4.26444	4.02556	4.29778	4.26222	4.32444	4.16444	4.22222
10429568	NM_010741 // Ly6c1 // lymphocyte antigen 6 complex, locus C1 // 15 D3|15 42.7 cM // 17067 /// NM_001099217 // Ly6c2 // lymphocyte antigen 6 complex, locus C2 // 15 D3 // 100041546 /// NM_001099217 // Ly6c2 // lymphocyte antigen 6 complex, locus C2 // 15 D3 // 100041546 /// NM_001099217 // Ly6c2 // lymphocyte antigen 6 complex, locus C2 // 15 D3 // 100041546 /// BC010764 // Ly6c1 // lymphocyte ant…	Ly6c1	0.168889	9.34444	9.33889	9.37778	9.54667	9.57556	9.53778	9.33667	9.36778
10595560	NM_023814 // Tbx18 // T-box18 // 9 E3.2|9 48.5 cM // 76365 /// ENSMUST00000034991 // Tbx18 // T-box18 // 9 E3.2|9 48.5 cM // 76365 /// AF306666 // Tbx18 // T-box18 // 9 E3.2|9 48.5 cM // 76365	Tbx18	0.325556	5.05667	5.06444	4.92889	5.25444	5.08111	4.98889	5.18222	5.04556
		0

## Sheet: FC12 0.1
Probe-sets differentially regulated between FC12 anc CC12 at FDR <0.1
DOWN				Average expression across time-points
Affymetrix gene probeset ID	gene_assignment	NAME	logFC FC12 vs CC12	CC30'	FC30'	CC4	FC4	CC12	FC12	FC24	RT30'
10338734	---	Intron	-0.57	4.3	4.08333	4.14333	4.06444	4.28222	3.71222	4.00667	3.95111
10339856	---	Intron	-0.744444	4.18	4.20333	4.46556	4.52778	4.52778	3.78333	4.65667	4.25889
10341229	---	Intron	-0.331111	5.60444	5.64333	5.79111	5.43778	5.95222	5.62111	5.76778	5.59556
10342116	---	Intron	-0.453333	3.99889	4.14	4.13889	4.28222	4.38111	3.92778	4.09333	4.36333
10342434	---	Intron	-0.532222	4.34778	4.26667	4.21556	4.19667	4.70333	4.17111	4.26111	4.33
10343276	---	Intron	-0.294444	7.35778	7.22778	7.33111	7.28222	7.53111	7.23667	7.28	7.47667
10419596	NM_027248 // Zfp219 // zinc finger protein 219 // 14 C2 // 69890 /// NM_198249 // E130112L23Rik // RIKEN cDNA E130112L23 gene // 14 C2 // 268739 /// NM_001145921 // E130112L23Rik // RIKEN cDNA E130112L23 gene // 14 C2 // 268739 /// NM_001145922 // E130112L23Rik // RIKEN cDNA E130112L23 gene // 14 C2 // 268739 /// ENSMUST00000067549 // Zfp219 // zinc finger protein 219 // 14 C2 // 69890 /// ENSMUS…	Zfp219	-0.0811111	6.60889	6.53333	6.54778	6.54667	6.63667	6.55556	6.54889	6.55111
10544932	NM_009349 // Inmt // indolethylamine N-methyltransferase // 6 B3 // 21743 /// ENSMUST00000003569 // Inmt // indolethylamine N-methyltransferase // 6 B3 // 21743 /// BC013518 // Inmt // indolethylamine N-methyltransferase // 6 B3 // 21743	Inmt	-0.332222	4.7	4.78444	5.41	5.23333	5.23	4.89778	4.69222	4.69667
10398224	NM_010010 // Cyp46a1 // cytochrome P450, family 46, subfamily a, polypeptide 1 // 12 F2 // 13116 /// ENSMUST00000021684 // Cyp46a1 // cytochrome P450, family 46, subfamily a, polypeptide 1 // 12 F2 // 13116 /// AF094479 // Cyp46a1 // cytochrome P450, family 46, subfamily a, polypeptide 1 // 12 F2 // 13116	Cyp46a1	-0.0933333	9.97556	9.95889	9.98889	9.95889	10.0278	9.93444	9.97667	9.95667
10583242	NM_030261 // Sesn3 // sestrin 3 // 9 A3 // 75747 /// ENSMUST00000034507 // Sesn3 // sestrin 3 // 9 A3 // 75747 /// BC132086 // Sesn3 // sestrin 3 // 9 A3 // 75747	Sesn3	-0.108889	8.96333	8.95889	8.97667	8.98222	9.00444	8.89556	9.01778	8.95667
10528548	NM_013569 // Kcnh2 // potassium voltage-gated channel, subfamily H (eag-related), member 2 // 5 A3|5 12.0 cM // 16511 /// ENSMUST00000036092 // Kcnh2 // potassium voltage-gated channel, subfamily H (eag-related), member 2 // 5 A3|5 12.0 cM // 16511 /// AF012868 // Kcnh2 // potassium voltage-gated channel, subfamily H (eag-related), member 2 // 5 A3|5 12.0 cM // 16511 /// ENSMUST00000115098 // Kcn…	Kcnh2	-0.118889	7.16111	7.1	7.15889	7.10333	7.18556	7.06667	7.14333	7.09667
10447675	NM_001083938 // Rnaset2a // ribonuclease T2A // 17 B2 // 100037283 /// BC089534 // Rnaset2a // ribonuclease T2A // 17 B2 // 100037283 /// NM_026611 // Rnaset2b // ribonuclease T2B // --- // 68195 /// BC100330 // Rnaset2b // ribonuclease T2B // --- // 68195	Rnaset2a	-0.0966667	9.17333	9.17	9.22667	9.20667	9.17333	9.07667	9.20778	9.14444
10446594	---	Intron	-0.0911111	7.99	7.93	8.03444	7.99111	7.93778	7.84667	7.96778	7.91444
10462922	NM_019588 // Plce1 // phospholipase C, epsilon 1 // 19 D1 // 74055 /// ENSMUST00000025962 // Plce1 // phospholipase C, epsilon 1 // 19 D1 // 74055 /// BC138349 // Plce1 // phospholipase C, epsilon 1 // 19 D1 // 74055	Plce1	-0.102222	7.11889	7.15778	7.18444	7.24778	7.41889	7.31667	7.15333	7.09556
10514319	NM_172871 // Klhl9 // kelch-like 9 (Drosophila) // 4 C4 // 242521 /// ENSMUST00000094993 // Klhl9 // kelch-like 9 (Drosophila) // 4 C4 // 242521 /// BC094556 // Klhl9 // kelch-like 9 (Drosophila) // 4 C4 // 242521	Klhl9	-0.112222	7.55111	7.53778	7.55	7.57778	7.57556	7.46333	7.58778	7.58111
10511588	NM_177861 // Tmem67 // transmembrane protein 67 // 4 A1 // 329795 /// ENSMUST00000050686 // Tmem67 // transmembrane protein 67 // 4 A1 // 329795 /// ENSMUST00000108293 // Tmem67 // transmembrane protein 67 // 4 A1 // 329795 /// ENSMUST00000108291 // Tmem67 // transmembrane protein 67 // 4 A1 // 329795	Tmem67	-0.106667	7.40667	7.41	7.43333	7.38778	7.60333	7.49667	7.42444	7.38556
10350681	NM_001081197 // Apobec4 // apolipoprotein B mRNA editing enzyme, catalytic polypeptide-like 4 (putative) // 1 G2 // 71281 /// ENSMUST00000068875 // Apobec4 // apolipoprotein B mRNA editing enzyme, catalytic polypeptide-like 4 (putative) // 1 G2 // 71281	Apobec4	-0.14	3.38778	3.38	3.37778	3.37667	3.43667	3.29667	3.40667	3.35556
10457834	NM_199024 // Nol4 // nucleolar protein 4 // 18 A2 // 319211	Nol4	-0.0877778	8.48556	8.45889	8.45333	8.41667	8.53667	8.44889	8.44222	8.45
10370587	NM_001024539 // Shc2 // SHC (Src homology 2 domain containing) transforming protein 2 // 10 C1|10 42.0 cM // 216148 /// ENSMUST00000020564 // Shc2 // SHC (Src homology 2 domain containing) transforming protein 2 // 10 C1|10 42.0 cM // 216148 /// BC059866 // Shc2 // SHC (Src homology 2 domain containing) transforming protein 2 // 10 C1|10 42.0 cM // 216148	Shc2	-0.09	7.33222	7.32778	7.27667	7.24222	7.36778	7.27778	7.28444	7.30333
10546101	---	Intron	-0.114444	4.16556	4.12556	4.2	4.16778	4.24222	4.12778	4.16111	4.20222
10581625	NM_028018 // 2400003C14Rik // RIKEN cDNA 2400003C14 gene // 8 D3 // 71955 /// ENSMUST00000034164 // 2400003C14Rik // RIKEN cDNA 2400003C14 gene // 8 D3 // 71955 /// BC039052 // 2400003C14Rik // RIKEN cDNA 2400003C14 gene // 8 D3 // 71955	2400003C14Rik	-0.0688889	9.72222	9.69667	9.71667	9.72667	9.82111	9.75222	9.70222	9.70889
10471474	NM_021515 // Ak1 // adenylate kinase 1 // 2 B|2 21.6 cM // 11636 /// ENSMUST00000068271 // Ak1 // adenylate kinase 1 // 2 B|2 21.6 cM // 11636 /// BC054366 // Ak1 // adenylate kinase 1 // 2 B|2 21.6 cM // 11636 /// ENSMUST00000113278 // Ak1 // adenylate kinase 1 // 2 B|2 21.6 cM // 11636 /// ENSMUST00000113277 // Ak1 // adenylate kinase 1 // 2 B|2 21.6 cM // 11636	Ak1	-0.0677778	8.53667	8.51333	8.54222	8.51222	8.54778	8.48	8.51333	8.52333
10586017	NM_028283 // Uaca // uveal autoantigen with coiled-coil domains and ankyrin repeats // 9 C // 72565 /// ENSMUST00000050183 // Uaca // uveal autoantigen with coiled-coil domains and ankyrin repeats // 9 C // 72565 /// AB030647 // Uaca // uveal autoantigen with coiled-coil domains and ankyrin repeats // 9 C // 72565 /// ENSMUST00000058974 // Uaca // uveal autoantigen with coiled-coil domains and an…	Uaca	-0.187778	5.54222	5.41556	5.47556	5.59556	5.57889	5.39111	5.48333	5.47
10513008	NM_010637 // Klf4 // Kruppel-like factor 4 (gut) // 4 B3|4 19.7 cM // 16600 /// ENSMUST00000107619 // Klf4 // Kruppel-like factor 4 (gut) // 4 B3|4 19.7 cM // 16600 /// U70662 // Klf4 // Kruppel-like factor 4 (gut) // 4 B3|4 19.7 cM // 16600 /// ENSMUST00000003116 // Klf4 // Kruppel-like factor 4 (gut) // 4 B3|4 19.7 cM // 16600	Klf4	-0.256667	5.37889	5.47	5.44	5.37778	5.47333	5.21667	5.35	5.49333
10471535	NM_146119 // Fam129b // family with sequence similarity 129, member B // 2 B // 227737 /// ENSMUST00000028135 // Fam129b // family with sequence similarity 129, member B // 2 B // 227737 /// BC027843 // Fam129b // family with sequence similarity 129, member B // 2 B // 227737 /// ENSMUST00000113210 // Fam129b // family with sequence similarity 129, member B // 2 B // 227737 /// ENSMUST00000113209…	Fam129b	-0.166667	6.49889	6.51333	6.51889	6.49333	6.62889	6.46222	6.54	6.52
10469140	ENSMUST00000100421 // Gm13262 // predicted gene 13262 // --- // 100126244	Gm13262	-0.142222	4.46778	4.52222	4.45111	4.45	4.50778	4.36556	4.46333	4.48889
10441539	NM_001083938 // Rnaset2a // ribonuclease T2A // 17 B2 // 100037283 /// BC089534 // Rnaset2a // ribonuclease T2A // 17 B2 // 100037283 /// NM_026611 // Rnaset2b // ribonuclease T2B // --- // 68195 /// BC100330 // Rnaset2b // ribonuclease T2B // --- // 68195	Rnaset2a	-0.0988889	9.18	9.17111	9.22222	9.20667	9.18444	9.08556	9.21556	9.15333
10576490	---	Intron	-0.146667	3.70556	3.64444	3.69333	3.66667	3.79	3.64333	3.72222	3.64333
10517383	NM_028995 // Nipal3 // NIPA-like domain containing 3 // 4 D3 // 74552 /// BC057168 // Nipal3 // NIPA-like domain containing 3 // 4 D3 // 74552 /// ENSMUST00000105856 // Nipal3 // NIPA-like domain containing 3 // 4 D3 // 74552 /// ENSMUST00000030604 // Nipal3 // NIPA-like domain containing 3 // 4 D3 // 74552 /// ENSMUST00000063906 // Nipal3 // NIPA-like domain containing 3 // 4 D3 // 74552	Nipal3	-0.0744444	7.67222	7.64889	7.65778	7.65111	7.68	7.60556	7.74889	7.69444
10426118	NM_031260 // Mov10l1 // Moloney leukemia virus 10-like 1 // 15 E3 // 83456 /// ENSMUST00000015509 // Mov10l1 // Moloney leukemia virus 10-like 1 // 15 E3 // 83456 /// AF285587 // Mov10l1 // Moloney leukemia virus 10-like 1 // 15 E3 // 83456	Mov10l1	-0.117778	3.46333	3.50111	3.46444	3.48222	3.51667	3.39889	3.47889	3.50444
10447224	NM_172256 // Dync2li1 // dynein cytoplasmic 2 light intermediate chain 1 // 17 E4 // 213575 /// ENSMUST00000025101 // Dync2li1 // dynein cytoplasmic 2 light intermediate chain 1 // 17 E4 // 213575 /// BC030450 // Dync2li1 // dynein cytoplasmic 2 light intermediate chain 1 // 17 E4 // 213575 /// ENSMUST00000112328 // Dync2li1 // dynein cytoplasmic 2 light intermediate chain 1 // 17 E4 // 213575	Dync2li1	-0.0988889	7.05778	7.05333	7.12889	7.07556	7.08667	6.98778	7.05333	7.07889
10590844	BC137891 // 9030420J04Rik // RIKEN cDNA 9030420J04 gene // 9 A1 // 71544 /// ENSMUST00000093893 // 9030420J04Rik // RIKEN cDNA 9030420J04 gene // 9 A1 // 71544	9030420J04Rik	-0.122222	7.92444	7.87333	7.95333	7.95667	8.04444	7.92222	7.93889	7.90222
10426479	NM_175344 // Ano6 // anoctamin 6 // 15 F1 // 105722 /// ENSMUST00000071874 // Ano6 // anoctamin 6 // 15 F1 // 105722 /// BC060732 // Ano6 // anoctamin 6 // 15 F1 // 105722 /// ENSMUST00000109239 // Ano6 // anoctamin 6 // 15 F1 // 105722	Ano6	-0.0966667	8.47667	8.49333	8.51778	8.49889	8.56556	8.46889	8.44556	8.47111
10373890	NM_134023 // Tbc1d10a // TBC1 domain family, member 10a // 11 A1 // 103724 /// ENSMUST00000041042 // Tbc1d10a // TBC1 domain family, member 10a // 11 A1 // 103724 /// AK220243 // Tbc1d10a // TBC1 domain family, member 10a // 11 A1 // 103724	Tbc1d10a	-0.148889	6.76556	6.74556	6.73444	6.68778	6.86111	6.71222	6.75889	6.81
10461583	NM_009962 // Gpr44 // G protein-coupled receptor 44 // 19 A // 14764 /// NM_023731 // Ccdc86 // coiled-coil domain containing 86 // 19 B // 108673 /// ENSMUST00000037261 // Gpr44 // G protein-coupled receptor 44 // 19 A // 14764 /// ENSMUST00000025639 // Ccdc86 // coiled-coil domain containing 86 // 19 B // 108673 /// AB109092 // Gpr44 // G protein-coupled receptor 44 // 19 A // 14764	Gpr44	-0.185556	4.39222	4.41889	4.43444	4.34	4.51667	4.33111	4.37889	4.52444
10497033	NM_028938 // Lrriq3 // leucine-rich repeats and IQ motif containing 3 // 3 H4 // 74435 /// ENSMUST00000029833 // Lrriq3 // leucine-rich repeats and IQ motif containing 3 // 3 H4 // 74435 /// BC112424 // Lrriq3 // leucine-rich repeats and IQ motif containing 3 // 3 H4 // 74435 /// ENSMUST00000041607 // Lrriq3 // leucine-rich repeats and IQ motif containing 3 // 3 H4 // 74435	Lrriq3	-0.13	3.66222	3.71333	3.74889	3.66778	3.83556	3.70556	3.77333	3.79778
10419551	NM_028312 // Ccdc12 // coiled-coil domain containing 12 // 9 F2 // 72654 /// ENSMUST00000019803 // Ccdc12 // coiled-coil domain containing 12 // 9 F2 // 72654 /// BC026668 // Ccdc12 // coiled-coil domain containing 12 // 9 F2 // 72654	Ccdc12	-0.206667	3.56444	3.54667	3.6	3.66556	3.68333	3.47667	3.60111	3.75111
10398996	NM_024223 // Crip2 // cysteine rich protein 2 // 12 F1|12 58.7 cM // 68337 /// ENSMUST00000084882 // Crip2 // cysteine rich protein 2 // 12 F1|12 58.7 cM // 68337 /// BC002096 // Crip2 // cysteine rich protein 2 // 12 F1|12 58.7 cM // 68337	Crip2	-0.0766667	8.89778	8.82556	8.86222	8.86222	8.82556	8.74889	8.85889	8.83889
10566767	NM_001001326 // St5 // suppression of tumorigenicity 5 // 7 E3 // 76954 /// NM_029811 // St5 // suppression of tumorigenicity 5 // 7 E3 // 76954 /// ENSMUST00000079282 // St5 // suppression of tumorigenicity 5 // 7 E3 // 76954 /// ENSMUST00000077909 // St5 // suppression of tumorigenicity 5 // 7 E3 // 76954 /// ENSMUST00000084738 // St5 // suppression of tumorigenicity 5 // 7 E3 // 76954 /// BC05…	St5	-0.0833333	7.24333	7.21222	7.11667	7.17667	7.42333	7.34	7.22111	7.19444
10440543	NM_001081068 // Rnf160 // ring finger protein 160 // 16 C3.3 // 78913 /// ENSMUST00000039449 // Rnf160 // ring finger protein 160 // 16 C3.3 // 78913 /// BC039795 // Rnf160 // ring finger protein 160 // 16 C3.3 // 78913	Rnf160	-0.113333	6.96222	6.90778	6.95111	6.92444	7.05222	6.93889	6.91778	6.94778
10422412	NM_053079 // Slc15a1 // solute carrier family 15 (oligopeptide transporter), member 1 // 14 E5 // 56643 /// ENSMUST00000088386 // Slc15a1 // solute carrier family 15 (oligopeptide transporter), member 1 // 14 E5 // 56643 /// BC116248 // Slc15a1 // solute carrier family 15 (oligopeptide transporter), member 1 // 14 E5 // 56643	Slc15a1	-0.08	3.43444	3.41444	3.44556	3.40333	3.46556	3.38556	3.45778	3.45
10559361	NM_008007 // Fgf3 // fibroblast growth factor 3 // 7 F5|7 72.4 cM // 14174 /// ENSMUST00000105898 // Fgf3 // fibroblast growth factor 3 // 7 F5|7 72.4 cM // 14174 /// BC117059 // Fgf3 // fibroblast growth factor 3 // 7 F5|7 72.4 cM // 14174 /// ENSMUST00000033392 // Fgf3 // fibroblast growth factor 3 // 7 F5|7 72.4 cM // 14174	Fgf3	-0.112222	4.60222	4.53889	4.57222	4.54333	4.60111	4.48889	4.56	4.64667
10493555	NM_080466 // Kcnn3 // potassium intermediate/small conductance calcium-activated channel, subfamily N, member 3 // 3 F2 // 140493 /// ENSMUST00000000811 // Kcnn3 // potassium intermediate/small conductance calcium-activated channel, subfamily N, member 3 // 3 F2 // 140493 /// BC106769 // Kcnn3 // potassium intermediate/small conductance calcium-activated channel, subfamily N, member 3 // 3 F2 // …	Kcnn3	-0.133333	8.45556	8.35889	8.31444	8.38111	8.52333	8.39	8.32889	8.39111
10422164	NM_007904 // Ednrb // endothelin receptor type B // 14 E2.3|14 51.0 cM // 13618 /// NM_001136061 // Ednrb // endothelin receptor type B // 14 E2.3|14 51.0 cM // 13618 /// ENSMUST00000022718 // Ednrb // endothelin receptor type B // 14 E2.3|14 51.0 cM // 13618 /// BC026553 // Ednrb // endothelin receptor type B // 14 E2.3|14 51.0 cM // 13618 /// ENSMUST00000088530 // Ednrb // endothelin receptor t…	Ednrb	-0.121111	8.41333	8.34889	8.42556	8.35111	8.39111	8.27	8.31444	8.36444
10474002	NM_007699 // Chrm4 // cholinergic receptor, muscarinic 4 // 2 E1|2 49.0 cM // 12672 /// ENSMUST00000045537 // Chrm4 // cholinergic receptor, muscarinic 4 // 2 E1|2 49.0 cM // 12672 /// BC120504 // Chrm4 // cholinergic receptor, muscarinic 4 // 2 E1|2 49.0 cM // 12672	Chrm4	-0.167778	7.26778	7.39222	7.27222	7.29444	7.59333	7.42556	7.29222	7.39667
10491406	NM_025316 // Ndufb5 // NADH dehydrogenase (ubiquinone) 1 beta subcomplex, 5 // 3 A3 // 66046 /// ENSMUST00000029217 // Ndufb5 // NADH dehydrogenase (ubiquinone) 1 beta subcomplex, 5 // 3 A3 // 66046 /// BC025155 // Ndufb5 // NADH dehydrogenase (ubiquinone) 1 beta subcomplex, 5 // 3 A3 // 66046 /// ENSMUST00000122290 // Ndufb5 // NADH dehydrogenase (ubiquinone) 1 beta subcomplex, 5 // 3 A3 // 6604…	Ndufb5	-0.0622222	9.06444	9.03222	9.07333	9.06889	9.06111	8.99889	9.07111	9.08889
10506488	NM_080555 // Ppap2b // phosphatidic acid phosphatase type 2B // 4 C6|4 52.7 cM // 67916 /// ENSMUST00000064139 // Ppap2b // phosphatidic acid phosphatase type 2B // 4 C6|4 52.7 cM // 67916 /// BC005558 // Ppap2b // phosphatidic acid phosphatase type 2B // 4 C6|4 52.7 cM // 67916	Ppap2b	-0.0811111	10.8111	10.83	10.8333	10.7889	10.7644	10.6833	10.8111	10.8111
10550217	NM_001033638 // Crxos1 // Crx opposite strand transcript 1 // 7 A1 // 546024 /// ENSMUST00000098801 // Crxos1 // Crx opposite strand transcript 1 // 7 A1 // 546024 /// AB472692 // Crxos1 // Crx opposite strand transcript 1 // 7 A1 // 546024 /// AB472694 // Egam-1c // Egam-1C // --- // 100047130	Crxos1	-0.141111	2.95778	2.98222	2.94556	2.98889	3.03889	2.89778	2.95222	3.00667
10441718	NM_016694 // Park2 // Parkinson disease (autosomal recessive, juvenile) 2, parkin // 17 5.91 cM // 50873 /// AF250293 // Park2 // Parkinson disease (autosomal recessive, juvenile) 2, parkin // 17 5.91 cM // 50873 /// ENSMUST00000097411 // Park2 // Parkinson disease (autosomal recessive, juvenile) 2, parkin // 17 5.91 cM // 50873 /// ENSMUST00000097413 // Park2 // Parkinson disease (autosomal rece…	Park2	-0.0633333	8.44	8.4	8.52667	8.44111	8.48333	8.42	8.43222	8.41111
UP
10338600	---	Intron	0.343333	5.58111	5.55444	5.74889	5.60556	5.32333	5.66667	5.69	5.51889
10340208	---	Intron	0.351111	4.85556	4.87	4.64778	4.71	4.55333	4.90444	4.72667	4.95222
10340766	---	Intron	0.28	4.28667	4.12889	4.29778	4.52778	4.24889	4.52889	4.33556	4.56222
10341032	---	Intron	0.448889	6.99111	7.05444	7.11111	6.93	6.71444	7.16333	7.13444	7.02444
10341106	---	Intron	0.305556	2.80444	2.97222	3.08333	3.05	2.84333	3.14889	3.15111	3.15556
10342608	---	Intron	0.365556	6.15667	6.25556	6.36222	6.36889	6.19889	6.56444	6.26222	6.29444
10608713	---	Intron	0.153333	5.43	5.43	5.43556	5.43667	5.25	5.40333	5.36222	5.44444
10400706	ENSMUST00000050063 // Arf6 // ADP-ribosylation factor 6 // 12 C2 // 11845 /// BC083112 // Arf6 // ADP-ribosylation factor 6 // 12 C2 // 11845 /// BC003478 // Arf6 // ADP-ribosylation factor 6 // 12 C2 // 11845 /// ENSMUST00000053451 // Gm9887 // predicted gene 9887 // --- // 100036526	Arf6	0.19	5.27222	5.20333	5.26111	5.29889	5.17222	5.36222	5.29778	5.30444
10357332	NM_023735 // Actr3 // ARP3 actin-related protein 3 homolog (yeast) // 1 E3 // 74117 /// ENSMUST00000027579 // Actr3 // ARP3 actin-related protein 3 homolog (yeast) // 1 E3 // 74117 /// BC005557 // Actr3 // ARP3 actin-related protein 3 homolog (yeast) // 1 E3 // 74117	Actr3	0.122222	9.57444	9.56778	9.58889	9.57667	9.51667	9.63889	9.53222	9.53333
10511719	---	Intron	0.138889	4.06778	4.06111	4.03222	4.03444	3.97	4.10889	4.07778	4.09
10392701	NM_001166503 // Slc39a11 // solute carrier family 39 (metal ion transporter), member 11 // 11 E2 // 69806 /// NM_027216 // Slc39a11 // solute carrier family 39 (metal ion transporter), member 11 // 11 E2 // 69806 /// ENSMUST00000106633 // Slc39a11 // solute carrier family 39 (metal ion transporter), member 11 // 11 E2 // 69806 /// ENSMUST00000071539 // Slc39a11 // solute carrier family 39 (metal …	Slc39a11	0.0722222	7.25556	7.14889	7.20889	7.21333	7.11667	7.18889	7.21667	7.20667
10466888	NM_175459 // Glis3 // GLIS family zinc finger 3 // 19 C1 // 226075 /// ENSMUST00000065113 // Glis3 // GLIS family zinc finger 3 // 19 C1 // 226075 /// DQ871027 // Glis3 // GLIS family zinc finger 3 // 19 C1 // 226075 /// ENSMUST00000112612 // Glis3 // GLIS family zinc finger 3 // 19 C1 // 226075	Glis3	0.137778	8.53889	8.51556	8.49111	8.51444	8.44667	8.58444	8.56	8.47889
10542378	NM_019426 // Atf7ip // activating transcription factor 7 interacting protein // 6 G1 // 54343 /// ENSMUST00000032335 // Atf7ip // activating transcription factor 7 interacting protein // 6 G1 // 54343 /// BC052460 // Atf7ip // activating transcription factor 7 interacting protein // 6 G1 // 54343	Atf7ip	0.0588889	10.0767	10.0689	10.0556	10.0678	10.0356	10.0944	10.0789	10.0578
10550625	NR_029763 // Mir330 // microRNA 330 // --- // 724063	Mir330	0.133333	6.40333	6.34333	6.51111	6.45222	6.34778	6.48111	6.40778	6.31111
10493876	NM_011474 // Sprr2h // small proline-rich protein 2H // 3 F1|3 45.2 cM // 20762 /// ENSMUST00000059845 // Sprr2h // small proline-rich protein 2H // 3 F1|3 45.2 cM // 20762 /// AY158992 // Sprr2h // small proline-rich protein 2H // 3 F1|3 45.2 cM // 20762	Sprr2h	0.137778	3.57333	3.64889	3.63889	3.48556	3.49667	3.63444	3.54	3.61556
10450982	NM_030067 // Gpr115 // G protein-coupled receptor 115 // 17 B3 // 78249 /// ENSMUST00000024711 // Gpr115 // G protein-coupled receptor 115 // 17 B3 // 78249 /// BC089564 // Gpr115 // G protein-coupled receptor 115 // 17 B3 // 78249	Gpr115	0.187778	4.33111	4.40111	4.34333	4.29	4.2	4.38778	4.38778	4.29889
10362676	NM_001168304 // Cdk19 // cyclin-dependent kinase 19 // 10 B1 // 78334 /// NM_198164 // Cdk19 // cyclin-dependent kinase 19 // 10 B1 // 78334 /// ENSMUST00000044672 // Cdk19 // cyclin-dependent kinase 19 // 10 B1 // 78334 /// ENSMUST00000095743 // Cdk19 // cyclin-dependent kinase 19 // 10 B1 // 78334 /// BC137614 // Cdk19 // cyclin-dependent kinase 19 // 10 B1 // 78334	Cdk19	0.0844444	9.20111	9.19	9.17556	9.21444	9.11667	9.20111	9.18	9.17778
10493812	NM_011311 // S100a4 // S100 calcium binding protein A4 // 3 F1-F2|3 43.6 cM // 20198 /// ENSMUST00000001046 // S100a4 // S100 calcium binding protein A4 // 3 F1-F2|3 43.6 cM // 20198 /// D00208 // S100a4 // S100 calcium binding protein A4 // 3 F1-F2|3 43.6 cM // 20198 /// ENSMUST00000107330 // S100a4 // S100 calcium binding protein A4 // 3 F1-F2|3 43.6 cM // 20198	S100a4	0.16	4.50889	4.64	4.50222	4.53222	4.41444	4.57444	4.59778	4.55667

## Sheet: RT30'_FC30' 0.01
Probe-sets differentially regulated between both FC30' and RT30' vs. CC30' at FDR <0.01
DOWN					Average expression across time-points
Affymetrix gene probeset ID	gene_assignment	NAME	logFC FC30' vs CC30'	logFC RT30' vs CC30'	CC30'	FC30'	CC4	FC4	CC12	FC12	FC24	RT30'
10343358	---	Intron	-0.411111	-0.411111	8.21333	7.80222	8.19889	8.22556	7.82222	7.88222	8.06	7.80222
10343679	---	Intron	-0.411111	-0.411111	8.21333	7.80222	8.19889	8.22556	7.82222	7.88222	8.06	7.80222
10440417	AK140789 // 9430053O09Rik // RIKEN cDNA 9430053O09 gene // --- // 319723	9430053O09Rik	-0.308889	-0.327778	6.81556	6.50667	6.82444	6.72222	6.26444	6.33778	6.62333	6.48778
10393751	ENSMUST00000062283 // 2900052L18Rik // RIKEN cDNA 2900052L18 gene // 11 E2 // 76835	2900052L18Rik	-0.283333	-0.303333	8.13333	7.85	8.14111	8.05111	7.89222	7.99	8.09111	7.83
UP
10449741	NM_010831 // Sik1 // salt inducible kinase 1 // 17 B1|17 18.18 cM // 17691 /// ENSMUST00000024839 // Sik1 // salt inducible kinase 1 // 17 B1|17 18.18 cM // 17691 /// U11494 // Sik1 // salt inducible kinase 1 // 17 B1|17 18.18 cM // 17691	Sik1	0.521111	0.491111	6.79889	7.32	6.77889	6.82111	6.92111	6.89556	6.8	7.29
10584578	NR_028274 // Snord14d // small nucleolar RNA, C/D box 14D // 9|9 // 100302593 /// NR_028276 // Snord14c // small nucleolar RNA, C/D box 14C // --- // 108637 /// M13967 // Hspa8 // heat shock protein 8 // 9 A5.1|9 24.0 cM // 15481	Snord14d	0.577778	0.837778	8.09333	8.67111	8.09222	8.12111	8.82889	8.67778	8.26	8.93111
10543785	AB041803 // AB041803 // cDNA sequence AB041803 // 6 A3.3 // 232685 /// ENSMUST00000115107 // AB041803 // cDNA sequence AB041803 // 6 A3.3 // 232685 /// ENSMUST00000050386 // AB041803 // cDNA sequence AB041803 // 6 A3.3 // 232685	AB041803	0.217778	0.183333	9.74778	9.96556	9.76778	9.76556	9.86667	9.86111	9.77667	9.93111
10400405	NM_010907 // Nfkbia // nuclear factor of kappa light polypeptide gene enhancer in B-cells inhibitor, alpha // 12 C1-C3 // 18035 /// ENSMUST00000021413 // Nfkbia // nuclear factor of kappa light polypeptide gene enhancer in B-cells inhibitor, alpha // 12 C1-C3 // 18035 /// BC046754 // Nfkbia // nuclear factor of kappa light polypeptide gene enhancer in B-cells inhibitor, alpha // 12 C1-C3 // 18035	Nfkbia	0.255556	0.303333	6.71556	6.97111	6.91	6.85333	6.92333	7.00333	6.77444	7.01889
10584580	NR_028275 // Snord14e // small nucleolar RNA, C/D box 14E // --- // 100302594	Snord14e	0.848889	1.14222	7.31889	8.16778	7.34667	7.35111	8.43	8.26778	7.56778	8.46111
10429491	NM_018790 // Arc // activity regulated cytoskeletal-associated protein // 15 D3|15 41.4 cM // 11838 /// ENSMUST00000110009 // Arc // activity regulated cytoskeletal-associated protein // 15 D3|15 41.4 cM // 11838 /// ENSMUST00000023268 // Arc // activity regulated cytoskeletal-associated protein // 15 D3|15 41.4 cM // 11838 /// AF162777 // Arc // activity regulated cytoskeletal-associated protein…	Arc	0.893333	0.826667	7.75222	8.64556	7.48444	7.71222	8.24667	8.17333	7.74444	8.57889
10378545	NR_029794 // Mir212 // microRNA 212 // --- // 387208	Mir212	0.476667	0.483333	6.23556	6.71222	6.21	6.21222	6.42778	6.38333	6.26556	6.71889
10560481	NM_008036 // Fosb // FBJ osteosarcoma oncogene B // 7 A2-B1|7 5.0 cM // 14282 /// ENSMUST00000003640 // Fosb // FBJ osteosarcoma oncogene B // 7 A2-B1|7 5.0 cM // 14282 /// BC132064 // Fosb // FBJ osteosarcoma oncogene B // 7 A2-B1|7 5.0 cM // 14282	Fosb	0.457778	0.323333	6.23	6.68778	6.09889	6.30667	6.11111	6.20444	6.22333	6.55333
10363735	NM_010118 // Egr2 // early growth response 2 // 10 B5|10 35.0 cM // 13654 /// ENSMUST00000048289 // Egr2 // early growth response 2 // 10 B5|10 35.0 cM // 13654 /// BC009093 // Egr2 // early growth response 2 // 10 B5|10 35.0 cM // 13654 /// ENSMUST00000105438 // Egr2 // early growth response 2 // 10 B5|10 35.0 cM // 13654	Egr2	1.28444	1.04333	5.25778	6.54222	5.13222	5.29444	5.38889	5.36111	5.33222	6.30111
10449284	NM_013642 // Dusp1 // dual specificity phosphatase 1 // 17 A2-C|17 13.0 cM // 19252 /// ENSMUST00000025025 // Dusp1 // dual specificity phosphatase 1 // 17 A2-C|17 13.0 cM // 19252 /// BC006967 // Dusp1 // dual specificity phosphatase 1 // 17 A2-C|17 13.0 cM // 19252	Dusp1	0.758889	0.756667	8.71667	9.47556	8.74889	8.75333	8.90556	8.92667	8.76111	9.47333
10397346	NM_010234 // Fos // FBJ osteosarcoma oncogene // 12 D2|12 40.0 cM // 14281 /// ENSMUST00000021674 // Fos // FBJ osteosarcoma oncogene // 12 D2|12 40.0 cM // 14281 /// BC029814 // Fos // FBJ osteosarcoma oncogene // 12 D2|12 40.0 cM // 14281	Fos	0.832222	0.77	4.66667	5.49889	4.61444	4.59222	4.76778	4.82778	4.59556	5.43667
10366938	NM_177707 // Stac3 // SH3 and cysteine rich domain 3 // 10 D3 // 237611 /// ENSMUST00000035839 // Stac3 // SH3 and cysteine rich domain 3 // 10 D3 // 237611 /// BC067208 // Stac3 // SH3 and cysteine rich domain 3 // 10 D3 // 237611	Stac3	0.288889	0.386667	5.20444	5.49333	5.29889	5.27222	5.46556	5.37778	5.30333	5.59111
10357875	NM_007570 // Btg2 // B-cell translocation gene 2, anti-proliferative // 1 E4|1 71.0 cM // 12227 /// ENSMUST00000020692 // Btg2 // B-cell translocation gene 2, anti-proliferative // 1 E4|1 71.0 cM // 12227 /// BC132259 // Btg2 // B-cell translocation gene 2, anti-proliferative // 1 E4|1 71.0 cM // 12227	Btg2	0.463333	0.427778	6.99889	7.46222	7.05	6.99222	6.97778	7.01222	6.95667	7.42667
10584576	NR_028274 // Snord14d // small nucleolar RNA, C/D box 14D // 9|9 // 100302593 /// NR_028276 // Snord14c // small nucleolar RNA, C/D box 14C // --- // 108637 /// M13967 // Hspa8 // heat shock protein 8 // 9 A5.1|9 24.0 cM // 15481	Snord14d	0.573333	0.84	8.09333	8.66667	8.09778	8.11667	8.83111	8.67889	8.26778	8.93333
10427035	NM_010444 // Nr4a1 // nuclear receptor subfamily 4, group A, member 1 // 15 F // 15370 /// ENSMUST00000023779 // Nr4a1 // nuclear receptor subfamily 4, group A, member 1 // 15 F // 15370 /// BC004770 // Nr4a1 // nuclear receptor subfamily 4, group A, member 1 // 15 F // 15370	Nr4a1	0.765556	0.704444	8.68667	9.45222	8.65556	8.71222	8.89556	8.75778	8.64667	9.39111

## Sheet: RT30'_FC30' 0.1
Probe-sets differentially regulated between both FC30' and RT30'vs. CC30' at FDR <0.1
DOWN					Average expression across time-points
Affymetrix gene probeset ID	gene_assignment	NAME	logFC FC30'vs CC30'	logFC RT30' vs CC30'	C30''	FC30'	CC4	FC4	CC12	FC12	FC24	RT30'
10341019	---	Intron	-0.602222	-0.753333	7.18889	6.58667	7.36778	7.20333	6.57667	6.74444	7.01667	6.43556
10341414	---	Intron	-0.602222	-0.753333	7.18889	6.58667	7.36778	7.20333	6.57667	6.74444	7.01667	6.43556
10342364	---	Intron	-0.398889	-0.396667	8.31667	7.91778	8.19889	8.28444	8.08	8.06556	8.21111	7.92
10343358	---	Intron	-0.411111	-0.411111	8.21333	7.80222	8.19889	8.22556	7.82222	7.88222	8.06	7.80222
10343679	---	Intron	-0.411111	-0.411111	8.21333	7.80222	8.19889	8.22556	7.82222	7.88222	8.06	7.80222
10440417	AK140789 // 9430053O09Rik // RIKEN cDNA 9430053O09 gene // --- // 319723	9430053O09Rik	-0.308889	-0.327778	6.81556	6.50667	6.82444	6.72222	6.26444	6.33778	6.62333	6.48778
10393751	ENSMUST00000062283 // 2900052L18Rik // RIKEN cDNA 2900052L18 gene // 11 E2 // 76835	2900052L18Rik	-0.283333	-0.303333	8.13333	7.85	8.14111	8.05111	7.89222	7.99	8.09111	7.83
UP
10572271	NM_181540 // Tm6sf2 // transmembrane 6 superfamily member 2 // 8 B3.3 // 107770 /// ENSMUST00000049197 // Tm6sf2 // transmembrane 6 superfamily member 2 // 8 B3.3 // 107770 /// BC024498 // Tm6sf2 // transmembrane 6 superfamily member 2 // 8 B3.3 // 107770 /// ENSMUST00000110160 // Tm6sf2 // transmembrane 6 superfamily member 2 // 8 B3.3 // 107770	Tm6sf2	0.442222	0.52	6.48667	6.92889	6.21222	6.37111	7.20556	7.10222	6.53222	7.00667
10449741	NM_010831 // Sik1 // salt inducible kinase 1 // 17 B1|17 18.18 cM // 17691 /// ENSMUST00000024839 // Sik1 // salt inducible kinase 1 // 17 B1|17 18.18 cM // 17691 /// U11494 // Sik1 // salt inducible kinase 1 // 17 B1|17 18.18 cM // 17691	Sik1	0.521111	0.491111	6.79889	7.32	6.77889	6.82111	6.92111	6.89556	6.8	7.29
10584578	NR_028274 // Snord14d // small nucleolar RNA, C/D box 14D // 9|9 // 100302593 /// NR_028276 // Snord14c // small nucleolar RNA, C/D box 14C // --- // 108637 /// M13967 // Hspa8 // heat shock protein 8 // 9 A5.1|9 24.0 cM // 15481	Snord14d	0.577778	0.837778	8.09333	8.67111	8.09222	8.12111	8.82889	8.67778	8.26	8.93111
10454782	NM_007913 // Egr1 // early growth response 1 // 18 C/D|18 16.0 cM // 13653 /// ENSMUST00000064795 // Egr1 // early growth response 1 // 18 C/D|18 16.0 cM // 13653 /// M22326 // Egr1 // early growth response 1 // 18 C/D|18 16.0 cM // 13653	Egr1	0.398889	0.296667	8.71	9.10889	8.57	8.62222	8.66111	8.62778	8.75111	9.00667
10543785	AB041803 // AB041803 // cDNA sequence AB041803 // 6 A3.3 // 232685 /// ENSMUST00000115107 // AB041803 // cDNA sequence AB041803 // 6 A3.3 // 232685 /// ENSMUST00000050386 // AB041803 // cDNA sequence AB041803 // 6 A3.3 // 232685	AB041803	0.217778	0.183333	9.74778	9.96556	9.76778	9.76556	9.86667	9.86111	9.77667	9.93111
10580282	NM_008416 // Junb // Jun-B oncogene // 8 C2-D1|8 38.6 cM // 16477 /// ENSMUST00000064922 // Junb // Jun-B oncogene // 8 C2-D1|8 38.6 cM // 16477 /// BC092302 // Junb // Jun-B oncogene // 8 C2-D1|8 38.6 cM // 16477	Junb	0.481111	0.453333	6.67889	7.16	6.71667	6.77333	6.91333	6.82	6.73	7.13222
10400405	NM_010907 // Nfkbia // nuclear factor of kappa light polypeptide gene enhancer in B-cells inhibitor, alpha // 12 C1-C3 // 18035 /// ENSMUST00000021413 // Nfkbia // nuclear factor of kappa light polypeptide gene enhancer in B-cells inhibitor, alpha // 12 C1-C3 // 18035 /// BC046754 // Nfkbia // nuclear factor of kappa light polypeptide gene enhancer in B-cells inhibitor, alpha // 12 C1-C3 // 18035	Nfkbia	0.255556	0.303333	6.71556	6.97111	6.91	6.85333	6.92333	7.00333	6.77444	7.01889
10502655	NM_010516 // Cyr61 // cysteine rich protein 61 // 3 H2|3 72.9 cM // 16007 /// ENSMUST00000029846 // Cyr61 // cysteine rich protein 61 // 3 H2|3 72.9 cM // 16007 /// M32490 // Cyr61 // cysteine rich protein 61 // 3 H2|3 72.9 cM // 16007	Cyr61	0.57	0.553333	5.51111	6.08111	5.50111	5.60111	5.49778	5.39222	5.52889	6.06444
10584580	NR_028275 // Snord14e // small nucleolar RNA, C/D box 14E // --- // 100302594	Snord14e	0.848889	1.14222	7.31889	8.16778	7.34667	7.35111	8.43	8.26778	7.56778	8.46111
10457886	ENSMUST00000068352 // Gm9960 // predicted gene 9960 // --- // 791345	Gm9960	0.252222	0.303333	5.67667	5.92889	5.69111	5.68778	6.08667	6.08	5.72111	5.98
10429491	NM_018790 // Arc // activity regulated cytoskeletal-associated protein // 15 D3|15 41.4 cM // 11838 /// ENSMUST00000110009 // Arc // activity regulated cytoskeletal-associated protein // 15 D3|15 41.4 cM // 11838 /// ENSMUST00000023268 // Arc // activity regulated cytoskeletal-associated protein // 15 D3|15 41.4 cM // 11838 /// AF162777 // Arc // activity regulated cytoskeletal-associated protein…	Arc	0.893333	0.826667	7.75222	8.64556	7.48444	7.71222	8.24667	8.17333	7.74444	8.57889
10378545	NR_029794 // Mir212 // microRNA 212 // --- // 387208	Mir212	0.476667	0.483333	6.23556	6.71222	6.21	6.21222	6.42778	6.38333	6.26556	6.71889
10560481	NM_008036 // Fosb // FBJ osteosarcoma oncogene B // 7 A2-B1|7 5.0 cM // 14282 /// ENSMUST00000003640 // Fosb // FBJ osteosarcoma oncogene B // 7 A2-B1|7 5.0 cM // 14282 /// BC132064 // Fosb // FBJ osteosarcoma oncogene B // 7 A2-B1|7 5.0 cM // 14282	Fosb	0.457778	0.323333	6.23	6.68778	6.09889	6.30667	6.11111	6.20444	6.22333	6.55333
10363735	NM_010118 // Egr2 // early growth response 2 // 10 B5|10 35.0 cM // 13654 /// ENSMUST00000048289 // Egr2 // early growth response 2 // 10 B5|10 35.0 cM // 13654 /// BC009093 // Egr2 // early growth response 2 // 10 B5|10 35.0 cM // 13654 /// ENSMUST00000105438 // Egr2 // early growth response 2 // 10 B5|10 35.0 cM // 13654	Egr2	1.28444	1.04333	5.25778	6.54222	5.13222	5.29444	5.38889	5.36111	5.33222	6.30111
10464905	NM_153553 // Npas4 // neuronal PAS domain protein 4 // 19 A // 225872 /// ENSMUST00000056129 // Npas4 // neuronal PAS domain protein 4 // 19 A // 225872 /// ENSMUST00000113754 // Npas4 // neuronal PAS domain protein 4 // 19 A // 225872 /// AY730724 // Npas4 // neuronal PAS domain protein 4 // 19 A // 225872	Npas4	0.646667	0.582222	6.62667	7.27333	6.72778	6.71222	6.62111	6.59778	6.60333	7.20889
10449284	NM_013642 // Dusp1 // dual specificity phosphatase 1 // 17 A2-C|17 13.0 cM // 19252 /// ENSMUST00000025025 // Dusp1 // dual specificity phosphatase 1 // 17 A2-C|17 13.0 cM // 19252 /// BC006967 // Dusp1 // dual specificity phosphatase 1 // 17 A2-C|17 13.0 cM // 19252	Dusp1	0.758889	0.756667	8.71667	9.47556	8.74889	8.75333	8.90556	8.92667	8.76111	9.47333
10397346	NM_010234 // Fos // FBJ osteosarcoma oncogene // 12 D2|12 40.0 cM // 14281 /// ENSMUST00000021674 // Fos // FBJ osteosarcoma oncogene // 12 D2|12 40.0 cM // 14281 /// BC029814 // Fos // FBJ osteosarcoma oncogene // 12 D2|12 40.0 cM // 14281	Fos	0.832222	0.77	4.66667	5.49889	4.61444	4.59222	4.76778	4.82778	4.59556	5.43667
10362073	NM_001161845 // Sgk1 // serum/glucocorticoid regulated kinase 1 // 10 A3 // 20393 /// NM_001161850 // Sgk1 // serum/glucocorticoid regulated kinase 1 // 10 A3 // 20393 /// NM_011361 // Sgk1 // serum/glucocorticoid regulated kinase 1 // 10 A3 // 20393 /// NM_001161847 // Sgk1 // serum/glucocorticoid regulated kinase 1 // 10 A3 // 20393 /// NM_001161848 // Sgk1 // serum/glucocorticoid regulated kin…	Sgk1	0.193333	0.241111	8.37556	8.56889	8.45333	8.50333	8.42444	8.49556	8.38	8.61667
10377439	NM_001159367 // Per1 // period homolog 1 (Drosophila) // 11 B // 18626 /// NM_011065 // Per1 // period homolog 1 (Drosophila) // 11 B // 18626 /// ENSMUST00000021271 // Per1 // period homolog 1 (Drosophila) // 11 B // 18626 /// AF022992 // Per1 // period homolog 1 (Drosophila) // 11 B // 18626 /// ENSMUST00000102605 // Per1 // period homolog 1 (Drosophila) // 11 B // 18626 /// ENSMUST00000101004 …	Per1	0.266667	0.261111	8.40333	8.67	8.52222	8.54778	8.65222	8.57444	8.39111	8.66444
10604832	NR_030499 // Mir505 // microRNA 505 // --- // 751545	Mir505	0.287778	0.306667	8.06556	8.35333	8.08	8.08333	8.34111	8.27444	8.17444	8.37222
10366938	NM_177707 // Stac3 // SH3 and cysteine rich domain 3 // 10 D3 // 237611 /// ENSMUST00000035839 // Stac3 // SH3 and cysteine rich domain 3 // 10 D3 // 237611 /// BC067208 // Stac3 // SH3 and cysteine rich domain 3 // 10 D3 // 237611	Stac3	0.288889	0.386667	5.20444	5.49333	5.29889	5.27222	5.46556	5.37778	5.30333	5.59111
10357875	NM_007570 // Btg2 // B-cell translocation gene 2, anti-proliferative // 1 E4|1 71.0 cM // 12227 /// ENSMUST00000020692 // Btg2 // B-cell translocation gene 2, anti-proliferative // 1 E4|1 71.0 cM // 12227 /// BC132259 // Btg2 // B-cell translocation gene 2, anti-proliferative // 1 E4|1 71.0 cM // 12227	Btg2	0.463333	0.427778	6.99889	7.46222	7.05	6.99222	6.97778	7.01222	6.95667	7.42667
10369290	NM_029083 // Ddit4 // DNA-damage-inducible transcript 4 // 10 B3 // 74747 /// ENSMUST00000020308 // Ddit4 // DNA-damage-inducible transcript 4 // 10 B3 // 74747 /// BC132645 // Ddit4 // DNA-damage-inducible transcript 4 // 10 B3 // 74747	Ddit4	0.32	0.33	7.23222	7.55222	7.32667	7.33	7.44111	7.45222	7.32556	7.56222
10584576	NR_028274 // Snord14d // small nucleolar RNA, C/D box 14D // 9|9 // 100302593 /// NR_028276 // Snord14c // small nucleolar RNA, C/D box 14C // --- // 108637 /// M13967 // Hspa8 // heat shock protein 8 // 9 A5.1|9 24.0 cM // 15481	Snord14d	0.573333	0.84	8.09333	8.66667	8.09778	8.11667	8.83111	8.67889	8.26778	8.93333
10416169	NM_008145 // Gnrh1 // gonadotropin releasing hormone 1 // 14 D1 // 14714 /// ENSMUST00000015956 // Gnrh1 // gonadotropin releasing hormone 1 // 14 D1 // 14714 /// BC116897 // Gnrh1 // gonadotropin releasing hormone 1 // 14 D1 // 14714 /// ENSMUST00000111095 // Gnrh1 // gonadotropin releasing hormone 1 // 14 D1 // 14714	Gnrh1	0.237778	0.3	5.09111	5.32889	5.12222	5.17111	5.36889	5.28444	5.13778	5.39111
10427035	NM_010444 // Nr4a1 // nuclear receptor subfamily 4, group A, member 1 // 15 F // 15370 /// ENSMUST00000023779 // Nr4a1 // nuclear receptor subfamily 4, group A, member 1 // 15 F // 15370 /// BC004770 // Nr4a1 // nuclear receptor subfamily 4, group A, member 1 // 15 F // 15370	Nr4a1	0.765556	0.704444	8.68667	9.45222	8.65556	8.71222	8.89556	8.75778	8.64667	9.39111
10350758	AK080751 // A930039A15Rik // RIKEN cDNA A930039A15 gene // --- // 791276	A930039A15Rik	0.311111	0.355556	6.63889	6.95	6.69556	6.75111	6.82111	6.86333	6.66333	6.99444
